# Supplementary material for: Environmental connectivity controls diversity in soil microbial communities
Source: Commun Biol. 2021 Apr 22;4:492. doi: 10.1038/s42003-021-02023-2 (PMC8062517; doi:10.1038/s42003-021-02023-2)
Supplement: Supplementary file 4 — Supplementary Data 1 [file 42003_2021_2023_MOESM4_ESM.xlsx]

## Sheet: Fig2A_LQ
SC on mixed C				no C control
	Means
	Cells per ml			Cells per ml
Time (h)	SC_sc_avg	SC_sc_avd		SC_no_C avg	SC_noC_avd
t0	1112000	188000
t6	1858500	553250
t24	1.14181e+07	2.81303e+06
t48	35725000	1375000
t72	59065000	6282500		6791000	77000
Sample	replicate	Time	FITC gate >1E3							Log10 cell numbers
		T0	T6	T24	T48	T72		Time (h)	sample	rep1	rep2	rep3	rep4		slope1	slope2	slope3	slope4	average slope	stdev	Mean growth rate	CI-95
SC	1	1090000	1882000	1.64358e+07	37580000	67620000		0	T0	6.03743	6.15473	6.06893	5.87967		0.0329177	0.034071	0.0296708	0.0332916	0.0324877	0.00193847	0.0225188	0.00152045
	2	1428000	752000	1.31835e+07	34520000	67180000		6	T6	6.27462	5.87622	6.40552	6.35334		RSQ
	3	1172000	2544000	9.04e+06	34720000	47020000		24	T24 volume corrected	7.21579	7.12003	6.95617	6.89304		0.928138	0.87455	0.982599	0.971801
	4	758000	2256000	7.81694e+06	37460000	62920000		48	T48	7.57496	7.53807	7.54058	7.57357
		T0			T48
SC no C	1	7348000			6678000
	2	7070000			6750000
	3	7006000			6932000
	4	7306000			6804000
	SLOPE_log_counts		RSQ		GROWTH RATE=	Slope*LN(2)
Interval	PVE alone	SC alone	PVE alone	SC alone	Interval	PVE alone	SC alone
0-48	0.0451695	0.0318897	0.89363	0.968575	0-48	0.0313091	0.0221043

## Sheet: Fig2A_beads
Total productivities									Growth rate
	Sand extract
Time (h)	SC alone				Individual replicates				SC alone					individual SC replicates			SLOPES (0-24)
	Mean	STDEV	RelDev		Rep1	Rep2	Rep3		LOG AVE	SLOPE (0-24 h)	RSQ		Time(h)	LOG10			rep1	rep2	rep3	STDEV-slope	Confidence.norm
T0	5624.04	475.247	0.0845029		5116.99	6336.91	5418.22		3.75005	0.0715765	0.99995		0	3.70901	3.80188	3.73386	0.0753182	0.0684596	0.0711087	0.0034588	0.00391393
T6	14696.9	1362.07	0.0926772		12653.8	16079.5	15357.5		4.16723				6	4.10222	4.20627	4.18632
T24	291323	16545	0.0567926		316141	277389	280440		5.46437				24	5.49988	5.44309	5.44784
T48	178036	13907.8	0.0781179		173008	198897	162202		5.25051				48	5.23807	5.29863	5.21006
T72	151864	13205.1	0.0869534		163804	159731	132056		5.18145				72	5.21432	5.20339	5.12076
	mixed C
Time (h)	SC alone				SC alone				SC alone					individual SC replicates			SLOPES (0-24)
	AVE	STDEV	RelDev		Rep1	Rep2	Rep3		LOG AVE	SLOPE (0-24)	RSQ			LOG10			rep1	rep2	rep3	STDEV-slope	Confidence.norm
T0	8578.42	5506.54	0.641906		3926.21	16838.2	4970.82		3.93341	0.0369429	0.700119		T0	3.59397	4.2263	3.69643	0.0390469	0.0224147	0.0553196	0.0164528	0.0186177
T6	55125.1	23698.3	0.429901		38855.8	90672.5	35846.9		4.74135				T6	4.58946	4.95748	4.55445
T24	97173.3	34832.6	0.358459		56051.2	86046.4	149422		4.98755				T24	4.74859	4.93473	5.17441
T48	73035.1	23476.9	0.321446		56296.4	108250	54558.5		4.86353				T48	4.75048	5.03443	4.73686
T72	86244.2	18316.1	0.212375		65348	113718	79666.2		4.93573				T72	4.81523	5.05583	4.90127
T-TEST slopes
mixed C				soil extract
Liquid	Beads	TTEST		Beads	TTEST
0.0228168	0.0390469	0.095115		0.0753182	0.0280697
0.0236162	0.0224147			0.0684596
0.0205662	0.0553196			0.0711087
0.0230759
Data from	PVSC_PV_SC_Productivity_241017.xlsx			SAND EXTRACT						Growth rates
Total prod (row 16)	PV alone				PV alone					PV alone				individual SC replicates			SLOPES (0-24)
	AVE	STDEV	RelDev		Rep1	Rep2	Rep3		time	LOG AVE	SLOPE	RSQ	Time(h)	LOG10			rep1	rep2	rep3	STDEV-slope	Confidence.norm
T0	22047.9	3377.28	0.153179		27113.8	19749.4	19280.5		0	4.34337	0.0473429	0.920824	0	4.43319	4.29555	4.28512	0.0459545	0.0438613	0.0520933	0.00427846	0.00484144
T6	92056.5	8209.51	0.089179		79742.3	102112	94315.3		6	4.96405			6	4.90169	5.00908	4.97458
T24	376511	51109.8	0.135746		390100	299846	439586		24	5.57578			24	5.59118	5.4769	5.64304
T48	387328	47620.8	0.122947		381507	458759	321718		48	5.58808			48	5.5815	5.66158	5.50748
T72	233561	25255.7	0.108133		246156	195677	258850		72	5.3684			72	5.39121	5.29154	5.41305

## Sheet: Fig2B
P.veronii liquid culture, mixed C
		cells per ml
Sample	replicate	Time	FITC gate >1E3							PV average	PV stdev
		T0	T6	T24	T48	T72
Pve	1	372000	1144000	7982000	46120000	77440000			T0	257000	85393.2
	2	266000	1926000	11564000	44280000	92780000			T6	1344500	434405
	3	216000	1394000	15902000	45320000	78880000			T24	13618500	4.84584e+06
	4	174000	914000	19026000	53300000	123920000			T48	47255000	4.0998e+06
									T72	93255000	2.15818e+07
P. veronii in beads, mixed C
										Mean
		area x intensity								area x intensity
															LOG10 values
Overall		PV alone								PV_average	PV stdev				PV alone					PV alone
	time	Rep1	Rep2	Rep3										time	Rep1	Rep2	Rep3			Rep1	Rep2	Rep3
T0	0	21195.9	21374	23350.9						21973.6	1196.11			0	4.32625	4.32989	4.3683		SLOPES	0.0408743	0.0447731	0.0356407
T6	6	22849.7	19325.7	24722.6						22299.3	2740.25			6	4.35888	4.28613	4.39309		RSQ	0.956007	0.923539	0.954333
T24	24	176395	206626	147797						176939	29418.2			24	5.24649	5.31519	5.16967		Average	0.0404294
T48	48	141633	106061	61583.4						103092	40107.3			48	5.15116	5.02555	4.78946		SD	0.00458239
T72	72	112536	71843.4	80521.8						88300.3	21432.3								Average RSQ	0.944626
P. veronii in beads, sand extract										Mean
		AREAxINTENSITY								AREAxINTENSITY					LOG10 values
Overall	time	PV alone								PV_average	PV stdev				PV alone					PV alone
		Rep1	Rep2	Rep3										time	Rep1	Rep2	Rep3			Rep1	Rep2	Rep3
T0	0	27113.8	19749.4	19280.5						22047.9	4393.48			0	4.43319	4.29555	4.28512		SLOPES	0.0459545	0.0438613	0.0520933
T6	6	79742.3	102112	94315.3						92056.5	11354.7			6	4.90169	5.00908	4.97458		RSQ	0.970943	0.847964	0.918251
T24	24	390100	299846	439586						376511	70854.3			24	5.59118	5.4769	5.64304		Average	0.0473031
T48	48	381507	458759	321718						387328	68705.8			48	5.5815	5.66158	5.50748		SD	0.00427846
T72	72	246156	195677	258850						233561	33416.5								Average RSQ	0.912386
ratio test		SC/PV		SC/PV		SC/PV
		0		0		#REF!
		0		0		#REF!
		0		0		#REF!
		0		0		0
		0		0		0
		0		0		0
		0		0		0
		0		0		0
		0		0		0
		0
		0
		0
	Average	0		0		#REF!
	TTEST			#DIV/0!		#REF!

## Sheet: Fig2C
Bead growth, mixed C, exp A (07-11-17)
fraction below log 3.5
	T0	T6	T24	T48	T72
PV alone	0.342857	0.201613	0.352601	0.142292	0.133929
fraction below log 3.25
	T0	T6	T24	T48	T72
SC alone	0.540107	0.540541	0.315914	0.348235	0.251244
Bead growth, mixed C, expB (25-08-17)
fraction below log 3.5
	T0	T6	T24	T48	T72
PV alone	0.196402	0.182759	0.281447	0.229008	0.204741
fraction below log 3.25
	T0	T6	T24	T48	T72
SC alone	0.596737	0.575117	0.338858	0.25886	0.227209
Bead growth, sand extract (24-10-17)
fraction below log 3.5
	T0	T6	T24	T48	T72
PV alone	0.209366	0.0769231	0.0736842	0.0769231	0.246951
fraction below log 3.25
	T0	T6	T24	T48	T72
SC alone	0.437186	0.242967	0.208388	0.305918	0.281982

## Sheet: Fig2D
Bead growth PVE or SC				mixedC	area x intensity
Overall		PV alone			SC alone				PV_average	SC_average	Ratio SC/PV average
	time	Rep1	Rep2	Rep3	Rep1	Rep2	Rep3
T0	0	21195.9	21374	23350.9	3000.45	4583.3	4816.44		21973.6	4133.4	0.188107
T6	6	22849.7	19325.7	24722.6	7269.95	19365.1	6325.25		22299.3	10986.8	0.492695
T24	24	176395	206626	147797	53581.5	107611	77996.5		176939	79729.7	0.450604
T48	48	141633	106061	61583.4	95282	115950	106998		103092	106077	1.02895
T72		112536	71843.4	80521.8	107649	112667	115217		88300.3	111844	1.26663
Bead growth PVE or SC				sand extract	AREAxINTENSITY
Overall	PV alone			SC alone					PV_average	SC_average	Ratio SC/PV average
	Rep1	Rep2	Rep3	Rep1	Rep2	Rep3
T0	27113.8	19749.4	19280.5	5116.99	6336.91	5418.22			22047.9	5624.04	0.255083
T6	79742.3	102112	94315.3	12653.8	16079.5	15357.5			92056.5	14696.9	0.159651
T24	390100	299846	439586	316141	277389	280440			376511	291323	0.773744
T48	381507	458759	321718	173008	198897	162202			387328	178036	0.459651
T72	246156	195677	258850	163804	159731	132056			233561	151864	0.65021
Liquid growth, mixed C, PVE or SC				cells per ml
Sample	replicate	Time	FITC gate >1E3
		T0	T6	T24	T48	T72			PV average	SC_AVERAGE	Ratio SC/PV average
Pve	1	372000	1144000	7982000	46120000	77440000
	2	266000	1926000	11564000	44280000	92780000		T0	257000	1112000	4.32685
	3	216000	1394000	15902000	45320000	78880000		T6	1344500	1858500	1.3823
	4	174000	914000	19026000	53300000	123920000		T24	13618500	1.28864e+07	0.946245
SC	1	1090000	1882000	7.81694e+06	37580000	67620000		T48	47255000	36070000	0.763305
	2	1428000	752000	1.31835e+07	34520000	67180000		T72	93255000	61185000	0.656104
	3	1172000	2544000	9.04e+06	34720000	47020000
	4	758000	2256000	1.64358e+07	37460000	62920000
ratio test		Liquid		beads, mixed C		beads, sand extract
		SC/PV		SC/PV		SC/PV
		0.979321		0.303758		0.810409
		1.14005		0.672738		0.453485
		0.568482		0.956573		0.665449
		0.863858		0.520801		0.925103
		0.814831		1.09324		0.433555
		0.779584		1.56823		0.816297
		0.766108		0.527727		0.637963
		0.702814		1.73745		0.504176
		0.873192		1.43087		0.510164
		0.724078
		0.596095
		0.507747
	Average	0.776347		0.979044		0.639622
	TTEST			0.216065		0.0979125
