# Supplementary material for: Environmental connectivity controls diversity in soil microbial communities
Source: Commun Biol. 2021 Apr 22;4:492. doi: 10.1038/s42003-021-02023-2 (PMC8062517; doi:10.1038/s42003-021-02023-2)
Supplement: Supplementary file 5 — Supplementary Data 2 [file 42003_2021_2023_MOESM5_ESM.xlsx]

## Sheet: Fig3A
series 1, reads summed from replicates and normalized to 300,000	starting suspension	bead growth			bead growth			Liquid growth
		mixed C (repA)	mixed C (repB)	Sand extract	mixed C (repA)	mixed C (repB)	Sand extract	mixed C
	T=0	T=6	T=6	T=6	T=48	T=48h	T=48h	T=0	T=72 h
index	SC_from_isolation	SC_T6_130218_mixC	SC_T6_190218_SE	SC_T6_110418_mixC	SC_mixC_T48	SC_mixC_T48_2	SC_SE_T48	SC_liq_T0	SC_liq_T72
D_0__Archaea;D_1__Euryarchaeota;D_2__Methanomicrobia;D_3__Methanosarcinales;D_4__Methanosarcinaceae;D_5__Methanosarcina;__	1	0	0	0	0	0	0	0	0
D_0__Archaea;D_1__Euryarchaeota;D_2__Thermoplasmata;D_3__Marine Group II;D_4__uncultured archaeon;D_5__uncultured archaeon;D_6__uncultured archaeon	30	0	0	14	0	0	0	41	0
D_0__Archaea;D_1__Euryarchaeota;D_2__Thermoplasmata;__;__;__;__	36	3	0	44	0	0	0	70	6
D_0__Archaea;D_1__Thaumarchaeota;D_2__Nitrososphaeria;D_3__Nitrosopumilales;D_4__Nitrosopumilaceae;D_5__Candidatus Nitrosoarchaeum;D_6__uncultured archaeon	1	2	0	0	0	0	0	0	0
D_0__Archaea;D_1__Thaumarchaeota;D_2__Nitrososphaeria;D_3__Nitrosopumilales;D_4__Nitrosopumilaceae;D_5__Candidatus Nitrosotenuis;__	2	0	0	0	0	0	0	0	0
D_0__Archaea;D_1__Thaumarchaeota;D_2__Nitrososphaeria;D_3__Nitrososphaerales;D_4__Nitrososphaeraceae;__;__	0	0	0	0	0	0	0	21	0
D_0__Bacteria;D_1__Acidobacteria;D_2__AT-s3-28;D_3__uncultured bacterium;D_4__uncultured bacterium;D_5__uncultured bacterium;D_6__uncultured bacterium	26	43	0	0	0	0	0	0	0
D_0__Bacteria;D_1__Acidobacteria;D_2__Acidobacteriia;D_3__Acidobacteriales;D_4__uncultured;D_5__uncultured bacterium;D_6__uncultured bacterium	1	0	0	0	0	0	0	0	0
D_0__Bacteria;D_1__Acidobacteria;D_2__Acidobacteriia;D_3__Solibacterales;D_4__Solibacteraceae (Subgroup 3);D_5__Bryobacter;D_6__metagenome	17	0	0	0	0	0	0	0	0
D_0__Bacteria;D_1__Acidobacteria;D_2__Acidobacteriia;D_3__Solibacterales;D_4__Solibacteraceae (Subgroup 3);D_5__Bryobacter;D_6__uncultured bacterium	10	43	5	47	0	0	0	0	0
D_0__Bacteria;D_1__Acidobacteria;D_2__Acidobacteriia;D_3__Solibacterales;D_4__Solibacteraceae (Subgroup 3);D_5__Bryobacter;__	23	0	57	58	0	0	0	119	0
D_0__Bacteria;D_1__Acidobacteria;D_2__Acidobacteriia;D_3__Solibacterales;D_4__Solibacteraceae (Subgroup 3);D_5__Candidatus Solibacter;D_6__uncultured bacterium	0	0	0	0	0	0	0	10	0
D_0__Bacteria;D_1__Acidobacteria;D_2__Acidobacteriia;D_3__Solibacterales;D_4__Solibacteraceae (Subgroup 3);D_5__Candidatus Solibacter;__	0	0	0	0	0	0	0	0	0
D_0__Bacteria;D_1__Acidobacteria;D_2__Acidobacteriia;D_3__Solibacterales;D_4__Solibacteraceae (Subgroup 3);D_5__Elev-16S-1166;__	0	0	0	0	0	0	0	0	0
D_0__Bacteria;D_1__Acidobacteria;D_2__Acidobacteriia;D_3__Solibacterales;D_4__Solibacteraceae (Subgroup 3);D_5__PAUC26f;__	1	13	0	0	0	0	0	0	0
D_0__Bacteria;D_1__Acidobacteria;D_2__Acidobacteriia;D_3__Solibacterales;D_4__Solibacteraceae (Subgroup 3);D_5__Paludibaculum;D_6__uncultured bacterium	0	0	0	0	0	0	0	14	0
D_0__Bacteria;D_1__Acidobacteria;D_2__Acidobacteriia;D_3__Solibacterales;D_4__Solibacteraceae (Subgroup 3);D_5__Paludibaculum;__	13	3	0	0	0	0	0	0	0
D_0__Bacteria;D_1__Acidobacteria;D_2__Acidobacteriia;D_3__Subgroup 2;D_4__uncultured bacterium;D_5__uncultured bacterium;D_6__uncultured bacterium	20	351	153	563	0	0	0	0	0
D_0__Bacteria;D_1__Acidobacteria;D_2__Aminicenantia;D_3__Aminicenantales;D_4__uncultured bacterium;D_5__uncultured bacterium;D_6__uncultured bacterium	3	0	0	0	0	0	0	0	0
D_0__Bacteria;D_1__Acidobacteria;D_2__Aminicenantia;D_3__Aminicenantales;__;__;__	2	0	0	0	0	0	0	0	0
D_0__Bacteria;D_1__Acidobacteria;D_2__Blastocatellia (Subgroup 4);D_3__11-24;D_4__uncultured bacterium;D_5__uncultured bacterium;D_6__uncultured bacterium	43	0	0	18	0	0	0	0	0
D_0__Bacteria;D_1__Acidobacteria;D_2__Blastocatellia (Subgroup 4);D_3__11-24;__;__;__	2	0	0	0	0	0	0	0	0
D_0__Bacteria;D_1__Acidobacteria;D_2__Blastocatellia (Subgroup 4);D_3__Blastocatellales;D_4__Blastocatellaceae;D_5__Aridibacter;D_6__uncultured bacterium	8	8	0	3	0	0	0	0	0
D_0__Bacteria;D_1__Acidobacteria;D_2__Blastocatellia (Subgroup 4);D_3__Blastocatellales;D_4__Blastocatellaceae;D_5__Aridibacter;__	0	0	0	0	0	0	0	0	0
D_0__Bacteria;D_1__Acidobacteria;D_2__Blastocatellia (Subgroup 4);D_3__Blastocatellales;D_4__Blastocatellaceae;D_5__Blastocatella;D_6__uncultured bacterium	7	0	0	0	0	0	0	3	0
D_0__Bacteria;D_1__Acidobacteria;D_2__Blastocatellia (Subgroup 4);D_3__Blastocatellales;D_4__Blastocatellaceae;D_5__Blastocatella;__	10	0	7	81	0	0	0	1529	48
D_0__Bacteria;D_1__Acidobacteria;D_2__Blastocatellia (Subgroup 4);D_3__Blastocatellales;D_4__Blastocatellaceae;D_5__JGI 0001001-H03;D_6__uncultured bacterium	106	124	9	15	0	0	0	289	0
D_0__Bacteria;D_1__Acidobacteria;D_2__Blastocatellia (Subgroup 4);D_3__Blastocatellales;D_4__Blastocatellaceae;D_5__JGI 0001001-H03;__	275	254	52	143	0	0	0	36	0
D_0__Bacteria;D_1__Acidobacteria;D_2__Blastocatellia (Subgroup 4);D_3__Blastocatellales;D_4__Blastocatellaceae;D_5__Stenotrophobacter;D_6__uncultured bacterium	5	0	0	0	0	0	0	0	0
D_0__Bacteria;D_1__Acidobacteria;D_2__Blastocatellia (Subgroup 4);D_3__Blastocatellales;D_4__Blastocatellaceae;D_5__Stenotrophobacter;__	41	69	0	0	0	0	0	0	0
D_0__Bacteria;D_1__Acidobacteria;D_2__Blastocatellia (Subgroup 4);D_3__Blastocatellales;D_4__Blastocatellaceae;D_5__uncultured;Ambiguous_taxa	20	55	0	0	0	0	0	6	0
D_0__Bacteria;D_1__Acidobacteria;D_2__Blastocatellia (Subgroup 4);D_3__Blastocatellales;D_4__Blastocatellaceae;D_5__uncultured;__	0	33	0	0	0	0	0	0	0
D_0__Bacteria;D_1__Acidobacteria;D_2__Blastocatellia (Subgroup 4);D_3__Blastocatellales;D_4__Blastocatellaceae;__;__	92	54	0	69	0	0	0	268	0
D_0__Bacteria;D_1__Acidobacteria;D_2__Blastocatellia (Subgroup 4);D_3__DS-100;D_4__uncultured bacterium;D_5__uncultured bacterium;D_6__uncultured bacterium	12	0	4	51	0	0	0	0	0
D_0__Bacteria;D_1__Acidobacteria;D_2__Blastocatellia (Subgroup 4);D_3__DS-100;__;__;__	0	0	0	0	0	0	0	0	0
D_0__Bacteria;D_1__Acidobacteria;D_2__Blastocatellia (Subgroup 4);D_3__Pyrinomonadales;D_4__Pyrinomonadaceae;D_5__RB41;D_6__uncultured bacterium	0	0	0	0	0	0	0	0	0
D_0__Bacteria;D_1__Acidobacteria;D_2__Blastocatellia (Subgroup 4);D_3__Pyrinomonadales;D_4__Pyrinomonadaceae;D_5__RB41;__	20	0	0	0	0	0	0	0	0
D_0__Bacteria;D_1__Acidobacteria;D_2__Holophagae;D_3__Holophagales;D_4__Holophagaceae;D_5__Geothrix;__	1	0	0	0	0	0	0	0	0
D_0__Bacteria;D_1__Acidobacteria;D_2__Holophagae;D_3__Holophagales;D_4__Holophagaceae;D_5__uncultured;__	4	256	84	62	0	0	0	0	0
D_0__Bacteria;D_1__Acidobacteria;D_2__Holophagae;D_3__Subgroup 7;D_4__uncultured bacterium;D_5__uncultured bacterium;D_6__uncultured bacterium	40	39	0	0	0	0	0	1474	37
D_0__Bacteria;D_1__Acidobacteria;D_2__Holophagae;D_3__Subgroup 7;__;__;__	200	180	0	51	0	0	0	747	0
D_0__Bacteria;D_1__Acidobacteria;D_2__Subgroup 11;D_3__uncultured bacterium;D_4__uncultured bacterium;D_5__uncultured bacterium;D_6__uncultured bacterium	2	0	0	0	0	0	0	0	0
D_0__Bacteria;D_1__Acidobacteria;D_2__Subgroup 17;D_3__uncultured Acidobacteria bacterium;D_4__uncultured Acidobacteria bacterium;D_5__uncultured Acidobacteria bacterium;D_6__uncultured Acidobacteria bacterium	4	6	0	0	0	0	0	0	0
D_0__Bacteria;D_1__Acidobacteria;D_2__Subgroup 17;D_3__uncultured bacterium;D_4__uncultured bacterium;D_5__uncultured bacterium;D_6__uncultured bacterium	32	3	0	0	0	0	0	91	0
D_0__Bacteria;D_1__Acidobacteria;D_2__Subgroup 17;__;__;__;__	1173	812	9	939	0	0	0	0	0
D_0__Bacteria;D_1__Acidobacteria;D_2__Subgroup 22;D_3__uncultured bacterium;D_4__uncultured bacterium;D_5__uncultured bacterium;D_6__uncultured bacterium	132	30	3	386	0	0	0	84	0
D_0__Bacteria;D_1__Acidobacteria;D_2__Subgroup 22;__;__;__;__	0	4	0	0	0	0	0	0	0
D_0__Bacteria;D_1__Acidobacteria;D_2__Subgroup 25;D_3__uncultured bacterium;D_4__uncultured bacterium;D_5__uncultured bacterium;D_6__uncultured bacterium	3	0	0	0	0	0	0	0	0
D_0__Bacteria;D_1__Acidobacteria;D_2__Subgroup 5;D_3__uncultured bacterium;D_4__uncultured bacterium;D_5__uncultured bacterium;D_6__uncultured bacterium	1	0	0	0	0	0	0	0	0
D_0__Bacteria;D_1__Acidobacteria;D_2__Subgroup 5;__;__;__;__	8	0	0	77	0	0	0	0	0
D_0__Bacteria;D_1__Acidobacteria;D_2__Subgroup 6;D_3__Unknown Order;D_4__Unknown Family;D_5__Luteitalea;__	25	4	0	56	0	0	0	0	0
D_0__Bacteria;D_1__Acidobacteria;D_2__Subgroup 6;D_3__uncultured Acidobacteria bacterium;D_4__uncultured Acidobacteria bacterium;D_5__uncultured Acidobacteria bacterium;D_6__uncultured Acidobacteria bacterium	1022	312	0	521	0	0	0	740	11
D_0__Bacteria;D_1__Acidobacteria;D_2__Subgroup 6;D_3__uncultured bacterium;D_4__uncultured bacterium;D_5__uncultured bacterium;D_6__uncultured bacterium	2140	635	12	1902	0	0	0	14119	425
D_0__Bacteria;D_1__Acidobacteria;D_2__Subgroup 6;__;__;__;__	5513	1080	64	3878	0	0	0	4403	101
D_0__Bacteria;D_1__Acidobacteria;D_2__Thermoanaerobaculia;D_3__Thermoanaerobaculales;D_4__Thermoanaerobaculaceae;D_5__Subgroup 10;D_6__uncultured bacterium	78	52	0	221	0	0	0	750	11
D_0__Bacteria;D_1__Acidobacteria;D_2__Thermoanaerobaculia;D_3__Thermoanaerobaculales;D_4__Thermoanaerobaculaceae;D_5__Subgroup 10;__	122	6	0	242	0	0	0	330	0
D_0__Bacteria;D_1__Acidobacteria;__;__;__;__;__	4	0	0	97	0	0	0	0	0
D_0__Bacteria;D_1__Actinobacteria;D_2__0319-7L14;D_3__uncultured bacterium;D_4__uncultured bacterium;D_5__uncultured bacterium;D_6__uncultured bacterium	11	0	0	0	0	0	0	0	0
D_0__Bacteria;D_1__Actinobacteria;D_2__0319-7L14;__;__;__;__	0	0	0	0	0	0	0	0	0
D_0__Bacteria;D_1__Actinobacteria;D_2__Acidimicrobiia;D_3__Actinomarinales;D_4__uncultured;D_5__uncultured bacterium;D_6__uncultured bacterium	73	54	0	0	0	0	0	0	0
D_0__Bacteria;D_1__Actinobacteria;D_2__Acidimicrobiia;D_3__IMCC26256;D_4__uncultured bacterium;D_5__uncultured bacterium;D_6__uncultured bacterium	104	57	42	44	0	0	0	3849	15
D_0__Bacteria;D_1__Actinobacteria;D_2__Acidimicrobiia;D_3__IMCC26256;__;__;__	72	48	82	9	0	0	0	3392	16
D_0__Bacteria;D_1__Actinobacteria;D_2__Acidimicrobiia;D_3__Microtrichales;D_4__Iamiaceae;D_5__Iamia;D_6__uncultured bacterium	459	192	15	261	0	0	0	73	0
D_0__Bacteria;D_1__Actinobacteria;D_2__Acidimicrobiia;D_3__Microtrichales;D_4__Iamiaceae;D_5__Iamia;__	90	38	0	143	0	0	0	609	0
D_0__Bacteria;D_1__Actinobacteria;D_2__Acidimicrobiia;D_3__Microtrichales;D_4__Ilumatobacteraceae;D_5__CL500-29 marine group;D_6__metagenome	197	44	18	0	0	0	0	0	0
D_0__Bacteria;D_1__Actinobacteria;D_2__Acidimicrobiia;D_3__Microtrichales;D_4__Ilumatobacteraceae;D_5__CL500-29 marine group;D_6__uncultured bacterium	72	61	0	67	0	0	0	58	0
D_0__Bacteria;D_1__Actinobacteria;D_2__Acidimicrobiia;D_3__Microtrichales;D_4__Ilumatobacteraceae;D_5__CL500-29 marine group;__	33	25	0	67	0	0	0	0	0
D_0__Bacteria;D_1__Actinobacteria;D_2__Acidimicrobiia;D_3__Microtrichales;D_4__Ilumatobacteraceae;D_5__Ilumatobacter;D_6__uncultured bacterium	98	0	0	30	0	0	0	15	0
D_0__Bacteria;D_1__Actinobacteria;D_2__Acidimicrobiia;D_3__Microtrichales;D_4__Ilumatobacteraceae;D_5__Ilumatobacter;__	19	36	0	45	0	0	0	0	0
D_0__Bacteria;D_1__Actinobacteria;D_2__Acidimicrobiia;D_3__Microtrichales;D_4__Ilumatobacteraceae;D_5__uncultured;D_6__uncultured bacterium	0	5	27	91	0	0	0	28	0
D_0__Bacteria;D_1__Actinobacteria;D_2__Acidimicrobiia;D_3__Microtrichales;D_4__Ilumatobacteraceae;D_5__uncultured;__	116	58	0	0	0	0	0	246	0
D_0__Bacteria;D_1__Actinobacteria;D_2__Acidimicrobiia;D_3__Microtrichales;D_4__Microtrichaceae;D_5__Sva0996 marine group;D_6__uncultured bacterium	7	6	4	0	0	0	0	0	0
D_0__Bacteria;D_1__Actinobacteria;D_2__Acidimicrobiia;D_3__Microtrichales;D_4__Microtrichaceae;D_5__Sva0996 marine group;__	5	5	0	0	0	0	0	0	0
D_0__Bacteria;D_1__Actinobacteria;D_2__Acidimicrobiia;D_3__Microtrichales;D_4__Microtrichaceae;D_5__uncultured;D_6__uncultured bacterium	73	11	0	0	0	0	0	0	0
D_0__Bacteria;D_1__Actinobacteria;D_2__Acidimicrobiia;D_3__Microtrichales;D_4__Microtrichaceae;D_5__uncultured;__	28	9	0	19	0	0	0	0	0
D_0__Bacteria;D_1__Actinobacteria;D_2__Acidimicrobiia;D_3__Microtrichales;D_4__uncultured;D_5__uncultured bacterium;D_6__uncultured bacterium	20	21	0	0	0	0	0	0	0
D_0__Bacteria;D_1__Actinobacteria;D_2__Acidimicrobiia;D_3__Microtrichales;D_4__uncultured;__;__	38	0	6	12	0	0	0	305	0
D_0__Bacteria;D_1__Actinobacteria;D_2__Acidimicrobiia;D_3__Microtrichales;__;__;__	3	0	0	0	0	0	0	0	0
D_0__Bacteria;D_1__Actinobacteria;D_2__Acidimicrobiia;D_3__uncultured;D_4__uncultured bacterium;D_5__uncultured bacterium;D_6__uncultured bacterium	21	22	0	78	0	0	0	637	4
D_0__Bacteria;D_1__Actinobacteria;D_2__Acidimicrobiia;D_3__uncultured;__;__;__	92	51	0	20	0	0	0	1099	52
D_0__Bacteria;D_1__Actinobacteria;D_2__Acidimicrobiia;__;__;__;__	0	0	0	69	0	0	0	823	0
D_0__Bacteria;D_1__Actinobacteria;D_2__Actinobacteria;D_3__Bifidobacteriales;D_4__Bifidobacteriaceae;D_5__Bifidobacterium;__	3	0	0	0	0	0	0	0	0
D_0__Bacteria;D_1__Actinobacteria;D_2__Actinobacteria;D_3__Bifidobacteriales;D_4__Bifidobacteriaceae;D_5__Gardnerella;__	0	0	0	0	0	0	0	0	0
D_0__Bacteria;D_1__Actinobacteria;D_2__Actinobacteria;D_3__Corynebacteriales;D_4__Corynebacteriaceae;D_5__Corynebacterium 1;Ambiguous_taxa	2	0	0	0	0	0	0	0	0
D_0__Bacteria;D_1__Actinobacteria;D_2__Actinobacteria;D_3__Corynebacteriales;D_4__Corynebacteriaceae;D_5__Corynebacterium 1;D_6__uncultured bacterium	0	26	2	487	0	0	0	0	0
D_0__Bacteria;D_1__Actinobacteria;D_2__Actinobacteria;D_3__Corynebacteriales;D_4__Corynebacteriaceae;D_5__Corynebacterium;D_6__uncultured bacterium	0	0	0	0	0	0	0	0	0
D_0__Bacteria;D_1__Actinobacteria;D_2__Actinobacteria;D_3__Corynebacteriales;D_4__Corynebacteriaceae;D_5__Lawsonella;D_6__uncultured bacterium	2	0	4	325	0	0	0	7	0
D_0__Bacteria;D_1__Actinobacteria;D_2__Actinobacteria;D_3__Corynebacteriales;D_4__Dietziaceae;D_5__Dietzia;__	3	0	0	4	0	0	0	8	0
D_0__Bacteria;D_1__Actinobacteria;D_2__Actinobacteria;D_3__Corynebacteriales;D_4__Mycobacteriaceae;D_5__Mycobacterium;Ambiguous_taxa	0	0	0	0	0	0	0	3	0
D_0__Bacteria;D_1__Actinobacteria;D_2__Actinobacteria;D_3__Corynebacteriales;D_4__Mycobacteriaceae;D_5__Mycobacterium;__	92	30	2	58	0	0	0	207	0
D_0__Bacteria;D_1__Actinobacteria;D_2__Actinobacteria;D_3__Corynebacteriales;D_4__Nocardiaceae;D_5__Gordonia;Ambiguous_taxa	0	0	0	0	0	0	0	0	0
D_0__Bacteria;D_1__Actinobacteria;D_2__Actinobacteria;D_3__Corynebacteriales;D_4__Nocardiaceae;D_5__Gordonia;__	0	0	0	41	0	0	0	32	117
D_0__Bacteria;D_1__Actinobacteria;D_2__Actinobacteria;D_3__Corynebacteriales;D_4__Nocardiaceae;D_5__Nocardia;D_6__uncultured bacterium	0	0	0	0	0	0	0	0	0
D_0__Bacteria;D_1__Actinobacteria;D_2__Actinobacteria;D_3__Corynebacteriales;D_4__Nocardiaceae;D_5__Nocardia;__	0	0	0	0	0	0	0	7	0
D_0__Bacteria;D_1__Actinobacteria;D_2__Actinobacteria;D_3__Corynebacteriales;D_4__Nocardiaceae;D_5__Rhodococcus;Ambiguous_taxa	4	0	0	0	0	0	0	0	0
D_0__Bacteria;D_1__Actinobacteria;D_2__Actinobacteria;D_3__Corynebacteriales;D_4__Nocardiaceae;D_5__Rhodococcus;__	87	257	116	237	18	66	10	378	142
D_0__Bacteria;D_1__Actinobacteria;D_2__Actinobacteria;D_3__Corynebacteriales;D_4__Nocardiaceae;D_5__Williamsia;__	0	0	0	0	0	0	0	0	0
D_0__Bacteria;D_1__Actinobacteria;D_2__Actinobacteria;D_3__Frankiales;D_4__Acidothermaceae;D_5__Acidothermus;D_6__uncultured bacterium	0	0	0	0	0	0	0	0	0
D_0__Bacteria;D_1__Actinobacteria;D_2__Actinobacteria;D_3__Frankiales;D_4__Cryptosporangiaceae;D_5__Fodinicola;D_6__uncultured bacterium	5	14	0	0	0	0	0	0	0
D_0__Bacteria;D_1__Actinobacteria;D_2__Actinobacteria;D_3__Frankiales;D_4__Cryptosporangiaceae;D_5__Fodinicola;__	6	7	0	0	0	0	0	0	0
D_0__Bacteria;D_1__Actinobacteria;D_2__Actinobacteria;D_3__Frankiales;D_4__Frankiaceae;D_5__Jatrophihabitans;__	1	0	0	0	0	0	0	0	0
D_0__Bacteria;D_1__Actinobacteria;D_2__Actinobacteria;D_3__Frankiales;D_4__Geodermatophilaceae;D_5__Blastococcus;__	87	19	3	24	0	0	0	601	0
D_0__Bacteria;D_1__Actinobacteria;D_2__Actinobacteria;D_3__Frankiales;D_4__Geodermatophilaceae;D_5__Geodermatophilus;__	0	0	0	0	0	0	0	43	0
D_0__Bacteria;D_1__Actinobacteria;D_2__Actinobacteria;D_3__Frankiales;D_4__Geodermatophilaceae;D_5__Modestobacter;__	5	7	0	0	0	0	0	0	0
D_0__Bacteria;D_1__Actinobacteria;D_2__Actinobacteria;D_3__Frankiales;D_4__Geodermatophilaceae;__;__	6	0	0	0	0	0	0	173	0
D_0__Bacteria;D_1__Actinobacteria;D_2__Actinobacteria;D_3__Frankiales;D_4__Nakamurellaceae;D_5__Nakamurella;D_6__uncultured bacterium	0	0	0	0	0	0	0	0	0
D_0__Bacteria;D_1__Actinobacteria;D_2__Actinobacteria;D_3__Frankiales;D_4__Nakamurellaceae;D_5__Nakamurella;__	0	0	0	0	0	0	0	0	0
D_0__Bacteria;D_1__Actinobacteria;D_2__Actinobacteria;D_3__Frankiales;D_4__Sporichthyaceae;D_5__Sporichthya;__	0	0	0	0	0	0	0	101	0
D_0__Bacteria;D_1__Actinobacteria;D_2__Actinobacteria;D_3__Frankiales;D_4__Sporichthyaceae;D_5__hgcI clade;D_6__uncultured bacterium	5	0	0	0	0	0	0	0	0
D_0__Bacteria;D_1__Actinobacteria;D_2__Actinobacteria;D_3__Frankiales;D_4__Sporichthyaceae;D_5__uncultured;D_6__uncultured bacterium	51	0	0	0	0	0	0	181	0
D_0__Bacteria;D_1__Actinobacteria;D_2__Actinobacteria;D_3__Frankiales;D_4__Sporichthyaceae;D_5__uncultured;__	40	13	0	0	0	0	0	0	0
D_0__Bacteria;D_1__Actinobacteria;D_2__Actinobacteria;D_3__Frankiales;D_4__uncultured;D_5__uncultured bacterium;D_6__uncultured bacterium	8	25	0	109	0	0	0	822	53
D_0__Bacteria;D_1__Actinobacteria;D_2__Actinobacteria;D_3__Frankiales;D_4__uncultured;__;__	794	318	57	534	0	0	0	976	0
D_0__Bacteria;D_1__Actinobacteria;D_2__Actinobacteria;D_3__Frankiales;__;__;__	7	0	0	0	0	0	0	0	0
D_0__Bacteria;D_1__Actinobacteria;D_2__Actinobacteria;D_3__Kineosporiales;D_4__Kineosporiaceae;D_5__Angustibacter;__	23	0	10	0	0	0	0	0	0
D_0__Bacteria;D_1__Actinobacteria;D_2__Actinobacteria;D_3__Kineosporiales;D_4__Kineosporiaceae;D_5__Kineococcus;__	0	0	0	0	0	0	0	7	0
D_0__Bacteria;D_1__Actinobacteria;D_2__Actinobacteria;D_3__Kineosporiales;D_4__Kineosporiaceae;D_5__Kineosporia;__	98	0	0	0	0	0	0	0	0
D_0__Bacteria;D_1__Actinobacteria;D_2__Actinobacteria;D_3__Kineosporiales;D_4__Kineosporiaceae;D_5__Quadrisphaera;__	19	10	0	0	0	0	0	55	0
D_0__Bacteria;D_1__Actinobacteria;D_2__Actinobacteria;D_3__Micrococcales;D_4__Cellulomonadaceae;D_5__Actinotalea;__	4	0	0	0	0	0	0	66	0
D_0__Bacteria;D_1__Actinobacteria;D_2__Actinobacteria;D_3__Micrococcales;D_4__Cellulomonadaceae;D_5__Cellulomonas;Ambiguous_taxa	0	0	0	0	0	0	0	0	0
D_0__Bacteria;D_1__Actinobacteria;D_2__Actinobacteria;D_3__Micrococcales;D_4__Cellulomonadaceae;D_5__Cellulomonas;__	81	0	3	0	0	0	0	416	0
D_0__Bacteria;D_1__Actinobacteria;D_2__Actinobacteria;D_3__Micrococcales;D_4__Cellulomonadaceae;D_5__Oerskovia;__	2	0	0	0	0	16	0	0	17
D_0__Bacteria;D_1__Actinobacteria;D_2__Actinobacteria;D_3__Micrococcales;D_4__Cellulomonadaceae;__;__	0	0	0	0	0	0	0	3	0
D_0__Bacteria;D_1__Actinobacteria;D_2__Actinobacteria;D_3__Micrococcales;D_4__Demequinaceae;D_5__Demequina;__	4	0	0	0	0	0	0	0	0
D_0__Bacteria;D_1__Actinobacteria;D_2__Actinobacteria;D_3__Micrococcales;D_4__Dermabacteraceae;D_5__Brachybacterium;Ambiguous_taxa	0	22	0	0	0	0	0	0	0
D_0__Bacteria;D_1__Actinobacteria;D_2__Actinobacteria;D_3__Micrococcales;D_4__Dermabacteraceae;D_5__Brachybacterium;__	0	0	0	0	0	0	0	0	0
D_0__Bacteria;D_1__Actinobacteria;D_2__Actinobacteria;D_3__Micrococcales;D_4__Intrasporangiaceae;D_5__Janibacter;__	755	63	233	0	0	0	0	233	0
D_0__Bacteria;D_1__Actinobacteria;D_2__Actinobacteria;D_3__Micrococcales;D_4__Intrasporangiaceae;D_5__Knoellia;__	1406	276	35	258	0	0	0	628	53
D_0__Bacteria;D_1__Actinobacteria;D_2__Actinobacteria;D_3__Micrococcales;D_4__Intrasporangiaceae;D_5__Phycicoccus;__	113	33	7	76	0	0	0	0	0
D_0__Bacteria;D_1__Actinobacteria;D_2__Actinobacteria;D_3__Micrococcales;D_4__Intrasporangiaceae;__;__	20	37	0	16	0	0	0	0	0
D_0__Bacteria;D_1__Actinobacteria;D_2__Actinobacteria;D_3__Micrococcales;D_4__Microbacteriaceae;D_5__Agrococcus;__	0	0	0	0	0	0	0	0	0
D_0__Bacteria;D_1__Actinobacteria;D_2__Actinobacteria;D_3__Micrococcales;D_4__Microbacteriaceae;D_5__Agromyces;__	11	23	33	28	0	33	0	0	0
D_0__Bacteria;D_1__Actinobacteria;D_2__Actinobacteria;D_3__Micrococcales;D_4__Microbacteriaceae;D_5__Clavibacter;Ambiguous_taxa	68	71	0	0	0	0	0	0	0
D_0__Bacteria;D_1__Actinobacteria;D_2__Actinobacteria;D_3__Micrococcales;D_4__Microbacteriaceae;D_5__Clavibacter;__	8	0	0	0	0	0	0	0	0
D_0__Bacteria;D_1__Actinobacteria;D_2__Actinobacteria;D_3__Micrococcales;D_4__Microbacteriaceae;D_5__Conyzicola;__	1	0	0	0	0	0	0	0	0
D_0__Bacteria;D_1__Actinobacteria;D_2__Actinobacteria;D_3__Micrococcales;D_4__Microbacteriaceae;D_5__Cryobacterium;Ambiguous_taxa	254	136	75	0	0	0	0	0	0
D_0__Bacteria;D_1__Actinobacteria;D_2__Actinobacteria;D_3__Micrococcales;D_4__Microbacteriaceae;D_5__Curtobacterium;Ambiguous_taxa	0	0	0	0	0	0	0	4	0
D_0__Bacteria;D_1__Actinobacteria;D_2__Actinobacteria;D_3__Micrococcales;D_4__Microbacteriaceae;D_5__Curtobacterium;__	49	43	0	66	0	0	0	385	37
D_0__Bacteria;D_1__Actinobacteria;D_2__Actinobacteria;D_3__Micrococcales;D_4__Microbacteriaceae;D_5__Frondihabitans;Ambiguous_taxa	5	5	0	0	0	0	0	0	0
D_0__Bacteria;D_1__Actinobacteria;D_2__Actinobacteria;D_3__Micrococcales;D_4__Microbacteriaceae;D_5__Labedella;__	0	0	0	0	0	0	0	0	0
D_0__Bacteria;D_1__Actinobacteria;D_2__Actinobacteria;D_3__Micrococcales;D_4__Microbacteriaceae;D_5__Leucobacter;Ambiguous_taxa	0	0	0	0	0	0	0	44	0
D_0__Bacteria;D_1__Actinobacteria;D_2__Actinobacteria;D_3__Micrococcales;D_4__Microbacteriaceae;D_5__Leucobacter;__	21	22	0	0	0	0	0	0	0
D_0__Bacteria;D_1__Actinobacteria;D_2__Actinobacteria;D_3__Micrococcales;D_4__Microbacteriaceae;D_5__Marisediminicola;__	1	0	0	0	0	0	0	0	0
D_0__Bacteria;D_1__Actinobacteria;D_2__Actinobacteria;D_3__Micrococcales;D_4__Microbacteriaceae;D_5__Microbacterium;Ambiguous_taxa	0	0	0	23	0	0	0	0	0
D_0__Bacteria;D_1__Actinobacteria;D_2__Actinobacteria;D_3__Micrococcales;D_4__Microbacteriaceae;D_5__Microbacterium;D_6__Microbacterium barkeri	0	0	0	0	0	0	0	0	0
D_0__Bacteria;D_1__Actinobacteria;D_2__Actinobacteria;D_3__Micrococcales;D_4__Microbacteriaceae;D_5__Microbacterium;__	25	32	0	140	0	0	0	284	1935
D_0__Bacteria;D_1__Actinobacteria;D_2__Actinobacteria;D_3__Micrococcales;D_4__Microbacteriaceae;D_5__Plantibacter;__	31	36	9	0	0	0	0	0	0
D_0__Bacteria;D_1__Actinobacteria;D_2__Actinobacteria;D_3__Micrococcales;D_4__Microbacteriaceae;D_5__Salinibacterium;__	595	175	108	14	0	0	0	40	0
D_0__Bacteria;D_1__Actinobacteria;D_2__Actinobacteria;D_3__Micrococcales;D_4__Microbacteriaceae;__;__	1270	919	254	114	201	119	27	41	0
D_0__Bacteria;D_1__Actinobacteria;D_2__Actinobacteria;D_3__Micrococcales;D_4__Micrococcaceae;D_5__Arthrobacter;Ambiguous_taxa	62	271	197	49	1384	3059	9	157	0
D_0__Bacteria;D_1__Actinobacteria;D_2__Actinobacteria;D_3__Micrococcales;D_4__Micrococcaceae;D_5__Arthrobacter;__	3	109	10	275	256	107	0	61	0
D_0__Bacteria;D_1__Actinobacteria;D_2__Actinobacteria;D_3__Micrococcales;D_4__Micrococcaceae;D_5__Glutamicibacter;Ambiguous_taxa	1	0	0	77	0	0	0	0	0
D_0__Bacteria;D_1__Actinobacteria;D_2__Actinobacteria;D_3__Micrococcales;D_4__Micrococcaceae;D_5__Glutamicibacter;__	258	369	249	82	32	0	102	0	0
D_0__Bacteria;D_1__Actinobacteria;D_2__Actinobacteria;D_3__Micrococcales;D_4__Micrococcaceae;D_5__Kocuria;Ambiguous_taxa	0	0	0	0	0	0	0	0	0
D_0__Bacteria;D_1__Actinobacteria;D_2__Actinobacteria;D_3__Micrococcales;D_4__Micrococcaceae;D_5__Kocuria;__	0	727	5	122	0	0	0	0	0
D_0__Bacteria;D_1__Actinobacteria;D_2__Actinobacteria;D_3__Micrococcales;D_4__Micrococcaceae;D_5__Paenarthrobacter;Ambiguous_taxa	0	0	0	0	0	0	0	0	0
D_0__Bacteria;D_1__Actinobacteria;D_2__Actinobacteria;D_3__Micrococcales;D_4__Micrococcaceae;D_5__Paenarthrobacter;__	164	1149	867	2344	46870	59049	875	1219	10322
D_0__Bacteria;D_1__Actinobacteria;D_2__Actinobacteria;D_3__Micrococcales;D_4__Micrococcaceae;D_5__Paeniglutamicibacter;Ambiguous_taxa	1	0	0	0	0	0	0	0	0
D_0__Bacteria;D_1__Actinobacteria;D_2__Actinobacteria;D_3__Micrococcales;D_4__Micrococcaceae;D_5__Paeniglutamicibacter;__	323	1571	499	121	510	0	215	0	0
D_0__Bacteria;D_1__Actinobacteria;D_2__Actinobacteria;D_3__Micrococcales;D_4__Micrococcaceae;D_5__Pseudarthrobacter;Ambiguous_taxa	0	103	28	34	256	179	31	0	0
D_0__Bacteria;D_1__Actinobacteria;D_2__Actinobacteria;D_3__Micrococcales;D_4__Micrococcaceae;D_5__Pseudarthrobacter;__	28816	23977	127487	3273	20997	10858	11466	1066	1228
D_0__Bacteria;D_1__Actinobacteria;D_2__Actinobacteria;D_3__Micrococcales;D_4__Micrococcaceae;D_5__Rothia;D_6__uncultured bacterium	0	17	0	0	0	0	0	0	0
D_0__Bacteria;D_1__Actinobacteria;D_2__Actinobacteria;D_3__Micrococcales;D_4__Micrococcaceae;__;__	24	0	0	135	0	0	0	0	0
D_0__Bacteria;D_1__Actinobacteria;D_2__Actinobacteria;D_3__Micrococcales;D_4__Promicromonosporaceae;D_5__Cellulosimicrobium;__	0	0	0	0	0	0	0	23	0
D_0__Bacteria;D_1__Actinobacteria;D_2__Actinobacteria;D_3__Micrococcales;D_4__Promicromonosporaceae;D_5__Isoptericola;__	3	9	0	0	0	0	0	0	0
D_0__Bacteria;D_1__Actinobacteria;D_2__Actinobacteria;D_3__Micrococcales;D_4__Sanguibacteraceae;D_5__Sanguibacter;Ambiguous_taxa	201	81	46	174	0	0	11	0	0
D_0__Bacteria;D_1__Actinobacteria;D_2__Actinobacteria;D_3__Micrococcales;D_4__Sanguibacteraceae;D_5__Sanguibacter;__	272	11	71	0	0	0	0	0	0
D_0__Bacteria;D_1__Actinobacteria;D_2__Actinobacteria;D_3__Micrococcales;__;__;__	0	0	0	0	0	0	0	0	0
D_0__Bacteria;D_1__Actinobacteria;D_2__Actinobacteria;D_3__Micromonosporales;D_4__Micromonosporaceae;D_5__Actinoplanes;Ambiguous_taxa	5	4	0	0	0	0	0	322	0
D_0__Bacteria;D_1__Actinobacteria;D_2__Actinobacteria;D_3__Micromonosporales;D_4__Micromonosporaceae;D_5__Actinoplanes;__	30	7	19	0	0	0	0	383	0
D_0__Bacteria;D_1__Actinobacteria;D_2__Actinobacteria;D_3__Micromonosporales;D_4__Micromonosporaceae;D_5__Catenuloplanes;__	0	0	0	0	0	0	0	337	0
D_0__Bacteria;D_1__Actinobacteria;D_2__Actinobacteria;D_3__Micromonosporales;D_4__Micromonosporaceae;D_5__Longispora;__	4	0	0	0	0	0	0	0	0
D_0__Bacteria;D_1__Actinobacteria;D_2__Actinobacteria;D_3__Micromonosporales;D_4__Micromonosporaceae;D_5__Micromonospora;Ambiguous_taxa	0	0	0	0	0	0	0	46	0
D_0__Bacteria;D_1__Actinobacteria;D_2__Actinobacteria;D_3__Micromonosporales;D_4__Micromonosporaceae;D_5__Micromonospora;__	29	82	8	0	0	0	0	693	32
D_0__Bacteria;D_1__Actinobacteria;D_2__Actinobacteria;D_3__Micromonosporales;D_4__Micromonosporaceae;D_5__Virgisporangium;__	0	0	0	0	0	0	0	0	0
D_0__Bacteria;D_1__Actinobacteria;D_2__Actinobacteria;D_3__Micromonosporales;D_4__Micromonosporaceae;D_5__uncultured;D_6__uncultured bacterium	2	0	0	0	0	0	0	0	0
D_0__Bacteria;D_1__Actinobacteria;D_2__Actinobacteria;D_3__Micromonosporales;D_4__Micromonosporaceae;__;__	0	44	0	0	0	0	0	0	0
D_0__Bacteria;D_1__Actinobacteria;D_2__Actinobacteria;D_3__PeM15;D_4__uncultured bacterium;D_5__uncultured bacterium;D_6__uncultured bacterium	0	0	0	0	0	0	0	0	0
D_0__Bacteria;D_1__Actinobacteria;D_2__Actinobacteria;D_3__PeM15;__;__;__	95	60	0	77	0	0	0	0	0
D_0__Bacteria;D_1__Actinobacteria;D_2__Actinobacteria;D_3__Propionibacteriales;D_4__Nocardioidaceae;D_5__Aeromicrobium;Ambiguous_taxa	38	16	5	0	0	0	0	163	0
D_0__Bacteria;D_1__Actinobacteria;D_2__Actinobacteria;D_3__Propionibacteriales;D_4__Nocardioidaceae;D_5__Aeromicrobium;__	178	99	6	26	0	0	0	1106	166
D_0__Bacteria;D_1__Actinobacteria;D_2__Actinobacteria;D_3__Propionibacteriales;D_4__Nocardioidaceae;D_5__Marmoricola;D_6__uncultured bacterium	508	21	51	165	0	0	0	109	0
D_0__Bacteria;D_1__Actinobacteria;D_2__Actinobacteria;D_3__Propionibacteriales;D_4__Nocardioidaceae;D_5__Marmoricola;__	15442	3512	1411	794	5	0	152	1105	83
D_0__Bacteria;D_1__Actinobacteria;D_2__Actinobacteria;D_3__Propionibacteriales;D_4__Nocardioidaceae;D_5__Nocardioides;Ambiguous_taxa	57	21	0	140	0	0	0	859	55
D_0__Bacteria;D_1__Actinobacteria;D_2__Actinobacteria;D_3__Propionibacteriales;D_4__Nocardioidaceae;D_5__Nocardioides;D_6__uncultured bacterium	1476	780	189	678	0	0	0	3045	86
D_0__Bacteria;D_1__Actinobacteria;D_2__Actinobacteria;D_3__Propionibacteriales;D_4__Nocardioidaceae;D_5__Nocardioides;__	12873	5893	481	2479	25	31	33	9533	280
D_0__Bacteria;D_1__Actinobacteria;D_2__Actinobacteria;D_3__Propionibacteriales;D_4__Nocardioidaceae;__;__	1	0	0	17	0	0	0	0	0
D_0__Bacteria;D_1__Actinobacteria;D_2__Actinobacteria;D_3__Propionibacteriales;D_4__Propionibacteriaceae;D_5__Cutibacterium;D_6__uncultured bacterium	3	85	93	841	0	0	7	0	0
D_0__Bacteria;D_1__Actinobacteria;D_2__Actinobacteria;D_3__Pseudonocardiales;D_4__Pseudonocardiaceae;D_5__Actinomycetospora;__	0	0	0	0	0	0	0	0	0
D_0__Bacteria;D_1__Actinobacteria;D_2__Actinobacteria;D_3__Pseudonocardiales;D_4__Pseudonocardiaceae;D_5__Actinophytocola;__	0	0	0	0	0	0	0	0	0
D_0__Bacteria;D_1__Actinobacteria;D_2__Actinobacteria;D_3__Streptomycetales;D_4__Streptomycetaceae;D_5__Streptomyces;Ambiguous_taxa	5	0	0	0	0	0	0	4	0
D_0__Bacteria;D_1__Actinobacteria;D_2__Actinobacteria;D_3__Streptomycetales;D_4__Streptomycetaceae;D_5__Streptomyces;__	60	109	0	120	21	801	0	4436	76
D_0__Bacteria;D_1__Actinobacteria;D_2__Actinobacteria;D_3__Streptosporangiales;D_4__Streptosporangiaceae;D_5__Microbispora;__	4	0	0	0	0	0	0	0	0
D_0__Bacteria;D_1__Actinobacteria;D_2__Actinobacteria;D_3__Streptosporangiales;D_4__Streptosporangiaceae;D_5__Nonomuraea;__	0	0	0	0	0	0	0	0	0
D_0__Bacteria;D_1__Actinobacteria;D_2__Actinobacteria;D_3__Streptosporangiales;D_4__Streptosporangiaceae;D_5__Streptosporangium;__	6	0	0	0	0	0	0	33	0
D_0__Bacteria;D_1__Actinobacteria;D_2__Actinobacteria;D_3__Streptosporangiales;D_4__Thermomonosporaceae;D_5__Actinoallomurus;Ambiguous_taxa	8	0	0	0	0	0	0	0	0
D_0__Bacteria;D_1__Actinobacteria;D_2__Actinobacteria;D_3__Streptosporangiales;D_4__Thermomonosporaceae;D_5__Actinoallomurus;__	0	0	0	0	0	0	0	23	0
D_0__Bacteria;D_1__Actinobacteria;D_2__Actinobacteria;D_3__Streptosporangiales;D_4__Thermomonosporaceae;D_5__Actinocorallia;__	0	0	0	0	0	0	0	0	0
D_0__Bacteria;D_1__Actinobacteria;D_2__Actinobacteria;D_3__Streptosporangiales;D_4__Thermomonosporaceae;D_5__Actinomadura;__	1	0	0	8	0	0	0	115	6
D_0__Bacteria;D_1__Actinobacteria;D_2__Actinobacteria;__;__;__;__	3	0	0	0	0	0	0	0	0
D_0__Bacteria;D_1__Actinobacteria;D_2__Coriobacteriia;D_3__Coriobacteriales;D_4__Coriobacteriaceae;D_5__Collinsella;D_6__uncultured bacterium	3	0	0	0	0	0	0	0	0
D_0__Bacteria;D_1__Actinobacteria;D_2__MB-A2-108;D_3__uncultured bacterium;D_4__uncultured bacterium;D_5__uncultured bacterium;D_6__uncultured bacterium	32	5	8	0	0	0	0	43	0
D_0__Bacteria;D_1__Actinobacteria;D_2__MB-A2-108;D_3__uncultured bacterium;__;__;__	0	0	0	0	0	0	0	210	0
D_0__Bacteria;D_1__Actinobacteria;D_2__MB-A2-108;__;__;__;__	14	0	0	0	0	0	0	217	0
D_0__Bacteria;D_1__Actinobacteria;D_2__Rubrobacteria;D_3__Rubrobacterales;D_4__Rubrobacteriaceae;D_5__Rubrobacter;D_6__uncultured bacterium	1	0	0	0	0	0	0	84	6
D_0__Bacteria;D_1__Actinobacteria;D_2__Rubrobacteria;D_3__Rubrobacterales;D_4__Rubrobacteriaceae;D_5__Rubrobacter;__	0	0	0	0	0	0	0	81	0
D_0__Bacteria;D_1__Actinobacteria;D_2__Thermoleophilia;D_3__Gaiellales;D_4__Gaiellaceae;D_5__Gaiella;D_6__uncultured bacterium	259	215	32	0	0	0	0	0	0
D_0__Bacteria;D_1__Actinobacteria;D_2__Thermoleophilia;D_3__Gaiellales;D_4__Gaiellaceae;D_5__Gaiella;__	213	23	33	28	0	0	0	765	38
D_0__Bacteria;D_1__Actinobacteria;D_2__Thermoleophilia;D_3__Gaiellales;D_4__uncultured;D_5__uncultured bacterium;D_6__uncultured bacterium	272	80	4	144	0	0	0	1085	0
D_0__Bacteria;D_1__Actinobacteria;D_2__Thermoleophilia;D_3__Gaiellales;D_4__uncultured;D_5__uncultured bacterium;__	16	0	0	0	0	0	0	0	0
D_0__Bacteria;D_1__Actinobacteria;D_2__Thermoleophilia;D_3__Gaiellales;D_4__uncultured;__;__	8	12	0	0	0	0	0	7	0
D_0__Bacteria;D_1__Actinobacteria;D_2__Thermoleophilia;D_3__Gaiellales;__;__;__	0	0	0	0	0	0	0	17	0
D_0__Bacteria;D_1__Actinobacteria;D_2__Thermoleophilia;D_3__Solirubrobacterales;D_4__67-14;D_5__uncultured bacterium;D_6__uncultured bacterium	68	46	9	58	0	0	0	895	0
D_0__Bacteria;D_1__Actinobacteria;D_2__Thermoleophilia;D_3__Solirubrobacterales;D_4__Solirubrobacteraceae;D_5__Conexibacter;D_6__uncultured bacterium	60	9	0	0	0	0	0	253	0
D_0__Bacteria;D_1__Actinobacteria;D_2__Thermoleophilia;D_3__Solirubrobacterales;D_4__Solirubrobacteraceae;D_5__Conexibacter;__	72	42	0	0	0	0	0	1275	17
D_0__Bacteria;D_1__Actinobacteria;D_2__Thermoleophilia;D_3__Solirubrobacterales;D_4__Solirubrobacteraceae;D_5__Parviterribacter;D_6__uncultured bacterium	4	7	0	0	0	0	0	110	0
D_0__Bacteria;D_1__Actinobacteria;D_2__Thermoleophilia;D_3__Solirubrobacterales;D_4__Solirubrobacteraceae;D_5__Parviterribacter;__	0	0	0	0	0	0	0	0	0
D_0__Bacteria;D_1__Actinobacteria;D_2__Thermoleophilia;D_3__Solirubrobacterales;D_4__Solirubrobacteraceae;D_5__Patulibacter;__	3	6	0	0	0	0	0	44	10
D_0__Bacteria;D_1__Actinobacteria;D_2__Thermoleophilia;D_3__Solirubrobacterales;D_4__Solirubrobacteraceae;D_5__Solirubrobacter;D_6__uncultured bacterium	15	16	0	286	0	0	0	387	11
D_0__Bacteria;D_1__Actinobacteria;D_2__Thermoleophilia;D_3__Solirubrobacterales;D_4__Solirubrobacteraceae;D_5__Solirubrobacter;__	10	15	0	0	0	0	0	0	0
D_0__Bacteria;D_1__Actinobacteria;D_2__Thermoleophilia;D_3__Solirubrobacterales;D_4__Solirubrobacteraceae;D_5__uncultured;D_6__uncultured bacterium	21	0	0	0	0	0	0	6	0
D_0__Bacteria;D_1__Actinobacteria;D_2__Thermoleophilia;D_3__Solirubrobacterales;D_4__Solirubrobacteraceae;D_5__uncultured;__	7	0	0	0	0	0	0	0	0
D_0__Bacteria;D_1__Actinobacteria;D_2__Thermoleophilia;D_3__Solirubrobacterales;D_4__Solirubrobacteraceae;__;__	7	9	0	0	0	0	0	244	0
D_0__Bacteria;D_1__Actinobacteria;D_2__Thermoleophilia;D_3__uncultured;D_4__uncultured bacterium;D_5__uncultured bacterium;D_6__uncultured bacterium	0	0	0	120	0	0	0	0	0
D_0__Bacteria;D_1__Actinobacteria;D_2__Thermoleophilia;__;__;__;__	2	0	0	0	0	0	0	3	0
D_0__Bacteria;D_1__Actinobacteria;D_2__WCHB1-81;D_3__uncultured bacterium;D_4__uncultured bacterium;D_5__uncultured bacterium;D_6__uncultured bacterium	2	0	0	0	0	0	0	0	0
D_0__Bacteria;D_1__Actinobacteria;__;__;__;__;__	0	0	0	0	0	0	0	12	0
D_0__Bacteria;D_1__Armatimonadetes;D_2__Armatimonadia;D_3__Armatimonadales;D_4__Armatimonadaceae;D_5__Armatimonas;D_6__uncultured bacterium	13	0	0	0	0	0	0	0	0
D_0__Bacteria;D_1__Armatimonadetes;D_2__Armatimonadia;D_3__Armatimonadales;__;__;__	2	0	0	0	0	0	0	0	0
D_0__Bacteria;D_1__Armatimonadetes;D_2__Chthonomonadetes;D_3__Chthonomonadales;D_4__Chthonomonadaceae;D_5__Chthonomonas;D_6__uncultured bacterium	6	3	0	0	0	0	0	0	0
D_0__Bacteria;D_1__Armatimonadetes;D_2__Fimbriimonadia;D_3__Fimbriimonadales;D_4__Fimbriimonadaceae;D_5__Fimbriimonas;__	0	0	0	0	0	0	0	156	0
D_0__Bacteria;D_1__Armatimonadetes;D_2__Fimbriimonadia;D_3__Fimbriimonadales;D_4__Fimbriimonadaceae;D_5__metagenome;D_6__metagenome	18	0	0	0	0	0	0	97	0
D_0__Bacteria;D_1__Armatimonadetes;D_2__Fimbriimonadia;D_3__Fimbriimonadales;D_4__Fimbriimonadaceae;D_5__uncultured bacterium;D_6__uncultured bacterium	83	28	7	67	0	0	0	33	0
D_0__Bacteria;D_1__Armatimonadetes;D_2__Fimbriimonadia;D_3__Fimbriimonadales;D_4__Fimbriimonadaceae;__;__	9	5	0	40	0	0	0	240	98
D_0__Bacteria;D_1__Armatimonadetes;D_2__uncultured;D_3__uncultured bacterium;D_4__uncultured bacterium;D_5__uncultured bacterium;D_6__uncultured bacterium	69	9	0	58	0	0	0	247	13
D_0__Bacteria;D_1__Armatimonadetes;__;__;__;__;__	0	0	0	0	0	0	0	0	0
D_0__Bacteria;D_1__BRC1;D_2__uncultured bacterium;D_3__uncultured bacterium;D_4__uncultured bacterium;D_5__uncultured bacterium;D_6__uncultured bacterium	12	42	0	25	0	0	0	804	0
D_0__Bacteria;D_1__Bacteroidetes;D_2__Bacteroidia;D_3__Bacteroidales;D_4__Bacteroidaceae;D_5__Bacteroides;__	5	5	0	0	0	0	0	0	0
D_0__Bacteria;D_1__Bacteroidetes;D_2__Bacteroidia;D_3__Bacteroidales;D_4__Prolixibacteraceae;D_5__BSV13;D_6__uncultured bacterium	7	0	0	0	0	0	0	0	0
D_0__Bacteria;D_1__Bacteroidetes;D_2__Bacteroidia;D_3__Bacteroidales;D_4__Prolixibacteraceae;D_5__WCHB1-32;D_6__uncultured bacterium	7	0	0	0	0	0	0	0	0
D_0__Bacteria;D_1__Bacteroidetes;D_2__Bacteroidia;D_3__Bacteroidales;D_4__Rikenellaceae;D_5__Blvii28 wastewater-sludge group;D_6__uncultured bacterium	2	0	0	0	0	0	0	0	0
D_0__Bacteria;D_1__Bacteroidetes;D_2__Bacteroidia;D_3__Bacteroidales;D_4__SB-5;D_5__uncultured bacterium;D_6__uncultured bacterium	1	0	0	0	0	0	0	0	0
D_0__Bacteria;D_1__Bacteroidetes;D_2__Bacteroidia;D_3__Bacteroidetes VC2.1 Bac22;__;__;__	52	0	0	98	0	0	0	0	0
D_0__Bacteria;D_1__Bacteroidetes;D_2__Bacteroidia;D_3__Chitinophagales;D_4__37-13;D_5__uncultured bacterium;D_6__uncultured bacterium	13	0	0	91	0	0	0	0	0
D_0__Bacteria;D_1__Bacteroidetes;D_2__Bacteroidia;D_3__Chitinophagales;D_4__37-13;__;__	4	4	0	0	0	0	0	0	0
D_0__Bacteria;D_1__Bacteroidetes;D_2__Bacteroidia;D_3__Chitinophagales;D_4__Chitinophagaceae;D_5__Chitinophaga;__	54	30	0	54	0	0	0	39	0
D_0__Bacteria;D_1__Bacteroidetes;D_2__Bacteroidia;D_3__Chitinophagales;D_4__Chitinophagaceae;D_5__Cnuella;D_6__uncultured bacterium	0	0	0	0	0	0	0	0	0
D_0__Bacteria;D_1__Bacteroidetes;D_2__Bacteroidia;D_3__Chitinophagales;D_4__Chitinophagaceae;D_5__Dinghuibacter;__	0	0	0	0	0	0	0	0	0
D_0__Bacteria;D_1__Bacteroidetes;D_2__Bacteroidia;D_3__Chitinophagales;D_4__Chitinophagaceae;D_5__Ferruginibacter;D_6__uncultured bacterium	13	64	8	0	0	0	0	0	0
D_0__Bacteria;D_1__Bacteroidetes;D_2__Bacteroidia;D_3__Chitinophagales;D_4__Chitinophagaceae;D_5__Ferruginibacter;__	109	128	33	185	0	0	0	51	225
D_0__Bacteria;D_1__Bacteroidetes;D_2__Bacteroidia;D_3__Chitinophagales;D_4__Chitinophagaceae;D_5__Filimonas;__	4	0	0	0	0	0	0	0	0
D_0__Bacteria;D_1__Bacteroidetes;D_2__Bacteroidia;D_3__Chitinophagales;D_4__Chitinophagaceae;D_5__Flavisolibacter;D_6__uncultured bacterium	8	0	0	37	0	0	0	541	0
D_0__Bacteria;D_1__Bacteroidetes;D_2__Bacteroidia;D_3__Chitinophagales;D_4__Chitinophagaceae;D_5__Flavisolibacter;__	31	0	0	124	0	0	0	290	0
D_0__Bacteria;D_1__Bacteroidetes;D_2__Bacteroidia;D_3__Chitinophagales;D_4__Chitinophagaceae;D_5__Flavitalea;__	7	0	0	0	0	0	0	94	0
D_0__Bacteria;D_1__Bacteroidetes;D_2__Bacteroidia;D_3__Chitinophagales;D_4__Chitinophagaceae;D_5__Lacibacter;__	5	4	4	0	0	0	0	0	0
D_0__Bacteria;D_1__Bacteroidetes;D_2__Bacteroidia;D_3__Chitinophagales;D_4__Chitinophagaceae;D_5__Niabella;__	0	0	0	0	0	0	0	0	0
D_0__Bacteria;D_1__Bacteroidetes;D_2__Bacteroidia;D_3__Chitinophagales;D_4__Chitinophagaceae;D_5__Parasediminibacterium;__	5	0	0	0	0	0	0	0	0
D_0__Bacteria;D_1__Bacteroidetes;D_2__Bacteroidia;D_3__Chitinophagales;D_4__Chitinophagaceae;D_5__Parasegetibacter;__	0	0	0	0	0	0	0	0	0
D_0__Bacteria;D_1__Bacteroidetes;D_2__Bacteroidia;D_3__Chitinophagales;D_4__Chitinophagaceae;D_5__Pseudoflavitalea;__	1	0	0	0	0	0	0	0	0
D_0__Bacteria;D_1__Bacteroidetes;D_2__Bacteroidia;D_3__Chitinophagales;D_4__Chitinophagaceae;D_5__Sediminibacterium;__	137	100	80	240	0	0	0	28	38
D_0__Bacteria;D_1__Bacteroidetes;D_2__Bacteroidia;D_3__Chitinophagales;D_4__Chitinophagaceae;D_5__Segetibacter;D_6__uncultured bacterium	38	0	0	73	0	0	0	66	0
D_0__Bacteria;D_1__Bacteroidetes;D_2__Bacteroidia;D_3__Chitinophagales;D_4__Chitinophagaceae;D_5__Segetibacter;__	88	30	4	0	0	0	0	0	0
D_0__Bacteria;D_1__Bacteroidetes;D_2__Bacteroidia;D_3__Chitinophagales;D_4__Chitinophagaceae;D_5__Taibaiella;D_6__uncultured bacterium	2	0	0	0	0	0	0	0	0
D_0__Bacteria;D_1__Bacteroidetes;D_2__Bacteroidia;D_3__Chitinophagales;D_4__Chitinophagaceae;D_5__Taibaiella;__	115	65	128	0	0	0	40	46	38
D_0__Bacteria;D_1__Bacteroidetes;D_2__Bacteroidia;D_3__Chitinophagales;D_4__Chitinophagaceae;D_5__Terrimonas;D_6__uncultured bacterium	59	60	0	0	0	0	0	124	0
D_0__Bacteria;D_1__Bacteroidetes;D_2__Bacteroidia;D_3__Chitinophagales;D_4__Chitinophagaceae;D_5__Terrimonas;__	27	67	67	222	0	0	0	0	0
D_0__Bacteria;D_1__Bacteroidetes;D_2__Bacteroidia;D_3__Chitinophagales;D_4__Chitinophagaceae;D_5__uncultured;D_6__metagenome	101	7	0	0	0	0	0	0	0
D_0__Bacteria;D_1__Bacteroidetes;D_2__Bacteroidia;D_3__Chitinophagales;D_4__Chitinophagaceae;D_5__uncultured;D_6__uncultured bacterium	538	467	210	276	0	0	0	402	167
D_0__Bacteria;D_1__Bacteroidetes;D_2__Bacteroidia;D_3__Chitinophagales;D_4__Chitinophagaceae;D_5__uncultured;__	198	197	37	188	0	0	0	289	140
D_0__Bacteria;D_1__Bacteroidetes;D_2__Bacteroidia;D_3__Chitinophagales;D_4__Chitinophagaceae;__;__	252	70	2	251	0	0	0	692	6
D_0__Bacteria;D_1__Bacteroidetes;D_2__Bacteroidia;D_3__Chitinophagales;D_4__Saprospiraceae;D_5__Haliscomenobacter;__	5	0	0	0	0	0	0	0	0
D_0__Bacteria;D_1__Bacteroidetes;D_2__Bacteroidia;D_3__Chitinophagales;D_4__Saprospiraceae;D_5__Phaeodactylibacter;__	161	25	10	71	0	0	0	81	0
D_0__Bacteria;D_1__Bacteroidetes;D_2__Bacteroidia;D_3__Chitinophagales;D_4__Saprospiraceae;D_5__Portibacter;__	24	64	0	0	0	0	0	0	0
D_0__Bacteria;D_1__Bacteroidetes;D_2__Bacteroidia;D_3__Chitinophagales;D_4__Saprospiraceae;D_5__uncultured;D_6__uncultured Saprospiraceae bacterium	103	78	41	41	0	0	0	0	0
D_0__Bacteria;D_1__Bacteroidetes;D_2__Bacteroidia;D_3__Chitinophagales;D_4__Saprospiraceae;D_5__uncultured;D_6__uncultured bacterium	24	17	5	19	0	0	0	0	0
D_0__Bacteria;D_1__Bacteroidetes;D_2__Bacteroidia;D_3__Chitinophagales;D_4__Saprospiraceae;D_5__uncultured;__	119	100	11	128	0	0	0	0	0
D_0__Bacteria;D_1__Bacteroidetes;D_2__Bacteroidia;D_3__Chitinophagales;D_4__Saprospiraceae;__;__	4	5	0	0	0	0	0	0	0
D_0__Bacteria;D_1__Bacteroidetes;D_2__Bacteroidia;D_3__Chitinophagales;D_4__uncultured;D_5__uncultured bacterium;D_6__uncultured bacterium	49	36	17	45	0	0	0	633	13
D_0__Bacteria;D_1__Bacteroidetes;D_2__Bacteroidia;D_3__Chitinophagales;D_4__uncultured;__;__	15	18	3	15	0	0	0	131	0
D_0__Bacteria;D_1__Bacteroidetes;D_2__Bacteroidia;D_3__Chitinophagales;__;__;__	0	0	0	0	0	0	0	0	0
D_0__Bacteria;D_1__Bacteroidetes;D_2__Bacteroidia;D_3__Cytophagales;D_4__Cyclobacteriaceae;D_5__Algoriphagus;D_6__uncultured bacterium	2	0	0	0	0	0	0	0	0
D_0__Bacteria;D_1__Bacteroidetes;D_2__Bacteroidia;D_3__Cytophagales;D_4__Cyclobacteriaceae;D_5__Algoriphagus;__	0	0	0	0	0	0	0	0	0
D_0__Bacteria;D_1__Bacteroidetes;D_2__Bacteroidia;D_3__Cytophagales;D_4__Cyclobacteriaceae;D_5__Marinoscillum;__	2	0	0	0	0	0	0	0	0
D_0__Bacteria;D_1__Bacteroidetes;D_2__Bacteroidia;D_3__Cytophagales;D_4__Cyclobacteriaceae;D_5__Reichenbachiella;__	3	7	0	0	0	0	0	0	0
D_0__Bacteria;D_1__Bacteroidetes;D_2__Bacteroidia;D_3__Cytophagales;D_4__Cyclobacteriaceae;D_5__uncultured;__	0	0	0	0	0	0	0	50	0
D_0__Bacteria;D_1__Bacteroidetes;D_2__Bacteroidia;D_3__Cytophagales;D_4__Cyclobacteriaceae;__;__	1	0	0	0	0	0	0	0	0
D_0__Bacteria;D_1__Bacteroidetes;D_2__Bacteroidia;D_3__Cytophagales;D_4__Cytophagaceae;D_5__Cytophaga;D_6__uncultured bacterium	12	103	0	0	0	0	0	0	0
D_0__Bacteria;D_1__Bacteroidetes;D_2__Bacteroidia;D_3__Cytophagales;D_4__Cytophagaceae;D_5__Cytophaga;__	5	16	0	0	0	0	0	4	0
D_0__Bacteria;D_1__Bacteroidetes;D_2__Bacteroidia;D_3__Cytophagales;D_4__Cytophagaceae;D_5__Sporocytophaga;D_6__uncultured bacterium	0	0	0	0	0	0	0	18	0
D_0__Bacteria;D_1__Bacteroidetes;D_2__Bacteroidia;D_3__Cytophagales;D_4__Hymenobacteraceae;D_5__Adhaeribacter;D_6__uncultured bacterium	0	7	0	0	0	0	0	48	2
D_0__Bacteria;D_1__Bacteroidetes;D_2__Bacteroidia;D_3__Cytophagales;D_4__Hymenobacteraceae;D_5__Adhaeribacter;__	341	100	22	41	0	0	0	272	0
D_0__Bacteria;D_1__Bacteroidetes;D_2__Bacteroidia;D_3__Cytophagales;D_4__Hymenobacteraceae;D_5__Hymenobacter;D_6__uncultured bacterium	27	46	39	0	0	0	0	0	0
D_0__Bacteria;D_1__Bacteroidetes;D_2__Bacteroidia;D_3__Cytophagales;D_4__Hymenobacteraceae;D_5__Hymenobacter;__	26	24	8	0	0	0	6	41	0
D_0__Bacteria;D_1__Bacteroidetes;D_2__Bacteroidia;D_3__Cytophagales;D_4__Hymenobacteraceae;D_5__Nibribacter;D_6__uncultured bacterium	0	0	0	0	0	0	0	22	0
D_0__Bacteria;D_1__Bacteroidetes;D_2__Bacteroidia;D_3__Cytophagales;D_4__Hymenobacteraceae;D_5__Nibribacter;__	7	0	48	0	0	0	0	108	0
D_0__Bacteria;D_1__Bacteroidetes;D_2__Bacteroidia;D_3__Cytophagales;D_4__Hymenobacteraceae;D_5__Pontibacter;__	0	0	0	80	0	0	0	286	7
D_0__Bacteria;D_1__Bacteroidetes;D_2__Bacteroidia;D_3__Cytophagales;D_4__Hymenobacteraceae;D_5__Rufibacter;__	0	0	0	0	0	0	0	80	9
D_0__Bacteria;D_1__Bacteroidetes;D_2__Bacteroidia;D_3__Cytophagales;D_4__Hymenobacteraceae;__;__	0	4	0	0	0	0	0	0	0
D_0__Bacteria;D_1__Bacteroidetes;D_2__Bacteroidia;D_3__Cytophagales;D_4__MWH-CFBk5;D_5__uncultured bacterium;D_6__uncultured bacterium	64	60	0	74	0	0	0	0	0
D_0__Bacteria;D_1__Bacteroidetes;D_2__Bacteroidia;D_3__Cytophagales;D_4__Microscillaceae;D_5__Chryseolinea;D_6__uncultured bacterium	9	33	0	0	0	0	0	0	0
D_0__Bacteria;D_1__Bacteroidetes;D_2__Bacteroidia;D_3__Cytophagales;D_4__Microscillaceae;D_5__OLB12;D_6__uncultured bacterium	213	779	5	0	0	0	0	0	0
D_0__Bacteria;D_1__Bacteroidetes;D_2__Bacteroidia;D_3__Cytophagales;D_4__Microscillaceae;D_5__OLB12;__	3	25	0	0	0	0	0	0	0
D_0__Bacteria;D_1__Bacteroidetes;D_2__Bacteroidia;D_3__Cytophagales;D_4__Microscillaceae;D_5__Ohtaekwangia;__	5	3	0	0	0	0	0	0	0
D_0__Bacteria;D_1__Bacteroidetes;D_2__Bacteroidia;D_3__Cytophagales;D_4__Microscillaceae;D_5__uncultured;D_6__metagenome	49	10	29	46	0	0	0	0	0
D_0__Bacteria;D_1__Bacteroidetes;D_2__Bacteroidia;D_3__Cytophagales;D_4__Microscillaceae;D_5__uncultured;D_6__uncultured bacterium	541	633	38	538	0	0	0	0	0
D_0__Bacteria;D_1__Bacteroidetes;D_2__Bacteroidia;D_3__Cytophagales;D_4__Microscillaceae;D_5__uncultured;__	618	368	7	627	0	0	0	337	0
D_0__Bacteria;D_1__Bacteroidetes;D_2__Bacteroidia;D_3__Cytophagales;D_4__Microscillaceae;__;__	61	34	0	37	0	0	0	0	0
D_0__Bacteria;D_1__Bacteroidetes;D_2__Bacteroidia;D_3__Cytophagales;D_4__Spirosomaceae;D_5__Arcicella;D_6__uncultured bacterium	196	156	107	0	0	0	0	0	0
D_0__Bacteria;D_1__Bacteroidetes;D_2__Bacteroidia;D_3__Cytophagales;D_4__Spirosomaceae;D_5__Arcicella;__	7	3	0	0	0	0	0	0	0
D_0__Bacteria;D_1__Bacteroidetes;D_2__Bacteroidia;D_3__Cytophagales;D_4__Spirosomaceae;D_5__Dyadobacter;D_6__uncultured bacterium	32	19	0	29	0	0	0	0	0
D_0__Bacteria;D_1__Bacteroidetes;D_2__Bacteroidia;D_3__Cytophagales;D_4__Spirosomaceae;D_5__Dyadobacter;__	268	190	286	375	23	14	83	605	558
D_0__Bacteria;D_1__Bacteroidetes;D_2__Bacteroidia;D_3__Cytophagales;D_4__Spirosomaceae;D_5__Emticicia;__	24	4	18	0	0	0	0	0	0
D_0__Bacteria;D_1__Bacteroidetes;D_2__Bacteroidia;D_3__Cytophagales;D_4__Spirosomaceae;D_5__Fibrella;__	0	12	0	0	0	0	0	0	0
D_0__Bacteria;D_1__Bacteroidetes;D_2__Bacteroidia;D_3__Cytophagales;D_4__Spirosomaceae;D_5__Lacihabitans;D_6__uncultured bacterium	255	32	9	52	0	0	0	0	0
D_0__Bacteria;D_1__Bacteroidetes;D_2__Bacteroidia;D_3__Cytophagales;D_4__Spirosomaceae;D_5__Lacihabitans;__	31	20	7	0	0	0	0	0	0
D_0__Bacteria;D_1__Bacteroidetes;D_2__Bacteroidia;D_3__Cytophagales;D_4__Spirosomaceae;D_5__Larkinella;D_6__uncultured bacterium	5	0	0	0	0	0	0	21	0
D_0__Bacteria;D_1__Bacteroidetes;D_2__Bacteroidia;D_3__Cytophagales;D_4__Spirosomaceae;D_5__Larkinella;__	2	0	0	0	0	0	0	0	0
D_0__Bacteria;D_1__Bacteroidetes;D_2__Bacteroidia;D_3__Cytophagales;D_4__Spirosomaceae;D_5__Pseudarcicella;D_6__uncultured bacterium	16	4	0	0	0	0	0	0	0
D_0__Bacteria;D_1__Bacteroidetes;D_2__Bacteroidia;D_3__Cytophagales;D_4__Spirosomaceae;D_5__Runella;__	3	0	0	0	0	0	0	0	0
D_0__Bacteria;D_1__Bacteroidetes;D_2__Bacteroidia;D_3__Cytophagales;D_4__Spirosomaceae;D_5__Spirosoma;D_6__uncultured bacterium	1	0	15	0	0	0	0	0	0
D_0__Bacteria;D_1__Bacteroidetes;D_2__Bacteroidia;D_3__Cytophagales;D_4__Spirosomaceae;D_5__Spirosoma;__	2	5	0	0	0	0	0	0	0
D_0__Bacteria;D_1__Bacteroidetes;D_2__Bacteroidia;D_3__Cytophagales;D_4__Spirosomaceae;__;__	7	21	62	103	0	0	0	4	0
D_0__Bacteria;D_1__Bacteroidetes;D_2__Bacteroidia;D_3__Cytophagales;__;__;__	13	9	0	0	0	0	0	115	141
D_0__Bacteria;D_1__Bacteroidetes;D_2__Bacteroidia;D_3__Flavobacteriales;D_4__Crocinitomicaceae;D_5__Crocinitomix;D_6__uncultured bacterium	11	10	0	0	0	0	0	0	0
D_0__Bacteria;D_1__Bacteroidetes;D_2__Bacteroidia;D_3__Flavobacteriales;D_4__Crocinitomicaceae;D_5__Crocinitomix;__	62	109	0	231	0	0	0	0	0
D_0__Bacteria;D_1__Bacteroidetes;D_2__Bacteroidia;D_3__Flavobacteriales;D_4__Crocinitomicaceae;D_5__Fluviicola;D_6__uncultured bacterium	439	211	64	131	0	0	0	113	0
D_0__Bacteria;D_1__Bacteroidetes;D_2__Bacteroidia;D_3__Flavobacteriales;D_4__Crocinitomicaceae;D_5__Fluviicola;__	4300	5738	91	1187	5	4	0	392	9
D_0__Bacteria;D_1__Bacteroidetes;D_2__Bacteroidia;D_3__Flavobacteriales;D_4__Crocinitomicaceae;D_5__uncultured;__	975	3137	10	613	0	0	0	0	0
D_0__Bacteria;D_1__Bacteroidetes;D_2__Bacteroidia;D_3__Flavobacteriales;D_4__Crocinitomicaceae;__;__	9	123	0	0	0	0	0	0	0
D_0__Bacteria;D_1__Bacteroidetes;D_2__Bacteroidia;D_3__Flavobacteriales;D_4__Cryomorphaceae;D_5__uncultured;__	0	3	0	0	0	0	0	0	0
D_0__Bacteria;D_1__Bacteroidetes;D_2__Bacteroidia;D_3__Flavobacteriales;D_4__Cryomorphaceae;__;__	1	0	0	0	0	0	0	0	0
D_0__Bacteria;D_1__Bacteroidetes;D_2__Bacteroidia;D_3__Flavobacteriales;D_4__Flavobacteriaceae;D_5__Flavobacterium;Ambiguous_taxa	5245	6076	5202	382	2505	1168	6736	0	0
D_0__Bacteria;D_1__Bacteroidetes;D_2__Bacteroidia;D_3__Flavobacteriales;D_4__Flavobacteriaceae;D_5__Flavobacterium;D_6__metagenome	36	22	2	0	0	0	0	0	0
D_0__Bacteria;D_1__Bacteroidetes;D_2__Bacteroidia;D_3__Flavobacteriales;D_4__Flavobacteriaceae;D_5__Flavobacterium;D_6__uncultured bacterium	7214	4749	1070	1246	0	0	272	1284	878
D_0__Bacteria;D_1__Bacteroidetes;D_2__Bacteroidia;D_3__Flavobacteriales;D_4__Flavobacteriaceae;D_5__Flavobacterium;__	25868	24661	12287	4157	3056	446	7664	1259	4965
D_0__Bacteria;D_1__Bacteroidetes;D_2__Bacteroidia;D_3__Flavobacteriales;D_4__Flavobacteriaceae;D_5__Myroides;__	603	250	428	0	0	0	4	0	0
D_0__Bacteria;D_1__Bacteroidetes;D_2__Bacteroidia;D_3__Flavobacteriales;D_4__Flavobacteriaceae;__;__	2	0	0	0	0	0	0	0	0
D_0__Bacteria;D_1__Bacteroidetes;D_2__Bacteroidia;D_3__Flavobacteriales;D_4__NS9 marine group;D_5__uncultured bacterium;D_6__uncultured bacterium	3	3	0	0	0	0	0	0	0
D_0__Bacteria;D_1__Bacteroidetes;D_2__Bacteroidia;D_3__Flavobacteriales;D_4__NS9 marine group;__;__	6	12	0	0	0	0	0	0	0
D_0__Bacteria;D_1__Bacteroidetes;D_2__Bacteroidia;D_3__Flavobacteriales;D_4__Weeksellaceae;D_5__Chryseobacterium;Ambiguous_taxa	139	287	265	307	0	0	532	1627	709
D_0__Bacteria;D_1__Bacteroidetes;D_2__Bacteroidia;D_3__Flavobacteriales;D_4__Weeksellaceae;D_5__Chryseobacterium;D_6__uncultured bacterium	0	16	0	16	32	0	0	0	0
D_0__Bacteria;D_1__Bacteroidetes;D_2__Bacteroidia;D_3__Flavobacteriales;D_4__Weeksellaceae;D_5__Chryseobacterium;__	1133	2491	1941	1673	78	8	4605	3045	2899
D_0__Bacteria;D_1__Bacteroidetes;D_2__Bacteroidia;D_3__Flavobacteriales;D_4__Weeksellaceae;D_5__Moheibacter;D_6__uncultured bacterium	1	0	0	0	0	0	0	0	0
D_0__Bacteria;D_1__Bacteroidetes;D_2__Bacteroidia;D_3__Flavobacteriales;__;__;__	26	49	0	36	0	0	0	28	0
D_0__Bacteria;D_1__Bacteroidetes;D_2__Bacteroidia;D_3__Sphingobacteriales;D_4__AKYH767;D_5__uncultured bacterium;D_6__uncultured bacterium	9	14	3	81	0	0	0	0	7
D_0__Bacteria;D_1__Bacteroidetes;D_2__Bacteroidia;D_3__Sphingobacteriales;D_4__AKYH767;__;__	42	73	0	0	0	0	0	0	4
D_0__Bacteria;D_1__Bacteroidetes;D_2__Bacteroidia;D_3__Sphingobacteriales;D_4__KD3-93;D_5__uncultured bacterium;D_6__uncultured bacterium	2	0	0	0	0	0	0	0	0
D_0__Bacteria;D_1__Bacteroidetes;D_2__Bacteroidia;D_3__Sphingobacteriales;D_4__KD3-93;__;__	223	377	0	247	0	0	0	141	0
D_0__Bacteria;D_1__Bacteroidetes;D_2__Bacteroidia;D_3__Sphingobacteriales;D_4__Lentimicrobiaceae;__;__	2	0	0	0	0	0	0	0	0
D_0__Bacteria;D_1__Bacteroidetes;D_2__Bacteroidia;D_3__Sphingobacteriales;D_4__LiUU-11-161;__;__	5	3	0	0	0	0	0	0	0
D_0__Bacteria;D_1__Bacteroidetes;D_2__Bacteroidia;D_3__Sphingobacteriales;D_4__NS11-12 marine group;D_5__uncultured bacterium;D_6__uncultured bacterium	167	272	2	258	0	0	0	110	4
D_0__Bacteria;D_1__Bacteroidetes;D_2__Bacteroidia;D_3__Sphingobacteriales;D_4__NS11-12 marine group;__;__	442	431	93	279	0	4	0	0	0
D_0__Bacteria;D_1__Bacteroidetes;D_2__Bacteroidia;D_3__Sphingobacteriales;D_4__Sphingobacteriaceae;D_5__Arcticibacter;__	13	0	0	0	0	0	0	715	200
D_0__Bacteria;D_1__Bacteroidetes;D_2__Bacteroidia;D_3__Sphingobacteriales;D_4__Sphingobacteriaceae;D_5__Mucilaginibacter;D_6__uncultured bacterium	313	54	100	0	0	0	0	73	0
D_0__Bacteria;D_1__Bacteroidetes;D_2__Bacteroidia;D_3__Sphingobacteriales;D_4__Sphingobacteriaceae;D_5__Mucilaginibacter;__	795	343	290	115	0	0	282	218	44
D_0__Bacteria;D_1__Bacteroidetes;D_2__Bacteroidia;D_3__Sphingobacteriales;D_4__Sphingobacteriaceae;D_5__Nubsella;D_6__uncultured bacterium	0	0	0	117	0	0	0	0	88
D_0__Bacteria;D_1__Bacteroidetes;D_2__Bacteroidia;D_3__Sphingobacteriales;D_4__Sphingobacteriaceae;D_5__Nubsella;__	0	0	0	117	0	0	0	0	447
D_0__Bacteria;D_1__Bacteroidetes;D_2__Bacteroidia;D_3__Sphingobacteriales;D_4__Sphingobacteriaceae;D_5__Olivibacter;__	0	0	0	0	0	0	0	195	85
D_0__Bacteria;D_1__Bacteroidetes;D_2__Bacteroidia;D_3__Sphingobacteriales;D_4__Sphingobacteriaceae;D_5__Pedobacter;Ambiguous_taxa	2351	778	758	246	242	21	850	70	0
D_0__Bacteria;D_1__Bacteroidetes;D_2__Bacteroidia;D_3__Sphingobacteriales;D_4__Sphingobacteriaceae;D_5__Pedobacter;D_6__uncultured bacterium	305	130	23	0	0	0	17	70	0
D_0__Bacteria;D_1__Bacteroidetes;D_2__Bacteroidia;D_3__Sphingobacteriales;D_4__Sphingobacteriaceae;D_5__Pedobacter;__	12117	4107	2177	3083	1887	285	5130	1023	824
D_0__Bacteria;D_1__Bacteroidetes;D_2__Bacteroidia;D_3__Sphingobacteriales;D_4__Sphingobacteriaceae;D_5__Pseudopedobacter;D_6__uncultured bacterium	0	0	0	0	0	0	0	0	5
D_0__Bacteria;D_1__Bacteroidetes;D_2__Bacteroidia;D_3__Sphingobacteriales;D_4__Sphingobacteriaceae;D_5__Solitalea;D_6__uncultured bacterium	38	65	10	0	0	0	0	0	0
D_0__Bacteria;D_1__Bacteroidetes;D_2__Bacteroidia;D_3__Sphingobacteriales;D_4__Sphingobacteriaceae;D_5__Sphingobacterium;D_6__uncultured bacterium	0	0	0	60	0	0	0	246	207
D_0__Bacteria;D_1__Bacteroidetes;D_2__Bacteroidia;D_3__Sphingobacteriales;D_4__Sphingobacteriaceae;D_5__Sphingobacterium;__	307	333	532	633	1933	16	6048	853	6855
D_0__Bacteria;D_1__Bacteroidetes;D_2__Bacteroidia;D_3__Sphingobacteriales;D_4__Sphingobacteriaceae;D_5__uncultured;__	29	0	0	0	0	0	0	151	0
D_0__Bacteria;D_1__Bacteroidetes;D_2__Bacteroidia;D_3__Sphingobacteriales;D_4__Sphingobacteriaceae;__;__	794	329	0	520	0	0	17	3	0
D_0__Bacteria;D_1__Bacteroidetes;D_2__Bacteroidia;D_3__Sphingobacteriales;D_4__env.OPS 17;D_5__metagenome;D_6__metagenome	21	35	0	0	0	0	0	0	0
D_0__Bacteria;D_1__Bacteroidetes;D_2__Bacteroidia;D_3__Sphingobacteriales;D_4__env.OPS 17;D_5__uncultured bacterium;D_6__uncultured bacterium	957	884	120	695	0	0	0	750	2
D_0__Bacteria;D_1__Bacteroidetes;D_2__Bacteroidia;D_3__Sphingobacteriales;D_4__env.OPS 17;__;__	588	460	92	495	0	8	0	442	4
D_0__Bacteria;D_1__Bacteroidetes;D_2__Bacteroidia;D_3__Sphingobacteriales;__;__;__	125	50	0	360	0	0	0	2138	11
D_0__Bacteria;D_1__Bacteroidetes;D_2__Bacteroidia;__;__;__;__	7	35	3	16	0	0	0	0	0
D_0__Bacteria;D_1__Bacteroidetes;D_2__Ignavibacteria;D_3__Ignavibacteriales;D_4__Ignavibacteriaceae;D_5__Ignavibacterium;__	4	0	0	0	0	0	0	0	0
D_0__Bacteria;D_1__Bacteroidetes;D_2__Ignavibacteria;D_3__Ignavibacteriales;D_4__LD-RB-34;D_5__uncultured bacterium;D_6__uncultured bacterium	3	0	0	0	0	0	0	0	0
D_0__Bacteria;D_1__Bacteroidetes;D_2__Ignavibacteria;D_3__Ignavibacteriales;D_4__PHOS-HE36;__;__	9	0	0	0	0	0	0	0	0
D_0__Bacteria;D_1__Bacteroidetes;D_2__Ignavibacteria;D_3__Kryptoniales;D_4__BSV26;D_5__uncultured bacterium;D_6__uncultured bacterium	69	67	41	0	0	0	0	0	0
D_0__Bacteria;D_1__Bacteroidetes;D_2__Ignavibacteria;D_3__OPB56;D_4__uncultured bacterium;D_5__uncultured bacterium;D_6__uncultured bacterium	798	191	10	441	0	0	0	2117	119
D_0__Bacteria;D_1__Bacteroidetes;D_2__Ignavibacteria;D_3__OPB56;D_4__uncultured bacterium;__;__	48	17	0	58	0	0	0	592	0
D_0__Bacteria;D_1__Bacteroidetes;D_2__Ignavibacteria;D_3__OPB56;__;__;__	26	33	0	0	0	0	0	0	0
D_0__Bacteria;D_1__Bacteroidetes;D_2__Ignavibacteria;D_3__SJA-28;D_4__uncultured bacterium;D_5__uncultured bacterium;D_6__uncultured bacterium	52	75	5	0	0	0	0	0	0
D_0__Bacteria;D_1__Bacteroidetes;D_2__OC31;D_3__uncultured bacterium;D_4__uncultured bacterium;D_5__uncultured bacterium;D_6__uncultured bacterium	3	44	0	0	0	0	0	0	0
D_0__Bacteria;D_1__Bacteroidetes;D_2__Rhodothermia;D_3__Rhodothermales;D_4__Rhodothermaceae;D_5__Rubrivirga;D_6__uncultured bacterium	5	10	0	0	0	0	0	21	0
D_0__Bacteria;D_1__Bacteroidetes;D_2__Rhodothermia;D_3__Rhodothermales;D_4__Rhodothermaceae;D_5__Salinibacter;D_6__uncultured bacterium	65	6	0	0	0	0	0	81	0
D_0__Bacteria;D_1__Bacteroidetes;D_2__Rhodothermia;D_3__Rhodothermales;D_4__Rhodothermaceae;D_5__uncultured;D_6__uncultured bacterium	15	6	6	0	0	0	0	311	0
D_0__Bacteria;D_1__Bacteroidetes;D_2__Rhodothermia;D_3__Rhodothermales;D_4__Rhodothermaceae;D_5__uncultured;__	13	3	0	0	0	0	0	471	5
D_0__Bacteria;D_1__Bacteroidetes;D_2__Rhodothermia;D_3__Rhodothermales;D_4__Rhodothermaceae;__;__	5	0	0	40	0	0	0	83	0
D_0__Bacteria;D_1__Chlamydiae;D_2__Chlamydiae;D_3__Chlamydiales;D_4__Chlamydiaceae;__;__	5	0	0	0	0	0	0	0	0
D_0__Bacteria;D_1__Chlamydiae;D_2__Chlamydiae;D_3__Chlamydiales;D_4__Parachlamydiaceae;D_5__Candidatus Protochlamydia;__	99	45	5	105	0	0	0	0	0
D_0__Bacteria;D_1__Chlamydiae;D_2__Chlamydiae;D_3__Chlamydiales;D_4__Parachlamydiaceae;D_5__Neochlamydia;__	15	0	0	9	0	0	0	0	0
D_0__Bacteria;D_1__Chlamydiae;D_2__Chlamydiae;D_3__Chlamydiales;D_4__Parachlamydiaceae;__;__	108	42	4	94	0	0	0	537	0
D_0__Bacteria;D_1__Chlamydiae;D_2__Chlamydiae;D_3__Chlamydiales;D_4__Simkaniaceae;D_5__uncultured;__	19	27	25	28	0	0	0	0	0
D_0__Bacteria;D_1__Chlamydiae;D_2__Chlamydiae;D_3__Chlamydiales;D_4__Simkaniaceae;__;__	2	0	0	0	0	0	0	0	0
D_0__Bacteria;D_1__Chlamydiae;D_2__Chlamydiae;D_3__Chlamydiales;D_4__cvE6;D_5__uncultured bacterium;D_6__uncultured bacterium	22	2	7	0	0	0	0	0	0
D_0__Bacteria;D_1__Chlamydiae;D_2__Chlamydiae;D_3__Chlamydiales;D_4__cvE6;__;__	28	0	4	46	0	0	0	0	0
D_0__Bacteria;D_1__Chlamydiae;D_2__Chlamydiae;D_3__Chlamydiales;__;__;__	4	0	0	29	0	0	0	6	0
D_0__Bacteria;D_1__Chloroflexi;D_2__Anaerolineae;D_3__Anaerolineales;D_4__Anaerolineaceae;D_5__UTCFX1;__	3	13	0	0	0	0	0	0	0
D_0__Bacteria;D_1__Chloroflexi;D_2__Anaerolineae;D_3__Anaerolineales;D_4__Anaerolineaceae;D_5__uncultured;D_6__uncultured bacterium	3	7	0	8	0	0	0	10	0
D_0__Bacteria;D_1__Chloroflexi;D_2__Anaerolineae;D_3__Anaerolineales;D_4__Anaerolineaceae;D_5__uncultured;__	111	53	0	86	0	0	0	0	0
D_0__Bacteria;D_1__Chloroflexi;D_2__Anaerolineae;D_3__Ardenticatenales;D_4__Ardenticatenaceae;D_5__uncultured;D_6__uncultured bacterium	0	0	0	0	0	0	0	413	25
D_0__Bacteria;D_1__Chloroflexi;D_2__Anaerolineae;D_3__Ardenticatenales;D_4__uncultured;D_5__uncultured bacterium;D_6__uncultured bacterium	2	0	1	0	0	0	0	15	0
D_0__Bacteria;D_1__Chloroflexi;D_2__Anaerolineae;D_3__Ardenticatenales;D_4__uncultured;__;__	12	0	0	0	0	0	0	0	0
D_0__Bacteria;D_1__Chloroflexi;D_2__Anaerolineae;D_3__Caldilineales;D_4__Caldilineaceae;D_5__uncultured;D_6__uncultured bacterium	123	0	0	202	0	0	0	732	22
D_0__Bacteria;D_1__Chloroflexi;D_2__Anaerolineae;D_3__Caldilineales;D_4__Caldilineaceae;D_5__uncultured;__	17	7	0	0	0	0	0	0	0
D_0__Bacteria;D_1__Chloroflexi;D_2__Anaerolineae;D_3__RBG-13-54-9;D_4__uncultured bacterium;D_5__uncultured bacterium;D_6__uncultured bacterium	12	0	0	49	0	0	0	10	0
D_0__Bacteria;D_1__Chloroflexi;D_2__Anaerolineae;D_3__SBR1031;D_4__A4b;D_5__OLB13;D_6__uncultured bacterium	1	0	0	0	0	0	0	4	0
D_0__Bacteria;D_1__Chloroflexi;D_2__Anaerolineae;D_3__SBR1031;D_4__A4b;D_5__OLB13;__	19	0	0	0	0	0	0	0	0
D_0__Bacteria;D_1__Chloroflexi;D_2__Anaerolineae;D_3__SBR1031;D_4__A4b;D_5__uncultured bacterium;D_6__uncultured bacterium	34	20	0	0	0	0	0	3	0
D_0__Bacteria;D_1__Chloroflexi;D_2__Anaerolineae;D_3__SBR1031;D_4__A4b;__;__	31	2	5	0	0	0	0	61	2
D_0__Bacteria;D_1__Chloroflexi;D_2__Anaerolineae;D_3__SBR1031;D_4__uncultured bacterium;D_5__uncultured bacterium;D_6__uncultured bacterium	37	27	94	98	0	0	0	200	0
D_0__Bacteria;D_1__Chloroflexi;D_2__Anaerolineae;D_3__SJA-15;__;__;__	1	0	0	0	0	0	0	0	0
D_0__Bacteria;D_1__Chloroflexi;D_2__Chloroflexia;D_3__Chloroflexales;D_4__Herpetosiphonaceae;D_5__Herpetosiphon;D_6__uncultured bacterium	0	0	0	200	0	0	0	3563	0
D_0__Bacteria;D_1__Chloroflexi;D_2__Chloroflexia;D_3__Chloroflexales;D_4__Herpetosiphonaceae;D_5__Herpetosiphon;__	0	0	0	0	0	0	0	61	0
D_0__Bacteria;D_1__Chloroflexi;D_2__Chloroflexia;D_3__Chloroflexales;D_4__Roseiflexaceae;D_5__uncultured;D_6__uncultured bacterium	1	6	0	0	0	0	0	4	0
D_0__Bacteria;D_1__Chloroflexi;D_2__Chloroflexia;D_3__Chloroflexales;__;__;__	0	0	0	0	0	0	0	68	0
D_0__Bacteria;D_1__Chloroflexi;D_2__Chloroflexia;D_3__Kallotenuales;D_4__AKIW781;D_5__uncultured bacterium;D_6__uncultured bacterium	59	16	0	0	0	0	0	233	6
D_0__Bacteria;D_1__Chloroflexi;D_2__Chloroflexia;D_3__Kallotenuales;D_4__AKIW781;__;__	0	0	0	0	0	0	0	29	0
D_0__Bacteria;D_1__Chloroflexi;D_2__Chloroflexia;D_3__Thermomicrobiales;D_4__AKYG1722;D_5__uncultured bacterium;D_6__uncultured bacterium	42	0	0	0	0	0	0	188	0
D_0__Bacteria;D_1__Chloroflexi;D_2__Chloroflexia;D_3__Thermomicrobiales;D_4__AKYG1722;__;__	0	3	0	0	0	0	0	0	0
D_0__Bacteria;D_1__Chloroflexi;D_2__Chloroflexia;D_3__Thermomicrobiales;D_4__JG30-KF-CM45;D_5__metagenome;D_6__metagenome	24	4	0	0	0	0	0	336	9
D_0__Bacteria;D_1__Chloroflexi;D_2__Chloroflexia;D_3__Thermomicrobiales;D_4__JG30-KF-CM45;D_5__uncultured bacterium;D_6__uncultured bacterium	285	69	121	117	0	0	0	1491	15
D_0__Bacteria;D_1__Chloroflexi;D_2__Chloroflexia;D_3__Thermomicrobiales;D_4__JG30-KF-CM45;__;__	137	24	5	59	0	0	0	1469	26
D_0__Bacteria;D_1__Chloroflexi;D_2__Chloroflexia;D_3__Thermomicrobiales;__;__;__	2	0	0	0	0	0	0	0	0
D_0__Bacteria;D_1__Chloroflexi;D_2__Dehalococcoidia;D_3__GIF3;D_4__uncultured bacterium;D_5__uncultured bacterium;D_6__uncultured bacterium	3	0	0	0	0	0	0	0	0
D_0__Bacteria;D_1__Chloroflexi;D_2__Dehalococcoidia;D_3__S085;D_4__uncultured bacterium;D_5__uncultured bacterium;D_6__uncultured bacterium	18	0	0	0	0	0	0	7	0
D_0__Bacteria;D_1__Chloroflexi;D_2__Dehalococcoidia;D_3__S085;__;__;__	7	0	2	0	0	0	0	7	0
D_0__Bacteria;D_1__Chloroflexi;D_2__Dehalococcoidia;D_3__SAR202 clade;__;__;__	0	0	0	0	0	0	0	3	0
D_0__Bacteria;D_1__Chloroflexi;D_2__Gitt-GS-136;D_3__uncultured bacterium;D_4__uncultured bacterium;D_5__uncultured bacterium;D_6__uncultured bacterium	2	0	0	32	0	0	0	0	0
D_0__Bacteria;D_1__Chloroflexi;D_2__Gitt-GS-136;__;__;__;__	12	6	0	100	0	0	0	598	7
D_0__Bacteria;D_1__Chloroflexi;D_2__JG30-KF-CM66;D_3__uncultured bacterium;D_4__uncultured bacterium;D_5__uncultured bacterium;D_6__uncultured bacterium	24	0	7	37	0	0	0	65	0
D_0__Bacteria;D_1__Chloroflexi;D_2__JG30-KF-CM66;__;__;__;__	15	0	0	0	0	0	0	35	0
D_0__Bacteria;D_1__Chloroflexi;D_2__KD4-96;D_3__uncultured bacterium;D_4__uncultured bacterium;D_5__uncultured bacterium;D_6__uncultured bacterium	511	205	0	316	0	0	0	145	0
D_0__Bacteria;D_1__Chloroflexi;D_2__KD4-96;__;__;__;__	12	11	0	0	0	0	0	3	0
D_0__Bacteria;D_1__Chloroflexi;D_2__Ktedonobacteria;D_3__C0119;D_4__uncultured bacterium;D_5__uncultured bacterium;D_6__uncultured bacterium	0	4	0	0	0	0	0	18	0
D_0__Bacteria;D_1__Chloroflexi;D_2__OLB14;D_3__uncultured bacterium;D_4__uncultured bacterium;D_5__uncultured bacterium;D_6__uncultured bacterium	13	19	0	0	0	0	0	0	0
D_0__Bacteria;D_1__Chloroflexi;D_2__OLB14;__;__;__;__	4	6	0	118	0	0	0	0	0
D_0__Bacteria;D_1__Chloroflexi;D_2__P2-11E;D_3__uncultured bacterium;D_4__uncultured bacterium;D_5__uncultured bacterium;D_6__uncultured bacterium	7	0	0	0	0	0	0	0	0
D_0__Bacteria;D_1__Chloroflexi;D_2__SHA-26;D_3__uncultured bacterium;D_4__uncultured bacterium;D_5__uncultured bacterium;D_6__uncultured bacterium	8	0	0	0	0	0	0	0	0
D_0__Bacteria;D_1__Chloroflexi;D_2__TK10;D_3__metagenome;D_4__metagenome;D_5__metagenome;D_6__metagenome	6	0	0	0	0	0	0	0	0
D_0__Bacteria;D_1__Chloroflexi;D_2__TK10;D_3__uncultured bacterium;D_4__uncultured bacterium;D_5__uncultured bacterium;D_6__uncultured bacterium	25	0	0	0	0	0	0	222	0
D_0__Bacteria;D_1__Chloroflexi;D_2__TK10;__;__;__;__	19	0	0	0	0	0	0	43	0
D_0__Bacteria;D_1__Chloroflexi;__;__;__;__;__	10	0	0	0	0	0	0	86	0
D_0__Bacteria;D_1__Cyanobacteria;D_2__Melainabacteria;D_3__Caenarcaniphilales;D_4__uncultured bacterium;D_5__uncultured bacterium;D_6__uncultured bacterium	0	0	0	0	0	0	0	0	0
D_0__Bacteria;D_1__Cyanobacteria;D_2__Melainabacteria;D_3__Caenarcaniphilales;__;__;__	4	0	0	0	0	0	0	0	0
D_0__Bacteria;D_1__Cyanobacteria;D_2__Melainabacteria;D_3__Gastranaerophilales;D_4__uncultured bacterium;D_5__uncultured bacterium;D_6__uncultured bacterium	15	0	0	0	0	0	0	0	0
D_0__Bacteria;D_1__Cyanobacteria;D_2__Melainabacteria;D_3__Obscuribacterales;D_4__uncultured bacterium;D_5__uncultured bacterium;D_6__uncultured bacterium	142	71	63	46	0	0	0	443	7
D_0__Bacteria;D_1__Cyanobacteria;D_2__Melainabacteria;D_3__Obscuribacterales;__;__;__	24	0	0	0	0	0	0	0	0
D_0__Bacteria;D_1__Cyanobacteria;D_2__Melainabacteria;D_3__Vampirovibrionales;D_4__uncultured bacterium;D_5__uncultured bacterium;D_6__uncultured bacterium	9	8	0	178	0	0	0	333	6
D_0__Bacteria;D_1__Cyanobacteria;D_2__Melainabacteria;D_3__Vampirovibrionales;__;__;__	5	0	0	0	0	0	0	141	0
D_0__Bacteria;D_1__Cyanobacteria;D_2__Oxyphotobacteria;D_3__Chloroplast;__;__;__	8	0	58	0	0	0	0	0	0
D_0__Bacteria;D_1__Cyanobacteria;D_2__Oxyphotobacteria;D_3__Nostocales;D_4__Chroococcidiopsaceae;D_5__Chroococcidiopsis PCC 7203;__	2	0	0	0	0	0	0	0	0
D_0__Bacteria;D_1__Cyanobacteria;D_2__Oxyphotobacteria;D_3__Nostocales;D_4__Chroococcidiopsaceae;D_5__uncultured;__	0	0	0	0	0	0	0	0	0
D_0__Bacteria;D_1__Cyanobacteria;D_2__Oxyphotobacteria;D_3__Pseudanabaenales;D_4__Pseudanabaenaceae;D_5__uncultured;D_6__uncultured bacterium	2	0	0	0	0	0	0	0	0
D_0__Bacteria;D_1__Cyanobacteria;D_2__Oxyphotobacteria;D_3__Pseudanabaenales;D_4__Pseudanabaenaceae;D_5__uncultured;__	1	0	0	0	0	0	0	0	0
D_0__Bacteria;D_1__Cyanobacteria;D_2__Oxyphotobacteria;D_3__Pseudanabaenales;D_4__Pseudanabaenaceae;__;__	5	0	0	0	0	0	0	0	0
D_0__Bacteria;D_1__Cyanobacteria;D_2__Oxyphotobacteria;D_3__SepB-3;__;__;__	6	0	0	0	0	0	0	0	0
D_0__Bacteria;D_1__Cyanobacteria;D_2__Sericytochromatia;D_3__uncultured bacterium;D_4__uncultured bacterium;D_5__uncultured bacterium;D_6__uncultured bacterium	133	22	0	92	0	0	0	998	0
D_0__Bacteria;D_1__Cyanobacteria;D_2__Sericytochromatia;__;__;__;__	523	7	0	59	0	0	0	192	0
D_0__Bacteria;D_1__Deinococcus-Thermus;D_2__Deinococci;D_3__Deinococcales;D_4__Deinococcaceae;D_5__Deinococcus;Ambiguous_taxa	15	0	7	265	0	0	0	284	9
D_0__Bacteria;D_1__Deinococcus-Thermus;D_2__Deinococci;D_3__Deinococcales;D_4__Deinococcaceae;D_5__Deinococcus;__	0	2	3	105	0	0	0	3114	106
D_0__Bacteria;D_1__Deinococcus-Thermus;D_2__Deinococci;D_3__Deinococcales;D_4__Trueperaceae;D_5__Truepera;D_6__uncultured bacterium	9	27	0	0	0	0	0	37	0
D_0__Bacteria;D_1__Deinococcus-Thermus;D_2__Deinococci;D_3__Thermales;D_4__Thermaceae;D_5__Meiothermus;D_6__uncultured bacterium	27	0	0	0	0	0	0	0	0
D_0__Bacteria;D_1__Deinococcus-Thermus;D_2__Deinococci;D_3__Thermales;D_4__Thermaceae;D_5__Meiothermus;__	2	0	0	0	0	0	0	0	0
D_0__Bacteria;D_1__Dependentiae;D_2__Babeliae;D_3__Babeliales;D_4__Babeliaceae;D_5__uncultured bacterium;D_6__uncultured bacterium	0	0	0	0	0	0	0	0	0
D_0__Bacteria;D_1__Dependentiae;D_2__Babeliae;D_3__Babeliales;D_4__UBA12409;D_5__uncultured bacterium;D_6__uncultured bacterium	15	12	0	0	0	0	0	0	0
D_0__Bacteria;D_1__Dependentiae;D_2__Babeliae;D_3__Babeliales;D_4__UBA12409;__;__	0	0	0	0	0	0	0	0	0
D_0__Bacteria;D_1__Dependentiae;D_2__Babeliae;D_3__Babeliales;D_4__Vermiphilaceae;D_5__uncultured bacterium;D_6__uncultured bacterium	40	31	2	0	0	0	0	0	0
D_0__Bacteria;D_1__Dependentiae;D_2__Babeliae;D_3__Babeliales;D_4__Vermiphilaceae;__;__	11	0	6	0	0	0	0	0	0
D_0__Bacteria;D_1__Dependentiae;D_2__Babeliae;D_3__Babeliales;D_4__uncultured bacterium;D_5__uncultured bacterium;D_6__uncultured bacterium	60	91	0	126	0	0	0	99	4
D_0__Bacteria;D_1__Dependentiae;D_2__Babeliae;D_3__Babeliales;__;__;__	5	54	0	16	0	0	0	12	0
D_0__Bacteria;D_1__Elusimicrobia;D_2__Elusimicrobia;D_3__Lineage IV;D_4__uncultured bacterium;D_5__uncultured bacterium;D_6__uncultured bacterium	43	3	0	28	0	0	0	181	0
D_0__Bacteria;D_1__Elusimicrobia;D_2__Elusimicrobia;D_3__Lineage IV;__;__;__	159	34	12	108	0	0	0	21	0
D_0__Bacteria;D_1__Elusimicrobia;D_2__Elusimicrobia;D_3__MVP-88;D_4__uncultured bacterium;D_5__uncultured bacterium;D_6__uncultured bacterium	20	77	0	0	0	0	0	0	0
D_0__Bacteria;D_1__Elusimicrobia;D_2__Elusimicrobia;D_3__MVP-88;__;__;__	0	0	0	0	0	0	0	0	0
D_0__Bacteria;D_1__Elusimicrobia;D_2__Lineage IIa;D_3__uncultured bacterium;D_4__uncultured bacterium;D_5__uncultured bacterium;D_6__uncultured bacterium	2	10	0	47	0	0	0	17	0
D_0__Bacteria;D_1__Elusimicrobia;D_2__Lineage IIa;__;__;__;__	28	18	0	0	0	0	0	0	0
D_0__Bacteria;D_1__Elusimicrobia;D_2__Lineage IIb;D_3__uncultured bacterium;D_4__uncultured bacterium;D_5__uncultured bacterium;D_6__uncultured bacterium	106	184	9	45	0	0	0	40	0
D_0__Bacteria;D_1__Elusimicrobia;D_2__Lineage IIc;D_3__uncultured bacterium;D_4__uncultured bacterium;D_5__uncultured bacterium;D_6__uncultured bacterium	41	53	8	25	0	0	0	0	0
D_0__Bacteria;D_1__Epsilonbacteraeota;D_2__Campylobacteria;D_3__Campylobacterales;D_4__Campylobacteraceae;D_5__Campylobacter;D_6__uncultured bacterium	0	0	0	0	0	0	0	0	0
D_0__Bacteria;D_1__Epsilonbacteraeota;D_2__Campylobacteria;D_3__Campylobacterales;D_4__Thiovulaceae;D_5__Sulfuricurvum;D_6__uncultured bacterium	22	24	5	0	0	0	0	0	0
D_0__Bacteria;D_1__Epsilonbacteraeota;D_2__Campylobacteria;D_3__Campylobacterales;D_4__Thiovulaceae;D_5__Sulfurimonas;D_6__uncultured bacterium	1	0	0	0	0	0	0	0	0
D_0__Bacteria;D_1__Epsilonbacteraeota;D_2__Campylobacteria;D_3__Campylobacterales;__;__;__	0	0	0	0	0	0	0	0	0
D_0__Bacteria;D_1__FBP;D_2__uncultured bacterium;D_3__uncultured bacterium;D_4__uncultured bacterium;D_5__uncultured bacterium;D_6__uncultured bacterium	52	6	0	11	0	0	0	494	0
D_0__Bacteria;D_1__FCPU426;D_2__uncultured bacterium;D_3__uncultured bacterium;D_4__uncultured bacterium;D_5__uncultured bacterium;D_6__uncultured bacterium	1	0	0	0	0	0	0	0	0
D_0__Bacteria;D_1__FCPU426;__;__;__;__;__	13	0	0	0	0	0	0	0	0
D_0__Bacteria;D_1__Fibrobacteres;D_2__Fibrobacteria;D_3__Fibrobacterales;D_4__Fibrobacteraceae;D_5__possible genus 04;D_6__uncultured bacterium	5	4	0	0	0	0	0	7	0
D_0__Bacteria;D_1__Fibrobacteres;D_2__Fibrobacteria;D_3__Fibrobacterales;D_4__Fibrobacteraceae;D_5__possible genus 04;__	0	0	0	0	0	0	0	0	0
D_0__Bacteria;D_1__Fibrobacteres;D_2__Fibrobacteria;D_3__Fibrobacterales;D_4__Fibrobacteraceae;D_5__uncultured;D_6__uncultured bacterium	0	0	0	0	0	0	0	0	0
D_0__Bacteria;D_1__Fibrobacteres;D_2__Fibrobacteria;D_3__Fibrobacterales;D_4__Fibrobacteraceae;D_5__uncultured;__	33	27	10	0	0	0	0	0	0
D_0__Bacteria;D_1__Firmicutes;D_2__Bacilli;D_3__Bacillales;D_4__Alicyclobacillaceae;D_5__Tumebacillus;__	3	0	0	0	0	0	0	39	0
D_0__Bacteria;D_1__Firmicutes;D_2__Bacilli;D_3__Bacillales;D_4__Bacillaceae;D_5__Bacillus;Ambiguous_taxa	0	0	0	0	0	0	4	264	6
D_0__Bacteria;D_1__Firmicutes;D_2__Bacilli;D_3__Bacillales;D_4__Bacillaceae;D_5__Bacillus;D_6__Bacillus horikoshii	0	0	0	0	0	0	0	17	0
D_0__Bacteria;D_1__Firmicutes;D_2__Bacilli;D_3__Bacillales;D_4__Bacillaceae;D_5__Bacillus;D_6__Bacillus sp.	8	0	0	0	0	12	0	507	0
D_0__Bacteria;D_1__Firmicutes;D_2__Bacilli;D_3__Bacillales;D_4__Bacillaceae;D_5__Bacillus;__	22	20	12	47	0	0	9	584	0
D_0__Bacteria;D_1__Firmicutes;D_2__Bacilli;D_3__Bacillales;D_4__Bacillaceae;D_5__Caldibacillus;D_6__uncultured compost bacterium	0	0	0	0	0	0	0	0	0
D_0__Bacteria;D_1__Firmicutes;D_2__Bacilli;D_3__Bacillales;D_4__Bacillaceae;D_5__Caldibacillus;__	0	0	0	0	0	0	0	0	0
D_0__Bacteria;D_1__Firmicutes;D_2__Bacilli;D_3__Bacillales;D_4__Bacillaceae;D_5__Fictibacillus;Ambiguous_taxa	0	0	0	0	0	0	0	7	0
D_0__Bacteria;D_1__Firmicutes;D_2__Bacilli;D_3__Bacillales;D_4__Bacillaceae;D_5__Fictibacillus;__	70	12	124	303	0	0	0	2765	146
D_0__Bacteria;D_1__Firmicutes;D_2__Bacilli;D_3__Bacillales;D_4__Bacillaceae;D_5__Geobacillus;D_6__uncultured organism	0	0	0	0	0	0	0	0	0
D_0__Bacteria;D_1__Firmicutes;D_2__Bacilli;D_3__Bacillales;D_4__Bacillaceae;D_5__Terribacillus;Ambiguous_taxa	0	0	0	0	0	0	0	33	0
D_0__Bacteria;D_1__Firmicutes;D_2__Bacilli;D_3__Bacillales;D_4__Bacillaceae;D_5__Ureibacillus;__	2	0	0	0	0	0	0	0	0
D_0__Bacteria;D_1__Firmicutes;D_2__Bacilli;D_3__Bacillales;D_4__Bacillaceae;__;__	2	0	0	0	0	0	0	0	0
D_0__Bacteria;D_1__Firmicutes;D_2__Bacilli;D_3__Bacillales;D_4__Family XII;D_5__Exiguobacterium;__	105	29	7882	1674	0	0	108927	325	0
D_0__Bacteria;D_1__Firmicutes;D_2__Bacilli;D_3__Bacillales;D_4__Paenibacillaceae;D_5__Aneurinibacillus;__	4	0	0	0	0	0	0	0	0
D_0__Bacteria;D_1__Firmicutes;D_2__Bacilli;D_3__Bacillales;D_4__Paenibacillaceae;D_5__Brevibacillus;Ambiguous_taxa	0	0	0	0	0	0	0	11	0
D_0__Bacteria;D_1__Firmicutes;D_2__Bacilli;D_3__Bacillales;D_4__Paenibacillaceae;D_5__Cohnella;__	0	0	0	0	0	0	0	0	0
D_0__Bacteria;D_1__Firmicutes;D_2__Bacilli;D_3__Bacillales;D_4__Paenibacillaceae;D_5__Paenibacillus;Ambiguous_taxa	2	0	0	0	0	0	0	0	131
D_0__Bacteria;D_1__Firmicutes;D_2__Bacilli;D_3__Bacillales;D_4__Paenibacillaceae;D_5__Paenibacillus;D_6__uncultured bacterium	0	0	0	0	0	0	0	0	12
D_0__Bacteria;D_1__Firmicutes;D_2__Bacilli;D_3__Bacillales;D_4__Paenibacillaceae;D_5__Paenibacillus;__	33	11	0	60	0	0	0	586	896
D_0__Bacteria;D_1__Firmicutes;D_2__Bacilli;D_3__Bacillales;D_4__Paenibacillaceae;D_5__Saccharibacillus;__	0	0	0	0	0	0	0	0	0
D_0__Bacteria;D_1__Firmicutes;D_2__Bacilli;D_3__Bacillales;D_4__Paenibacillaceae;__;__	4	0	0	0	0	0	0	0	0
D_0__Bacteria;D_1__Firmicutes;D_2__Bacilli;D_3__Bacillales;D_4__Planococcaceae;D_5__Chryseomicrobium;__	0	0	0	0	0	0	0	116	15
D_0__Bacteria;D_1__Firmicutes;D_2__Bacilli;D_3__Bacillales;D_4__Planococcaceae;D_5__Domibacillus;__	0	0	0	75	0	0	0	37	1280
D_0__Bacteria;D_1__Firmicutes;D_2__Bacilli;D_3__Bacillales;D_4__Planococcaceae;D_5__Lysinibacillus;__	0	6	0	0	0	0	0	15	0
D_0__Bacteria;D_1__Firmicutes;D_2__Bacilli;D_3__Bacillales;D_4__Planococcaceae;D_5__Paenisporosarcina;__	2437	752	256	76	0	0	11	50	6
D_0__Bacteria;D_1__Firmicutes;D_2__Bacilli;D_3__Bacillales;D_4__Planococcaceae;D_5__Planomicrobium;D_6__uncultured bacterium	155	40	87	0	0	0	0	0	0
D_0__Bacteria;D_1__Firmicutes;D_2__Bacilli;D_3__Bacillales;D_4__Planococcaceae;D_5__Psychrobacillus;__	5	0	0	0	0	0	0	0	0
D_0__Bacteria;D_1__Firmicutes;D_2__Bacilli;D_3__Bacillales;D_4__Planococcaceae;D_5__Solibacillus;__	0	0	0	0	0	0	0	69	0
D_0__Bacteria;D_1__Firmicutes;D_2__Bacilli;D_3__Bacillales;D_4__Planococcaceae;D_5__Sporosarcina;__	3	0	0	84	0	0	0	0	0
D_0__Bacteria;D_1__Firmicutes;D_2__Bacilli;D_3__Bacillales;D_4__Sporolactobacillaceae;D_5__Sporolactobacillus;__	0	0	0	0	0	0	0	0	0
D_0__Bacteria;D_1__Firmicutes;D_2__Bacilli;D_3__Bacillales;D_4__Staphylococcaceae;D_5__Staphylococcus;D_6__uncultured bacterium	0	73	0	206	0	0	0	0	0
D_0__Bacteria;D_1__Firmicutes;D_2__Bacilli;D_3__Bacillales;D_4__Staphylococcaceae;D_5__Staphylococcus;__	0	52	19	346	0	0	0	0	0
D_0__Bacteria;D_1__Firmicutes;D_2__Bacilli;D_3__Bacillales;D_4__Thermoactinomycetaceae;D_5__Laceyella;__	0	0	0	0	0	0	0	0	0
D_0__Bacteria;D_1__Firmicutes;D_2__Bacilli;D_3__Bacillales;D_4__Thermoactinomycetaceae;D_5__Planifilum;D_6__uncultured compost bacterium	1	0	0	0	0	0	0	0	0
D_0__Bacteria;D_1__Firmicutes;D_2__Bacilli;D_3__Bacillales;D_4__Thermoactinomycetaceae;D_5__Thermoactinomyces;__	0	0	0	0	0	0	0	0	0
D_0__Bacteria;D_1__Firmicutes;D_2__Bacilli;D_3__Bacillales;D_4__Thermoactinomycetaceae;__;__	69	0	0	52	0	0	0	36	0
D_0__Bacteria;D_1__Firmicutes;D_2__Bacilli;D_3__Lactobacillales;D_4__Aerococcaceae;__;__	5	0	0	0	0	0	0	0	0
D_0__Bacteria;D_1__Firmicutes;D_2__Bacilli;D_3__Lactobacillales;D_4__Carnobacteriaceae;D_5__Carnobacterium;__	18	0	0	0	0	0	0	0	0
D_0__Bacteria;D_1__Firmicutes;D_2__Bacilli;D_3__Lactobacillales;D_4__Carnobacteriaceae;D_5__Trichococcus;__	12	0	0	33	0	0	0	0	0
D_0__Bacteria;D_1__Firmicutes;D_2__Bacilli;D_3__Lactobacillales;D_4__Lactobacillaceae;D_5__Lactobacillus;D_6__uncultured bacterium	0	0	0	0	0	0	0	0	0
D_0__Bacteria;D_1__Firmicutes;D_2__Bacilli;D_3__Lactobacillales;D_4__Lactobacillaceae;D_5__Lactobacillus;__	0	0	0	0	0	0	0	0	0
D_0__Bacteria;D_1__Firmicutes;D_2__Bacilli;D_3__Lactobacillales;D_4__Streptococcaceae;D_5__Lactococcus;__	0	0	0	7	0	0	6	0	0
D_0__Bacteria;D_1__Firmicutes;D_2__Bacilli;D_3__Lactobacillales;D_4__Streptococcaceae;D_5__Streptococcus;D_6__uncultured bacterium	16	28	36	174	0	0	11	0	0
D_0__Bacteria;D_1__Firmicutes;D_2__Bacilli;__;__;__;__	5	0	0	0	0	0	0	0	0
D_0__Bacteria;D_1__Firmicutes;D_2__Clostridia;D_3__Clostridiales;D_4__Caldicoprobacteraceae;D_5__Caldicoprobacter;D_6__uncultured bacterium	3	0	0	0	0	0	0	0	0
D_0__Bacteria;D_1__Firmicutes;D_2__Clostridia;D_3__Clostridiales;D_4__Caldicoprobacteraceae;D_5__Caldicoprobacter;__	0	0	0	0	0	0	0	0	0
D_0__Bacteria;D_1__Firmicutes;D_2__Clostridia;D_3__Clostridiales;D_4__Christensenellaceae;D_5__Christensenellaceae R-7 group;D_6__uncultured bacterium	4	4	0	0	0	0	0	0	0
D_0__Bacteria;D_1__Firmicutes;D_2__Clostridia;D_3__Clostridiales;D_4__Christensenellaceae;D_5__Christensenellaceae R-7 group;__	0	4	0	0	0	0	0	19	0
D_0__Bacteria;D_1__Firmicutes;D_2__Clostridia;D_3__Clostridiales;D_4__Christensenellaceae;D_5__uncultured;D_6__uncultured bacterium	0	2	0	0	0	0	0	0	2
D_0__Bacteria;D_1__Firmicutes;D_2__Clostridia;D_3__Clostridiales;D_4__Clostridiaceae 1;D_5__Clostridium sensu stricto 13;__	1	0	0	0	0	0	0	0	0
D_0__Bacteria;D_1__Firmicutes;D_2__Clostridia;D_3__Clostridiales;D_4__Clostridiaceae 1;D_5__Clostridium sensu stricto 1;D_6__uncultured bacterium	1	0	0	0	0	0	0	0	0
D_0__Bacteria;D_1__Firmicutes;D_2__Clostridia;D_3__Clostridiales;D_4__Clostridiaceae 1;D_5__Clostridium sensu stricto 1;__	10	0	22	0	0	0	0	0	0
D_0__Bacteria;D_1__Firmicutes;D_2__Clostridia;D_3__Clostridiales;D_4__Clostridiaceae 1;D_5__Proteiniclasticum;__	1	0	0	0	0	0	0	0	0
D_0__Bacteria;D_1__Firmicutes;D_2__Clostridia;D_3__Clostridiales;D_4__Clostridiaceae 1;D_5__Youngiibacter;__	3	0	0	0	0	0	0	0	0
D_0__Bacteria;D_1__Firmicutes;D_2__Clostridia;D_3__Clostridiales;D_4__Clostridiaceae 2;D_5__Alkaliphilus;__	3	0	0	0	0	0	0	0	0
D_0__Bacteria;D_1__Firmicutes;D_2__Clostridia;D_3__Clostridiales;D_4__Clostridiales vadinBB60 group;D_5__uncultured bacterium;D_6__uncultured bacterium	6	0	14	0	0	0	0	0	0
D_0__Bacteria;D_1__Firmicutes;D_2__Clostridia;D_3__Clostridiales;D_4__Family XI;D_5__Anaerococcus;D_6__uncultured bacterium	0	0	0	0	0	0	0	0	0
D_0__Bacteria;D_1__Firmicutes;D_2__Clostridia;D_3__Clostridiales;D_4__Family XI;D_5__Tepidimicrobium;D_6__uncultured bacterium	0	0	0	0	0	0	0	0	0
D_0__Bacteria;D_1__Firmicutes;D_2__Clostridia;D_3__Clostridiales;D_4__Family XIII;D_5__Anaerovorax;D_6__uncultured bacterium	2	0	0	0	0	0	0	8	0
D_0__Bacteria;D_1__Firmicutes;D_2__Clostridia;D_3__Clostridiales;D_4__Family XIII;D_5__Anaerovorax;__	2	0	0	0	0	0	0	0	0
D_0__Bacteria;D_1__Firmicutes;D_2__Clostridia;D_3__Clostridiales;D_4__Family XVIII;D_5__Symbiobacterium;__	4	0	0	0	0	0	0	0	0
D_0__Bacteria;D_1__Firmicutes;D_2__Clostridia;D_3__Clostridiales;D_4__Heliobacteriaceae;D_5__uncultured;D_6__uncultured bacterium	17	4	0	35	0	0	0	76	0
D_0__Bacteria;D_1__Firmicutes;D_2__Clostridia;D_3__Clostridiales;D_4__Lachnospiraceae;D_5__Anaerocolumna;D_6__uncultured bacterium	0	0	0	75	0	0	0	0	0
D_0__Bacteria;D_1__Firmicutes;D_2__Clostridia;D_3__Clostridiales;D_4__Lachnospiraceae;D_5__Anaerocolumna;__	3	0	0	0	0	0	0	0	0
D_0__Bacteria;D_1__Firmicutes;D_2__Clostridia;D_3__Clostridiales;D_4__Lachnospiraceae;D_5__Blautia;D_6__uncultured bacterium	3	0	0	0	0	0	0	0	0
D_0__Bacteria;D_1__Firmicutes;D_2__Clostridia;D_3__Clostridiales;D_4__Lachnospiraceae;D_5__Herbinix;__	4	0	0	0	0	0	0	0	0
D_0__Bacteria;D_1__Firmicutes;D_2__Clostridia;D_3__Clostridiales;D_4__Lachnospiraceae;D_5__Lachnoclostridium 5;__	3	0	0	15	0	0	0	0	0
D_0__Bacteria;D_1__Firmicutes;D_2__Clostridia;D_3__Clostridiales;D_4__Lachnospiraceae;D_5__Lachnospiraceae NK4A136 group;D_6__uncultured bacterium	3	0	0	0	0	0	0	0	0
D_0__Bacteria;D_1__Firmicutes;D_2__Clostridia;D_3__Clostridiales;D_4__Lachnospiraceae;__;__	0	0	0	0	0	0	0	12	0
D_0__Bacteria;D_1__Firmicutes;D_2__Clostridia;D_3__Clostridiales;D_4__Peptococcaceae;D_5__Peptococcus;D_6__uncultured bacterium	2	0	0	0	0	0	0	0	0
D_0__Bacteria;D_1__Firmicutes;D_2__Clostridia;D_3__Clostridiales;D_4__Peptococcaceae;D_5__uncultured;D_6__uncultured bacterium	16	0	0	0	0	0	0	0	0
D_0__Bacteria;D_1__Firmicutes;D_2__Clostridia;D_3__Clostridiales;D_4__Peptococcaceae;D_5__uncultured;__	12	0	0	0	0	0	0	128	0
D_0__Bacteria;D_1__Firmicutes;D_2__Clostridia;D_3__Clostridiales;D_4__Peptococcaceae;__;__	0	0	0	0	0	0	0	10	0
D_0__Bacteria;D_1__Firmicutes;D_2__Clostridia;D_3__Clostridiales;D_4__Peptostreptococcaceae;D_5__Romboutsia;D_6__uncultured bacterium	10	0	0	21	0	0	0	0	0
D_0__Bacteria;D_1__Firmicutes;D_2__Clostridia;D_3__Clostridiales;D_4__Ruminococcaceae;D_5__Anaerobacterium;__	0	0	0	0	0	0	0	12	0
D_0__Bacteria;D_1__Firmicutes;D_2__Clostridia;D_3__Clostridiales;D_4__Ruminococcaceae;D_5__Candidatus Soleaferrea;__	2	0	0	0	0	0	0	0	0
D_0__Bacteria;D_1__Firmicutes;D_2__Clostridia;D_3__Clostridiales;D_4__Ruminococcaceae;D_5__Caproiciproducens;__	0	0	0	0	0	0	0	0	0
D_0__Bacteria;D_1__Firmicutes;D_2__Clostridia;D_3__Clostridiales;D_4__Ruminococcaceae;D_5__Ruminiclostridium 1;Ambiguous_taxa	2	0	0	0	0	0	0	0	0
D_0__Bacteria;D_1__Firmicutes;D_2__Clostridia;D_3__Clostridiales;D_4__Ruminococcaceae;D_5__Ruminiclostridium 1;D_6__uncultured bacterium	4	0	0	62	0	0	0	22	0
D_0__Bacteria;D_1__Firmicutes;D_2__Clostridia;D_3__Clostridiales;D_4__Ruminococcaceae;D_5__Ruminiclostridium;D_6__uncultured bacterium	3	0	0	0	0	0	0	0	0
D_0__Bacteria;D_1__Firmicutes;D_2__Clostridia;D_3__Clostridiales;D_4__Ruminococcaceae;D_5__Ruminiclostridium;__	0	0	0	0	0	0	0	0	0
D_0__Bacteria;D_1__Firmicutes;D_2__Clostridia;D_3__Clostridiales;D_4__Ruminococcaceae;D_5__Ruminococcaceae NK4A214 group;D_6__uncultured bacterium	0	0	0	0	0	4	0	0	0
D_0__Bacteria;D_1__Firmicutes;D_2__Clostridia;D_3__Clostridiales;D_4__Ruminococcaceae;D_5__Sporobacter;__	1	0	0	0	0	0	0	0	0
D_0__Bacteria;D_1__Firmicutes;D_2__Clostridia;D_3__Clostridiales;D_4__Ruminococcaceae;D_5__Subdoligranulum;D_6__uncultured bacterium	0	0	0	0	0	0	0	0	0
D_0__Bacteria;D_1__Firmicutes;D_2__Clostridia;D_3__Clostridiales;D_4__Ruminococcaceae;D_5__uncultured;__	0	0	0	0	0	0	0	0	0
D_0__Bacteria;D_1__Firmicutes;D_2__Clostridia;D_3__Clostridiales;D_4__Ruminococcaceae;__;__	7	6	0	0	0	0	0	3	0
D_0__Bacteria;D_1__Firmicutes;D_2__Clostridia;D_3__Thermoanaerobacterales;D_4__Thermoanaerobacteraceae;D_5__uncultured;D_6__uncultured bacterium	1	0	0	0	0	0	0	0	0
D_0__Bacteria;D_1__Firmicutes;D_2__Clostridia;__;__;__;__	2	0	0	0	0	0	0	0	0
D_0__Bacteria;D_1__Firmicutes;D_2__Erysipelotrichia;D_3__Erysipelotrichales;D_4__Erysipelotrichaceae;D_5__Erysipelothrix;D_6__uncultured bacterium	2	0	0	0	0	0	0	0	0
D_0__Bacteria;D_1__Firmicutes;D_2__Erysipelotrichia;D_3__Erysipelotrichales;D_4__Erysipelotrichaceae;D_5__Turicibacter;D_6__uncultured bacterium	0	0	0	0	0	0	0	0	0
D_0__Bacteria;D_1__Firmicutes;D_2__Limnochordia;D_3__Limnochordales;D_4__Limnochordaceae;__;__	6	0	0	0	0	0	0	6	0
D_0__Bacteria;D_1__Firmicutes;D_2__Negativicutes;D_3__Selenomonadales;D_4__Acidaminococcaceae;D_5__Phascolarctobacterium;D_6__uncultured bacterium	3	0	0	0	0	0	0	0	0
D_0__Bacteria;D_1__Firmicutes;D_2__Negativicutes;D_3__Selenomonadales;D_4__Acidaminococcaceae;D_5__uncultured;__	4	0	0	0	0	0	0	0	0
D_0__Bacteria;D_1__Firmicutes;D_2__Negativicutes;D_3__Selenomonadales;D_4__Veillonellaceae;D_5__Anaerospora;D_6__uncultured bacterium	0	0	0	0	0	0	0	0	0
D_0__Bacteria;D_1__Firmicutes;D_2__Negativicutes;D_3__Selenomonadales;D_4__Veillonellaceae;D_5__Pelosinus;D_6__uncultured bacterium	8	0	0	0	0	0	0	6	0
D_0__Bacteria;D_1__Firmicutes;D_2__Negativicutes;D_3__Selenomonadales;D_4__Veillonellaceae;D_5__Pelosinus;__	2	0	0	0	0	0	0	0	0
D_0__Bacteria;D_1__Firmicutes;D_2__Negativicutes;D_3__Selenomonadales;D_4__Veillonellaceae;D_5__Veillonella;D_6__uncultured bacterium	0	9	0	0	0	0	0	0	0
D_0__Bacteria;D_1__Firmicutes;D_2__Negativicutes;D_3__Selenomonadales;D_4__Veillonellaceae;D_5__uncultured;D_6__uncultured bacterium	3	0	0	0	0	0	0	0	0
D_0__Bacteria;D_1__Firmicutes;D_2__Negativicutes;D_3__Selenomonadales;D_4__uncultured;D_5__uncultured bacterium;D_6__uncultured bacterium	0	0	0	0	0	0	0	0	0
D_0__Bacteria;D_1__Firmicutes;__;__;__;__;__	10	0	0	0	0	0	0	0	0
D_0__Bacteria;D_1__Fusobacteria;D_2__Fusobacteriia;D_3__Fusobacteriales;D_4__Leptotrichiaceae;D_5__uncultured;D_6__uncultured bacterium	3	0	0	52	0	0	0	0	0
D_0__Bacteria;D_1__GAL15;D_2__uncultured bacterium;D_3__uncultured bacterium;D_4__uncultured bacterium;D_5__uncultured bacterium;D_6__uncultured bacterium	5	0	0	0	0	0	0	0	0
D_0__Bacteria;D_1__Gemmatimonadetes;D_2__AKAU4049;D_3__uncultured bacterium;D_4__uncultured bacterium;D_5__uncultured bacterium;D_6__uncultured bacterium	2	0	0	0	0	0	0	0	0
D_0__Bacteria;D_1__Gemmatimonadetes;D_2__BD2-11 terrestrial group;D_3__metagenome;D_4__metagenome;D_5__metagenome;D_6__metagenome	15	4	0	22	0	0	0	15	0
D_0__Bacteria;D_1__Gemmatimonadetes;D_2__BD2-11 terrestrial group;D_3__uncultured bacterium;D_4__uncultured bacterium;D_5__uncultured bacterium;D_6__uncultured bacterium	4	0	0	0	0	0	0	313	0
D_0__Bacteria;D_1__Gemmatimonadetes;D_2__BD2-11 terrestrial group;__;__;__;__	25	9	0	38	0	0	0	0	0
D_0__Bacteria;D_1__Gemmatimonadetes;D_2__Gemmatimonadetes;D_3__Gemmatimonadales;D_4__Gemmatimonadaceae;D_5__Gemmatimonas;D_6__uncultured bacterium	1061	218	27	729	0	0	0	6217	438
D_0__Bacteria;D_1__Gemmatimonadetes;D_2__Gemmatimonadetes;D_3__Gemmatimonadales;D_4__Gemmatimonadaceae;D_5__Gemmatimonas;__	260	128	3	250	0	0	0	1711	90
D_0__Bacteria;D_1__Gemmatimonadetes;D_2__Gemmatimonadetes;D_3__Gemmatimonadales;D_4__Gemmatimonadaceae;D_5__Gemmatirosa;D_6__uncultured bacterium	0	0	0	59	0	0	0	70	0
D_0__Bacteria;D_1__Gemmatimonadetes;D_2__Gemmatimonadetes;D_3__Gemmatimonadales;D_4__Gemmatimonadaceae;D_5__Gemmatirosa;__	0	0	0	0	0	0	0	18	0
D_0__Bacteria;D_1__Gemmatimonadetes;D_2__Gemmatimonadetes;D_3__Gemmatimonadales;D_4__Gemmatimonadaceae;D_5__uncultured;D_6__uncultured Gemmatimonadetes bacterium	3	0	0	0	0	0	0	0	0
D_0__Bacteria;D_1__Gemmatimonadetes;D_2__Gemmatimonadetes;D_3__Gemmatimonadales;D_4__Gemmatimonadaceae;D_5__uncultured;D_6__uncultured bacterium	504	334	0	538	0	0	0	1126	53
D_0__Bacteria;D_1__Gemmatimonadetes;D_2__Gemmatimonadetes;D_3__Gemmatimonadales;D_4__Gemmatimonadaceae;D_5__uncultured;__	270	460	0	904	0	0	0	1047	11
D_0__Bacteria;D_1__Gemmatimonadetes;D_2__Gemmatimonadetes;D_3__Gemmatimonadales;D_4__Gemmatimonadaceae;__;__	8	32	0	0	0	0	0	1875	0
D_0__Bacteria;D_1__Gemmatimonadetes;D_2__Longimicrobia;D_3__Longimicrobiales;D_4__Longimicrobiaceae;D_5__uncultured bacterium;D_6__uncultured bacterium	141	90	20	153	0	0	0	5809	106
D_0__Bacteria;D_1__Gemmatimonadetes;D_2__Longimicrobia;D_3__Longimicrobiales;D_4__Longimicrobiaceae;__;__	3	0	0	0	0	0	0	101	0
D_0__Bacteria;D_1__Gemmatimonadetes;D_2__S0134 terrestrial group;D_3__uncultured bacterium;D_4__uncultured bacterium;D_5__uncultured bacterium;D_6__uncultured bacterium	164	50	13	358	0	0	0	2480	85
D_0__Bacteria;D_1__Halanaerobiaeota;D_2__Halanaerobiia;D_3__Halanaerobiales;D_4__Halanaerobiaceae;D_5__Halocella;D_6__uncultured bacterium	2	0	0	0	0	0	0	0	0
D_0__Bacteria;D_1__Hydrogenedentes;D_2__Hydrogenedentia;D_3__Hydrogenedentiales;D_4__Hydrogenedensaceae;D_5__metagenome;D_6__metagenome	23	0	0	0	0	0	0	0	0
D_0__Bacteria;D_1__Hydrogenedentes;D_2__Hydrogenedentia;D_3__Hydrogenedentiales;D_4__Hydrogenedensaceae;D_5__uncultured bacterium;D_6__uncultured bacterium	16	0	0	40	0	0	0	144	10
D_0__Bacteria;D_1__Hydrogenedentes;D_2__Hydrogenedentia;D_3__Hydrogenedentiales;D_4__Hydrogenedensaceae;__;__	12	0	0	0	0	0	0	0	0
D_0__Bacteria;D_1__Kiritimatiellaeota;D_2__Kiritimatiellae;D_3__WCHB1-41;D_4__uncultured bacterium;D_5__uncultured bacterium;D_6__uncultured bacterium	1	2	0	0	0	0	0	0	0
D_0__Bacteria;D_1__Kiritimatiellaeota;D_2__Kiritimatiellae;D_3__WCHB1-41;__;__;__	9	4	0	19	0	0	0	0	0
D_0__Bacteria;D_1__Latescibacteria;D_2__uncultured bacterium;D_3__uncultured bacterium;D_4__uncultured bacterium;D_5__uncultured bacterium;D_6__uncultured bacterium	28	9	0	216	0	0	0	0	0
D_0__Bacteria;D_1__Lentisphaerae;D_2__Lentisphaeria;D_3__Victivallales;D_4__Arctic95B-14;__;__	2	0	0	0	0	0	0	0	0
D_0__Bacteria;D_1__Margulisbacteria;__;__;__;__;__	4	12	0	0	0	0	0	0	0
D_0__Bacteria;D_1__Nitrospinae;D_2__P9X2b3D02;__;__;__;__	17	13	0	55	0	0	0	0	0
D_0__Bacteria;D_1__Nitrospirae;D_2__4-29-1;D_3__uncultured bacterium;D_4__uncultured bacterium;D_5__uncultured bacterium;D_6__uncultured bacterium	10	10	8	0	0	0	0	0	0
D_0__Bacteria;D_1__Nitrospirae;D_2__Nitrospira;D_3__Nitrospirales;D_4__Nitrospiraceae;D_5__Nitrospira;D_6__uncultured bacterium	282	127	10	100	0	0	0	0	0
D_0__Bacteria;D_1__Nitrospirae;D_2__Nitrospira;D_3__Nitrospirales;D_4__Nitrospiraceae;D_5__Nitrospira;__	403	167	0	93	0	0	0	73	4
D_0__Bacteria;D_1__Nitrospirae;D_2__Thermodesulfovibrionia;D_3__uncultured;D_4__uncultured bacterium;D_5__uncultured bacterium;D_6__uncultured bacterium	10	14	0	0	0	0	0	0	0
D_0__Bacteria;D_1__Nitrospirae;D_2__Thermodesulfovibrionia;D_3__uncultured;__;__;__	7	10	0	0	0	0	0	0	0
D_0__Bacteria;D_1__Omnitrophicaeota;D_2__Omnitrophia;D_3__Omnitrophales;D_4__Omnitrophaceae;D_5__Candidatus Omnitrophus;D_6__uncultured bacterium	2	7	0	0	0	0	0	32	0
D_0__Bacteria;D_1__Omnitrophicaeota;D_2__uncultured bacterium;D_3__uncultured bacterium;D_4__uncultured bacterium;D_5__uncultured bacterium;D_6__uncultured bacterium	21	70	0	0	0	0	0	0	0
D_0__Bacteria;D_1__Patescibacteria;D_2__ABY1;D_3__Candidatus Falkowbacteria;__;__;__	2	0	0	82	0	0	0	0	0
D_0__Bacteria;D_1__Patescibacteria;D_2__ABY1;D_3__Candidatus Magasanikbacteria;D_4__uncultured bacterium;D_5__uncultured bacterium;D_6__uncultured bacterium	8	26	0	0	0	0	0	0	2
D_0__Bacteria;D_1__Patescibacteria;D_2__ABY1;D_3__Candidatus Magasanikbacteria;__;__;__	23	13	0	0	0	0	0	0	0
D_0__Bacteria;D_1__Patescibacteria;D_2__ABY1;D_3__Candidatus Uhrbacteria;__;__;__	0	0	3	0	0	0	0	6	0
D_0__Bacteria;D_1__Patescibacteria;D_2__ABY1;__;__;__;__	3	0	0	0	0	0	0	0	0
D_0__Bacteria;D_1__Patescibacteria;D_2__Berkelbacteria;D_3__uncultured bacterium;D_4__uncultured bacterium;D_5__uncultured bacterium;D_6__uncultured bacterium	2	0	4	0	0	0	0	113	4
D_0__Bacteria;D_1__Patescibacteria;D_2__Berkelbacteria;__;__;__;__	18	0	0	83	0	0	0	51	4
D_0__Bacteria;D_1__Patescibacteria;D_2__Gracilibacteria;D_3__Absconditabacteriales (SR1);__;__;__	30	0	0	0	0	0	0	0	0
D_0__Bacteria;D_1__Patescibacteria;D_2__Gracilibacteria;D_3__Candidatus Peregrinibacteria;__;__;__	4	2	0	0	0	0	0	0	0
D_0__Bacteria;D_1__Patescibacteria;D_2__Gracilibacteria;D_3__Candidatus Peribacteria;D_4__uncultured bacterium;D_5__uncultured bacterium;D_6__uncultured bacterium	3	34	2	0	0	0	0	6	0
D_0__Bacteria;D_1__Patescibacteria;D_2__Gracilibacteria;D_3__Candidatus Peribacteria;__;__;__	0	0	3	0	0	0	0	10	0
D_0__Bacteria;D_1__Patescibacteria;D_2__Gracilibacteria;D_3__JGI 0000069-P22;D_4__uncultured bacterium;D_5__uncultured bacterium;D_6__uncultured bacterium	0	0	0	0	0	0	0	0	5
D_0__Bacteria;D_1__Patescibacteria;D_2__Gracilibacteria;D_3__JGI 0000069-P22;__;__;__	1	0	0	0	0	0	0	0	0
D_0__Bacteria;D_1__Patescibacteria;D_2__Gracilibacteria;D_3__uncultured bacterium;D_4__uncultured bacterium;D_5__uncultured bacterium;D_6__uncultured bacterium	8	0	0	49	0	0	0	0	0
D_0__Bacteria;D_1__Patescibacteria;D_2__Gracilibacteria;__;__;__;__	96	59	6	10	0	0	0	0	0
D_0__Bacteria;D_1__Patescibacteria;D_2__Microgenomatia;D_3__Candidatus Amesbacteria;__;__;__	3	0	12	0	0	0	0	0	0
D_0__Bacteria;D_1__Patescibacteria;D_2__Microgenomatia;D_3__Candidatus Collierbacteria;__;__;__	2	0	0	0	0	0	0	0	0
D_0__Bacteria;D_1__Patescibacteria;D_2__Microgenomatia;D_3__Candidatus Levybacteria;D_4__uncultured bacterium;D_5__uncultured bacterium;D_6__uncultured bacterium	0	0	0	0	0	0	0	0	0
D_0__Bacteria;D_1__Patescibacteria;D_2__Microgenomatia;D_3__Candidatus Pacebacteria;D_4__uncultured bacterium;D_5__uncultured bacterium;D_6__uncultured bacterium	15	14	8	0	0	0	0	0	0
D_0__Bacteria;D_1__Patescibacteria;D_2__Microgenomatia;D_3__Candidatus Pacebacteria;__;__;__	6	0	0	0	0	0	0	0	0
D_0__Bacteria;D_1__Patescibacteria;D_2__Microgenomatia;D_3__Candidatus Woesebacteria;D_4__uncultured bacterium;D_5__uncultured bacterium;D_6__uncultured bacterium	4	0	6	43	0	0	0	3	0
D_0__Bacteria;D_1__Patescibacteria;D_2__Microgenomatia;D_3__Candidatus Woesebacteria;__;__;__	5	7	13	0	0	0	0	0	0
D_0__Bacteria;D_1__Patescibacteria;D_2__Microgenomatia;D_3__Candidatus Woykebacteria;D_4__uncultured bacterium;D_5__uncultured bacterium;D_6__uncultured bacterium	1	0	1	0	0	0	0	0	0
D_0__Bacteria;D_1__Patescibacteria;D_2__Microgenomatia;__;__;__;__	0	9	2	0	0	0	0	37	4
D_0__Bacteria;D_1__Patescibacteria;D_2__Parcubacteria;D_3__Candidatus Adlerbacteria;__;__;__	20	438	177	258	0	0	0	8	0
D_0__Bacteria;D_1__Patescibacteria;D_2__Parcubacteria;D_3__Candidatus Brennerbacteria;D_4__Parcubacteria group bacterium GW2011_GWA2_42_14;D_5__Parcubacteria group bacterium GW2011_GWA2_42_14;D_6__Parcubacteria group bacterium GW2011_GWA2_42_14	1	0	0	0	0	0	0	0	0
D_0__Bacteria;D_1__Patescibacteria;D_2__Parcubacteria;D_3__Candidatus Campbellbacteria;D_4__uncultured bacterium;D_5__uncultured bacterium;D_6__uncultured bacterium	0	0	0	0	0	0	0	0	0
D_0__Bacteria;D_1__Patescibacteria;D_2__Parcubacteria;D_3__Candidatus Kaiserbacteria;D_4__uncultured bacterium;D_5__uncultured bacterium;D_6__uncultured bacterium	13	53	63	72	0	0	0	0	0
D_0__Bacteria;D_1__Patescibacteria;D_2__Parcubacteria;D_3__Candidatus Kaiserbacteria;__;__;__	10	105	93	152	0	0	0	10	0
D_0__Bacteria;D_1__Patescibacteria;D_2__Parcubacteria;D_3__Candidatus Liptonbacteria;__;__;__	7	5	9	77	0	0	0	11	0
D_0__Bacteria;D_1__Patescibacteria;D_2__Parcubacteria;D_3__Candidatus Moranbacteria;D_4__uncultured bacterium;D_5__uncultured bacterium;D_6__uncultured bacterium	28	11	218	0	0	0	0	0	0
D_0__Bacteria;D_1__Patescibacteria;D_2__Parcubacteria;D_3__Candidatus Moranbacteria;__;__;__	6	5	77	0	0	0	0	4	0
D_0__Bacteria;D_1__Patescibacteria;D_2__Parcubacteria;D_3__Candidatus Nomurabacteria;D_4__uncultured bacterium;D_5__uncultured bacterium;D_6__uncultured bacterium	5	0	0	0	0	0	0	0	0
D_0__Bacteria;D_1__Patescibacteria;D_2__Parcubacteria;D_3__Candidatus Nomurabacteria;__;__;__	78	119	83	16	0	0	0	0	0
D_0__Bacteria;D_1__Patescibacteria;D_2__Parcubacteria;D_3__Candidatus Staskawiczbacteria;D_4__uncultured bacterium;D_5__uncultured bacterium;D_6__uncultured bacterium	0	0	0	0	0	0	0	0	0
D_0__Bacteria;D_1__Patescibacteria;D_2__Parcubacteria;D_3__Candidatus Yanofskybacteria;D_4__uncultured bacterium;D_5__uncultured bacterium;D_6__uncultured bacterium	3	0	0	0	0	0	0	0	0
D_0__Bacteria;D_1__Patescibacteria;D_2__Parcubacteria;D_3__Candidatus Zambryskibacteria;__;__;__	7	21	10	10	0	0	0	11	0
D_0__Bacteria;D_1__Patescibacteria;D_2__Parcubacteria;D_3__GWA2-38-13b;D_4__uncultured bacterium;D_5__uncultured bacterium;D_6__uncultured bacterium	0	0	0	0	0	0	0	3	0
D_0__Bacteria;D_1__Patescibacteria;D_2__Parcubacteria;D_3__uncultured bacterium;D_4__uncultured bacterium;D_5__uncultured bacterium;D_6__uncultured bacterium	38	11	49	134	0	0	0	521	28
D_0__Bacteria;D_1__Patescibacteria;D_2__Parcubacteria;__;__;__;__	75	68	25	0	0	0	0	131	0
D_0__Bacteria;D_1__Patescibacteria;D_2__Saccharimonadia;D_3__Saccharimonadales;D_4__Saccharimonadaceae;D_5__uncultured bacterium;D_6__uncultured bacterium	2632	1409	1017	44	0	0	0	657	40
D_0__Bacteria;D_1__Patescibacteria;D_2__Saccharimonadia;D_3__Saccharimonadales;D_4__uncultured bacterium;D_5__uncultured bacterium;D_6__uncultured bacterium	3217	1499	3252	1420	121	12	17	16491	1390
D_0__Bacteria;D_1__Patescibacteria;D_2__Saccharimonadia;D_3__Saccharimonadales;__;__;__	445	146	237	27	0	0	3	1237	134
D_0__Bacteria;D_1__Patescibacteria;D_2__WS6 (Dojkabacteria);D_3__uncultured bacterium;D_4__uncultured bacterium;D_5__uncultured bacterium;D_6__uncultured bacterium	1	0	5	0	0	0	0	90	4
D_0__Bacteria;D_1__Patescibacteria;D_2__WS6 (Dojkabacteria);__;__;__;__	0	0	18	79	0	0	0	211	15
D_0__Bacteria;D_1__Patescibacteria;D_2__WWE3;D_3__uncultured bacterium;D_4__uncultured bacterium;D_5__uncultured bacterium;D_6__uncultured bacterium	6	0	0	0	0	0	0	0	0
D_0__Bacteria;D_1__Patescibacteria;D_2__WWE3;D_3__uncultured candidate division WWE3 bacterium;D_4__uncultured candidate division WWE3 bacterium;D_5__uncultured candidate division WWE3 bacterium;D_6__uncultured candidate division WWE3 bacterium	2	0	0	0	0	0	0	0	0
D_0__Bacteria;D_1__Patescibacteria;D_2__WWE3;__;__;__;__	0	0	13	0	0	0	0	0	0
D_0__Bacteria;D_1__Patescibacteria;D_2__uncultured;D_3__uncultured bacterium;D_4__uncultured bacterium;D_5__uncultured bacterium;D_6__uncultured bacterium	0	0	0	0	0	0	0	30	0
D_0__Bacteria;D_1__Patescibacteria;__;__;__;__;__	2	0	0	0	0	0	0	0	2
D_0__Bacteria;D_1__Planctomycetes;D_2__BD7-11;D_3__uncultured bacterium;D_4__uncultured bacterium;D_5__uncultured bacterium;D_6__uncultured bacterium	54	658	354	459	0	6	0	10	0
D_0__Bacteria;D_1__Planctomycetes;D_2__BD7-11;__;__;__;__	14	0	0	0	0	0	0	0	0
D_0__Bacteria;D_1__Planctomycetes;D_2__OM190;D_3__metagenome;D_4__metagenome;D_5__metagenome;D_6__metagenome	3	0	0	0	0	0	0	0	0
D_0__Bacteria;D_1__Planctomycetes;D_2__OM190;D_3__uncultured bacterium;D_4__uncultured bacterium;D_5__uncultured bacterium;D_6__uncultured bacterium	99	123	0	42	0	0	0	0	0
D_0__Bacteria;D_1__Planctomycetes;D_2__Phycisphaerae;D_3__CCM11a;D_4__uncultured bacterium;D_5__uncultured bacterium;D_6__uncultured bacterium	5	2	0	0	0	0	0	0	0
D_0__Bacteria;D_1__Planctomycetes;D_2__Phycisphaerae;D_3__Phycisphaerales;D_4__AKAU3564 sediment group;D_5__uncultured organism;D_6__uncultured organism	1	0	0	0	0	0	0	0	0
D_0__Bacteria;D_1__Planctomycetes;D_2__Phycisphaerae;D_3__Phycisphaerales;D_4__Phycisphaeraceae;D_5__AKYG587;D_6__uncultured bacterium	4	0	0	0	0	0	0	0	0
D_0__Bacteria;D_1__Planctomycetes;D_2__Phycisphaerae;D_3__Phycisphaerales;D_4__Phycisphaeraceae;D_5__CL500-3;D_6__uncultured bacterium	7	12	0	0	0	0	0	0	0
D_0__Bacteria;D_1__Planctomycetes;D_2__Phycisphaerae;D_3__Phycisphaerales;D_4__Phycisphaeraceae;D_5__I-8;__	0	0	0	0	0	0	0	15	0
D_0__Bacteria;D_1__Planctomycetes;D_2__Phycisphaerae;D_3__Phycisphaerales;D_4__Phycisphaeraceae;D_5__SM1A02;D_6__metagenome	2	2	0	0	0	0	0	0	0
D_0__Bacteria;D_1__Planctomycetes;D_2__Phycisphaerae;D_3__Phycisphaerales;D_4__Phycisphaeraceae;D_5__SM1A02;D_6__uncultured bacterium	22	3	0	8	0	0	0	0	0
D_0__Bacteria;D_1__Planctomycetes;D_2__Phycisphaerae;D_3__Phycisphaerales;D_4__Phycisphaeraceae;D_5__SM1A02;__	21	14	0	0	0	0	0	0	0
D_0__Bacteria;D_1__Planctomycetes;D_2__Phycisphaerae;D_3__Pla1 lineage;D_4__uncultured bacterium;D_5__uncultured bacterium;D_6__uncultured bacterium	2	0	0	0	0	0	0	0	0
D_0__Bacteria;D_1__Planctomycetes;D_2__Phycisphaerae;D_3__Tepidisphaerales;D_4__WD2101 soil group;D_5__uncultured bacterium;D_6__uncultured bacterium	7	0	0	0	0	0	0	25	0
D_0__Bacteria;D_1__Planctomycetes;D_2__Phycisphaerae;D_3__Tepidisphaerales;D_4__WD2101 soil group;__;__	6	30	0	0	0	0	0	0	0
D_0__Bacteria;D_1__Planctomycetes;D_2__Pla4 lineage;D_3__uncultured bacterium;D_4__uncultured bacterium;D_5__uncultured bacterium;D_6__uncultured bacterium	28	12	0	12	0	0	0	18	0
D_0__Bacteria;D_1__Planctomycetes;D_2__Pla4 lineage;__;__;__;__	77	44	0	147	0	0	0	0	0
D_0__Bacteria;D_1__Planctomycetes;D_2__Planctomycetacia;D_3__Gemmatales;D_4__Gemmataceae;D_5__Fimbriiglobus;D_6__uncultured bacterium	1	0	0	0	0	0	0	0	0
D_0__Bacteria;D_1__Planctomycetes;D_2__Planctomycetacia;D_3__Gemmatales;D_4__Gemmataceae;D_5__Fimbriiglobus;__	59	0	0	0	0	0	0	35	0
D_0__Bacteria;D_1__Planctomycetes;D_2__Planctomycetacia;D_3__Gemmatales;D_4__Gemmataceae;D_5__Gemmata;D_6__uncultured bacterium	72	54	0	23	0	0	0	101	0
D_0__Bacteria;D_1__Planctomycetes;D_2__Planctomycetacia;D_3__Gemmatales;D_4__Gemmataceae;D_5__Gemmata;__	70	0	0	0	0	0	0	106	0
D_0__Bacteria;D_1__Planctomycetes;D_2__Planctomycetacia;D_3__Gemmatales;D_4__Gemmataceae;D_5__Zavarzinella;__	2	0	0	0	0	0	0	0	0
D_0__Bacteria;D_1__Planctomycetes;D_2__Planctomycetacia;D_3__Gemmatales;D_4__Gemmataceae;D_5__uncultured;D_6__uncultured bacterium	164	26	24	12	0	0	0	117	0
D_0__Bacteria;D_1__Planctomycetes;D_2__Planctomycetacia;D_3__Gemmatales;D_4__Gemmataceae;D_5__uncultured;__	54	9	0	0	0	0	0	77	0
D_0__Bacteria;D_1__Planctomycetes;D_2__Planctomycetacia;D_3__Gemmatales;D_4__Gemmataceae;__;__	1	0	0	0	0	0	0	0	0
D_0__Bacteria;D_1__Planctomycetes;D_2__Planctomycetacia;D_3__Isosphaerales;D_4__Isosphaeraceae;D_5__uncultured;D_6__uncultured bacterium	0	0	0	0	0	0	0	41	0
D_0__Bacteria;D_1__Planctomycetes;D_2__Planctomycetacia;D_3__Pirellulales;D_4__Pirellulaceae;D_5__Blastopirellula;D_6__uncultured bacterium	49	33	23	0	0	0	0	0	0
D_0__Bacteria;D_1__Planctomycetes;D_2__Planctomycetacia;D_3__Pirellulales;D_4__Pirellulaceae;D_5__Blastopirellula;D_6__uncultured planctomycete	2	0	0	0	0	0	0	0	0
D_0__Bacteria;D_1__Planctomycetes;D_2__Planctomycetacia;D_3__Pirellulales;D_4__Pirellulaceae;D_5__Blastopirellula;__	36	14	0	0	0	0	0	0	0
D_0__Bacteria;D_1__Planctomycetes;D_2__Planctomycetacia;D_3__Pirellulales;D_4__Pirellulaceae;D_5__Candidatus Anammoximicrobium;__	4	7	0	0	0	0	0	0	0
D_0__Bacteria;D_1__Planctomycetes;D_2__Planctomycetacia;D_3__Pirellulales;D_4__Pirellulaceae;D_5__Pir4 lineage;D_6__uncultured bacterium	3	0	0	13	0	0	0	0	0
D_0__Bacteria;D_1__Planctomycetes;D_2__Planctomycetacia;D_3__Pirellulales;D_4__Pirellulaceae;D_5__Pir4 lineage;__	16	2	0	0	0	0	0	86	0
D_0__Bacteria;D_1__Planctomycetes;D_2__Planctomycetacia;D_3__Pirellulales;D_4__Pirellulaceae;D_5__Pirellula;D_6__uncultured bacterium	239	51	3	60	0	0	0	163	18
D_0__Bacteria;D_1__Planctomycetes;D_2__Planctomycetacia;D_3__Pirellulales;D_4__Pirellulaceae;D_5__Pirellula;__	319	17	3	76	0	0	0	64	0
D_0__Bacteria;D_1__Planctomycetes;D_2__Planctomycetacia;D_3__Pirellulales;D_4__Pirellulaceae;D_5__Rhodopirellula;D_6__uncultured bacterium	8	0	0	0	0	0	0	59	0
D_0__Bacteria;D_1__Planctomycetes;D_2__Planctomycetacia;D_3__Pirellulales;D_4__Pirellulaceae;D_5__Rhodopirellula;__	7	0	0	0	0	0	0	7	0
D_0__Bacteria;D_1__Planctomycetes;D_2__Planctomycetacia;D_3__Pirellulales;D_4__Pirellulaceae;D_5__Rubripirellula;D_6__uncultured bacterium	3	0	0	0	0	0	0	0	0
D_0__Bacteria;D_1__Planctomycetes;D_2__Planctomycetacia;D_3__Pirellulales;D_4__Pirellulaceae;D_5__uncultured;D_6__metagenome	12	0	0	83	0	0	0	21	0
D_0__Bacteria;D_1__Planctomycetes;D_2__Planctomycetacia;D_3__Pirellulales;D_4__Pirellulaceae;D_5__uncultured;D_6__uncultured bacterium	64	11	0	0	0	0	0	0	0
D_0__Bacteria;D_1__Planctomycetes;D_2__Planctomycetacia;D_3__Pirellulales;D_4__Pirellulaceae;D_5__uncultured;__	46	28	0	17	0	0	0	47	0
D_0__Bacteria;D_1__Planctomycetes;D_2__Planctomycetacia;D_3__Pirellulales;D_4__Pirellulaceae;__;__	5	0	0	0	0	0	0	7	0
D_0__Bacteria;D_1__Planctomycetes;D_2__Planctomycetacia;D_3__Planctomycetales;D_4__Gimesiaceae;D_5__uncultured;D_6__uncultured bacterium	0	0	0	0	0	0	0	0	0
D_0__Bacteria;D_1__Planctomycetes;D_2__Planctomycetacia;D_3__Planctomycetales;D_4__Rubinisphaeraceae;D_5__Planctomicrobium;D_6__uncultured bacterium	2	0	0	0	0	0	0	0	0
D_0__Bacteria;D_1__Planctomycetes;D_2__Planctomycetacia;D_3__Planctomycetales;D_4__Rubinisphaeraceae;D_5__SH-PL14;D_6__uncultured bacterium	5	0	0	20	0	0	0	174	5
D_0__Bacteria;D_1__Planctomycetes;D_2__Planctomycetacia;D_3__Planctomycetales;D_4__Rubinisphaeraceae;D_5__SH-PL14;__	70	29	0	0	0	0	0	0	0
D_0__Bacteria;D_1__Planctomycetes;D_2__Planctomycetacia;D_3__Planctomycetales;D_4__Rubinisphaeraceae;D_5__uncultured;D_6__uncultured bacterium	214	11	5	0	0	0	0	0	0
D_0__Bacteria;D_1__Planctomycetes;D_2__Planctomycetacia;D_3__Planctomycetales;D_4__Schlesneriaceae;D_5__Planctopirus;D_6__uncultured bacterium	5	0	0	38	0	0	0	0	0
D_0__Bacteria;D_1__Planctomycetes;D_2__Planctomycetacia;D_3__Planctomycetales;D_4__Schlesneriaceae;D_5__Planctopirus;__	1	0	0	0	0	0	0	0	0
D_0__Bacteria;D_1__Planctomycetes;D_2__Planctomycetacia;D_3__Planctomycetales;D_4__Schlesneriaceae;D_5__Schlesneria;D_6__uncultured bacterium	41	32	0	218	0	0	0	0	0
D_0__Bacteria;D_1__Planctomycetes;D_2__Planctomycetacia;D_3__Planctomycetales;D_4__Schlesneriaceae;D_5__Schlesneria;__	26	0	1	0	0	0	0	0	0
D_0__Bacteria;D_1__Planctomycetes;D_2__Planctomycetacia;D_3__Planctomycetales;D_4__uncultured;D_5__metagenome;D_6__metagenome	35	0	0	95	0	0	0	32	0
D_0__Bacteria;D_1__Planctomycetes;D_2__Planctomycetacia;D_3__Planctomycetales;D_4__uncultured;D_5__uncultured bacterium;D_6__uncultured bacterium	83	4	7	32	0	0	0	445	0
D_0__Bacteria;D_1__Planctomycetes;D_2__Planctomycetacia;D_3__Planctomycetales;D_4__uncultured;__;__	23	0	0	0	0	0	0	0	0
D_0__Bacteria;D_1__Planctomycetes;D_2__Planctomycetacia;D_3__Planctomycetales;__;__;__	0	0	0	0	0	0	0	66	0
D_0__Bacteria;D_1__Planctomycetes;D_2__Planctomycetacia;D_3__uncultured;D_4__uncultured bacterium;D_5__uncultured bacterium;D_6__uncultured bacterium	1	0	0	0	0	0	0	0	0
D_0__Bacteria;D_1__Planctomycetes;D_2__vadinHA49;D_3__uncultured bacterium;D_4__uncultured bacterium;D_5__uncultured bacterium;D_6__uncultured bacterium	34	50	0	83	0	0	0	23	0
D_0__Bacteria;D_1__Planctomycetes;D_2__vadinHA49;D_3__uncultured organism;D_4__uncultured organism;D_5__uncultured organism;D_6__uncultured organism	3	0	0	0	0	0	0	0	0
D_0__Bacteria;D_1__Planctomycetes;D_2__vadinHA49;__;__;__;__	5	9	0	66	0	0	0	0	0
D_0__Bacteria;D_1__Planctomycetes;__;__;__;__;__	7	0	0	56	0	0	0	0	0
D_0__Bacteria;D_1__Proteobacteria;D_2__Alphaproteobacteria;D_3__Acetobacterales;D_4__Acetobacteraceae;D_5__Acidiphilium;D_6__uncultured bacterium	7	0	0	0	0	0	0	0	0
D_0__Bacteria;D_1__Proteobacteria;D_2__Alphaproteobacteria;D_3__Acetobacterales;D_4__Acetobacteraceae;D_5__Craurococcus;D_6__uncultured bacterium	3	0	16	0	0	0	0	220	0
D_0__Bacteria;D_1__Proteobacteria;D_2__Alphaproteobacteria;D_3__Acetobacterales;D_4__Acetobacteraceae;D_5__Craurococcus;__	0	0	0	0	0	0	0	0	0
D_0__Bacteria;D_1__Proteobacteria;D_2__Alphaproteobacteria;D_3__Acetobacterales;D_4__Acetobacteraceae;D_5__Roseococcus;__	16	0	0	0	0	0	0	0	0
D_0__Bacteria;D_1__Proteobacteria;D_2__Alphaproteobacteria;D_3__Acetobacterales;D_4__Acetobacteraceae;D_5__Roseomonas;Ambiguous_taxa	0	0	0	0	0	0	0	0	5
D_0__Bacteria;D_1__Proteobacteria;D_2__Alphaproteobacteria;D_3__Acetobacterales;D_4__Acetobacteraceae;D_5__Roseomonas;__	49	846	0	34	0	0	4	210	11
D_0__Bacteria;D_1__Proteobacteria;D_2__Alphaproteobacteria;D_3__Acetobacterales;D_4__Acetobacteraceae;D_5__uncultured;D_6__uncultured bacterium	0	0	0	0	0	0	0	25	0
D_0__Bacteria;D_1__Proteobacteria;D_2__Alphaproteobacteria;D_3__Acetobacterales;D_4__Acetobacteraceae;D_5__uncultured;__	4	21	0	0	0	0	0	0	0
D_0__Bacteria;D_1__Proteobacteria;D_2__Alphaproteobacteria;D_3__Acetobacterales;D_4__Acetobacteraceae;__;__	4	12	2	0	0	0	0	0	0
D_0__Bacteria;D_1__Proteobacteria;D_2__Alphaproteobacteria;D_3__Acetobacterales;D_4__Acetobacterales Incertae Sedis;D_5__uncultured;D_6__metagenome	3	0	0	0	0	0	0	0	0
D_0__Bacteria;D_1__Proteobacteria;D_2__Alphaproteobacteria;D_3__Acetobacterales;D_4__Acetobacterales Incertae Sedis;D_5__uncultured;D_6__uncultured bacterium	12	0	0	0	0	0	0	0	0
D_0__Bacteria;D_1__Proteobacteria;D_2__Alphaproteobacteria;D_3__Acetobacterales;D_4__Acetobacterales Incertae Sedis;D_5__uncultured;__	29	0	0	0	0	0	0	0	0
D_0__Bacteria;D_1__Proteobacteria;D_2__Alphaproteobacteria;D_3__Azospirillales;D_4__Azospirillaceae;D_5__Azospirillum;Ambiguous_taxa	0	0	0	13	0	0	0	0	0
D_0__Bacteria;D_1__Proteobacteria;D_2__Alphaproteobacteria;D_3__Azospirillales;D_4__Azospirillaceae;D_5__Azospirillum;D_6__Azospirillum sp.	0	0	0	0	0	0	0	0	0
D_0__Bacteria;D_1__Proteobacteria;D_2__Alphaproteobacteria;D_3__Azospirillales;D_4__Azospirillaceae;D_5__Azospirillum;__	1	0	0	1648	0	0	0	72	3763
D_0__Bacteria;D_1__Proteobacteria;D_2__Alphaproteobacteria;D_3__Azospirillales;D_4__Azospirillaceae;D_5__Niveispirillum;__	0	0	0	0	0	0	0	0	21
D_0__Bacteria;D_1__Proteobacteria;D_2__Alphaproteobacteria;D_3__Azospirillales;D_4__Azospirillaceae;D_5__Skermanella;D_6__uncultured bacterium	0	0	0	0	0	0	0	58	0
D_0__Bacteria;D_1__Proteobacteria;D_2__Alphaproteobacteria;D_3__Azospirillales;D_4__Azospirillaceae;D_5__Skermanella;__	0	0	0	0	0	0	0	30	0
D_0__Bacteria;D_1__Proteobacteria;D_2__Alphaproteobacteria;D_3__Azospirillales;D_4__Azospirillaceae;__;__	28	0	0	0	0	0	0	48	0
D_0__Bacteria;D_1__Proteobacteria;D_2__Alphaproteobacteria;D_3__Azospirillales;D_4__Azospirillales Incertae Sedis;D_5__Stella;__	13	0	0	0	0	0	0	0	0
D_0__Bacteria;D_1__Proteobacteria;D_2__Alphaproteobacteria;D_3__Azospirillales;D_4__Inquilinaceae;D_5__Inquilinus;__	1	0	0	0	0	0	0	0	0
D_0__Bacteria;D_1__Proteobacteria;D_2__Alphaproteobacteria;D_3__Azospirillales;__;__;__	0	0	0	0	0	0	0	6	0
D_0__Bacteria;D_1__Proteobacteria;D_2__Alphaproteobacteria;D_3__Caedibacterales;D_4__Caedibacteraceae;D_5__Caedibacter;__	27	2	0	0	0	0	0	0	0
D_0__Bacteria;D_1__Proteobacteria;D_2__Alphaproteobacteria;D_3__Caulobacterales;D_4__Caulobacteraceae;D_5__Asticcacaulis;Ambiguous_taxa	57	0	11	14	0	0	0	58	0
D_0__Bacteria;D_1__Proteobacteria;D_2__Alphaproteobacteria;D_3__Caulobacterales;D_4__Caulobacteraceae;D_5__Asticcacaulis;__	27	25	0	0	0	0	0	425	43
D_0__Bacteria;D_1__Proteobacteria;D_2__Alphaproteobacteria;D_3__Caulobacterales;D_4__Caulobacteraceae;D_5__Brevundimonas;Ambiguous_taxa	742	904	75	0	91	23	162	3	0
D_0__Bacteria;D_1__Proteobacteria;D_2__Alphaproteobacteria;D_3__Caulobacterales;D_4__Caulobacteraceae;D_5__Brevundimonas;D_6__uncultured bacterium	58	0	0	0	0	14	0	75	0
D_0__Bacteria;D_1__Proteobacteria;D_2__Alphaproteobacteria;D_3__Caulobacterales;D_4__Caulobacteraceae;D_5__Brevundimonas;__	15192	6580	1162	3755	103	78	1314	4059	796
D_0__Bacteria;D_1__Proteobacteria;D_2__Alphaproteobacteria;D_3__Caulobacterales;D_4__Caulobacteraceae;D_5__Caulobacter;Ambiguous_taxa	265	76	0	19	0	0	0	105	108
D_0__Bacteria;D_1__Proteobacteria;D_2__Alphaproteobacteria;D_3__Caulobacterales;D_4__Caulobacteraceae;D_5__Caulobacter;__	1900	376	239	329	0	0	375	508	782
D_0__Bacteria;D_1__Proteobacteria;D_2__Alphaproteobacteria;D_3__Caulobacterales;D_4__Caulobacteraceae;D_5__PMMR1;D_6__uncultured bacterium	0	0	0	0	0	0	0	93	0
D_0__Bacteria;D_1__Proteobacteria;D_2__Alphaproteobacteria;D_3__Caulobacterales;D_4__Caulobacteraceae;D_5__Phenylobacterium;Ambiguous_taxa	0	11	0	0	0	0	0	0	2
D_0__Bacteria;D_1__Proteobacteria;D_2__Alphaproteobacteria;D_3__Caulobacterales;D_4__Caulobacteraceae;D_5__Phenylobacterium;D_6__uncultured bacterium	3	0	0	48	0	0	0	0	0
D_0__Bacteria;D_1__Proteobacteria;D_2__Alphaproteobacteria;D_3__Caulobacterales;D_4__Caulobacteraceae;D_5__Phenylobacterium;__	534	122	13	394	0	0	0	6966	175
D_0__Bacteria;D_1__Proteobacteria;D_2__Alphaproteobacteria;D_3__Caulobacterales;D_4__Caulobacteraceae;D_5__uncultured;D_6__metagenome	23	0	0	0	0	0	0	93	4
D_0__Bacteria;D_1__Proteobacteria;D_2__Alphaproteobacteria;D_3__Caulobacterales;D_4__Caulobacteraceae;D_5__uncultured;D_6__uncultured bacterium	0	0	0	0	0	0	0	23	0
D_0__Bacteria;D_1__Proteobacteria;D_2__Alphaproteobacteria;D_3__Caulobacterales;D_4__Caulobacteraceae;D_5__uncultured;__	148	53	3	110	0	0	0	91	0
D_0__Bacteria;D_1__Proteobacteria;D_2__Alphaproteobacteria;D_3__Caulobacterales;D_4__Caulobacteraceae;__;__	704	164	22	396	0	0	0	1139	72
D_0__Bacteria;D_1__Proteobacteria;D_2__Alphaproteobacteria;D_3__Caulobacterales;D_4__Hyphomonadaceae;D_5__Hirschia;D_6__uncultured bacterium	4	0	0	0	0	0	0	0	0
D_0__Bacteria;D_1__Proteobacteria;D_2__Alphaproteobacteria;D_3__Caulobacterales;D_4__Hyphomonadaceae;D_5__Hirschia;__	51	30	0	144	0	0	0	0	0
D_0__Bacteria;D_1__Proteobacteria;D_2__Alphaproteobacteria;D_3__Caulobacterales;D_4__Hyphomonadaceae;D_5__SWB02;D_6__uncultured bacterium	71	43	10	247	0	0	0	0	0
D_0__Bacteria;D_1__Proteobacteria;D_2__Alphaproteobacteria;D_3__Caulobacterales;D_4__Hyphomonadaceae;D_5__SWB02;__	15	7	0	0	0	0	0	0	0
D_0__Bacteria;D_1__Proteobacteria;D_2__Alphaproteobacteria;D_3__Caulobacterales;D_4__Hyphomonadaceae;D_5__uncultured;D_6__uncultured bacterium	3	0	0	0	0	0	0	0	0
D_0__Bacteria;D_1__Proteobacteria;D_2__Alphaproteobacteria;D_3__Caulobacterales;D_4__Hyphomonadaceae;D_5__uncultured;__	6	0	0	0	0	0	0	0	0
D_0__Bacteria;D_1__Proteobacteria;D_2__Alphaproteobacteria;D_3__Caulobacterales;D_4__Parvularculaceae;D_5__Amphiplicatus;__	3	0	0	0	0	0	0	0	0
D_0__Bacteria;D_1__Proteobacteria;D_2__Alphaproteobacteria;D_3__Dongiales;D_4__Dongiaceae;D_5__Dongia;D_6__uncultured bacterium	13	0	0	0	0	0	0	0	0
D_0__Bacteria;D_1__Proteobacteria;D_2__Alphaproteobacteria;D_3__Dongiales;D_4__Dongiaceae;D_5__Dongia;__	218	104	2	190	0	0	4	15	0
D_0__Bacteria;D_1__Proteobacteria;D_2__Alphaproteobacteria;D_3__Elsterales;D_4__Elsteraceae;D_5__uncultured;D_6__uncultured bacterium	0	0	0	0	0	0	0	0	0
D_0__Bacteria;D_1__Proteobacteria;D_2__Alphaproteobacteria;D_3__Elsterales;D_4__uncultured;D_5__uncultured bacterium;D_6__uncultured bacterium	1	7	0	0	0	0	0	0	0
D_0__Bacteria;D_1__Proteobacteria;D_2__Alphaproteobacteria;D_3__Elsterales;D_4__uncultured;__;__	299	26	0	0	0	0	0	65	0
D_0__Bacteria;D_1__Proteobacteria;D_2__Alphaproteobacteria;D_3__Elsterales;__;__;__	0	0	0	0	0	0	0	0	0
D_0__Bacteria;D_1__Proteobacteria;D_2__Alphaproteobacteria;D_3__Holosporales;D_4__Holosporaceae;D_5__uncultured;D_6__uncultured bacterium	167	7	0	0	0	0	0	19	0
D_0__Bacteria;D_1__Proteobacteria;D_2__Alphaproteobacteria;D_3__Holosporales;D_4__Holosporaceae;D_5__uncultured;__	14	0	0	0	0	0	0	0	0
D_0__Bacteria;D_1__Proteobacteria;D_2__Alphaproteobacteria;D_3__Micavibrionales;D_4__Micavibrionaceae;D_5__uncultured;D_6__uncultured bacterium	3	0	0	0	0	0	0	4	0
D_0__Bacteria;D_1__Proteobacteria;D_2__Alphaproteobacteria;D_3__Micavibrionales;D_4__Micavibrionaceae;D_5__uncultured;__	7	0	0	0	0	0	0	47	4
D_0__Bacteria;D_1__Proteobacteria;D_2__Alphaproteobacteria;D_3__Micavibrionales;D_4__uncultured;D_5__uncultured bacterium;D_6__uncultured bacterium	52	5	19	0	0	0	0	77	4
D_0__Bacteria;D_1__Proteobacteria;D_2__Alphaproteobacteria;D_3__Micavibrionales;D_4__uncultured;__;__	21	45	0	0	0	0	0	0	0
D_0__Bacteria;D_1__Proteobacteria;D_2__Alphaproteobacteria;D_3__Micavibrionales;__;__;__	24	4	0	0	0	0	0	7	0
D_0__Bacteria;D_1__Proteobacteria;D_2__Alphaproteobacteria;D_3__Micropepsales;D_4__Micropepsaceae;D_5__Rhizomicrobium;__	2	0	0	0	0	0	0	0	0
D_0__Bacteria;D_1__Proteobacteria;D_2__Alphaproteobacteria;D_3__Micropepsales;D_4__Micropepsaceae;D_5__uncultured;D_6__metagenome	12	4	0	0	0	0	0	11	0
D_0__Bacteria;D_1__Proteobacteria;D_2__Alphaproteobacteria;D_3__Micropepsales;D_4__Micropepsaceae;D_5__uncultured;D_6__uncultured bacterium	17	0	7	0	0	0	0	0	0
D_0__Bacteria;D_1__Proteobacteria;D_2__Alphaproteobacteria;D_3__Micropepsales;D_4__Micropepsaceae;D_5__uncultured;__	31	61	31	152	0	0	0	0	0
D_0__Bacteria;D_1__Proteobacteria;D_2__Alphaproteobacteria;D_3__Paracaedibacterales;D_4__Paracaedibacteraceae;D_5__Candidatus Captivus;__	11	12	0	0	0	0	0	7	0
D_0__Bacteria;D_1__Proteobacteria;D_2__Alphaproteobacteria;D_3__Paracaedibacterales;D_4__Paracaedibacteraceae;D_5__Candidatus Finniella;D_6__uncultured bacterium	0	0	0	0	0	0	0	0	0
D_0__Bacteria;D_1__Proteobacteria;D_2__Alphaproteobacteria;D_3__Paracaedibacterales;D_4__Paracaedibacteraceae;D_5__Candidatus Finniella;__	3	3	0	0	0	0	0	29	0
D_0__Bacteria;D_1__Proteobacteria;D_2__Alphaproteobacteria;D_3__Paracaedibacterales;D_4__Paracaedibacteraceae;D_5__Candidatus Paracaedibacter;D_6__uncultured bacterium	96	5	0	92	0	0	0	0	0
D_0__Bacteria;D_1__Proteobacteria;D_2__Alphaproteobacteria;D_3__Paracaedibacterales;D_4__Paracaedibacteraceae;D_5__Candidatus Paracaedibacter;__	488	72	10	31	0	0	0	6	0
D_0__Bacteria;D_1__Proteobacteria;D_2__Alphaproteobacteria;D_3__Paracaedibacterales;D_4__Paracaedibacteraceae;D_5__uncultured;D_6__uncultured bacterium	23	16	0	0	0	0	0	0	0
D_0__Bacteria;D_1__Proteobacteria;D_2__Alphaproteobacteria;D_3__Paracaedibacterales;D_4__Paracaedibacteraceae;D_5__uncultured;__	17	19	0	0	0	0	0	32	0
D_0__Bacteria;D_1__Proteobacteria;D_2__Alphaproteobacteria;D_3__Paracaedibacterales;D_4__Paracaedibacteraceae;__;__	38	9	0	0	0	0	0	6	0
D_0__Bacteria;D_1__Proteobacteria;D_2__Alphaproteobacteria;D_3__Parvibaculales;D_4__Parvibaculaceae;D_5__Parvibaculum;__	3	0	0	0	0	0	0	0	0
D_0__Bacteria;D_1__Proteobacteria;D_2__Alphaproteobacteria;D_3__Puniceispirillales;D_4__EF100-94H03;D_5__uncultured bacterium;D_6__uncultured bacterium	1	0	0	0	0	0	0	0	0
D_0__Bacteria;D_1__Proteobacteria;D_2__Alphaproteobacteria;D_3__Puniceispirillales;D_4__Puniceispirillales Incertae Sedis;D_5__Constrictibacter;D_6__uncultured bacterium	0	0	0	0	0	0	0	43	0
D_0__Bacteria;D_1__Proteobacteria;D_2__Alphaproteobacteria;D_3__Reyranellales;D_4__Reyranellaceae;D_5__Reyranella;Ambiguous_taxa	59	0	0	37	0	0	0	0	0
D_0__Bacteria;D_1__Proteobacteria;D_2__Alphaproteobacteria;D_3__Reyranellales;D_4__Reyranellaceae;D_5__Reyranella;D_6__uncultured bacterium	27	0	0	0	0	0	0	0	25
D_0__Bacteria;D_1__Proteobacteria;D_2__Alphaproteobacteria;D_3__Reyranellales;D_4__Reyranellaceae;D_5__Reyranella;__	385	150	24	235	0	0	0	12	0
D_0__Bacteria;D_1__Proteobacteria;D_2__Alphaproteobacteria;D_3__Reyranellales;D_4__Reyranellaceae;D_5__uncultured;D_6__uncultured bacterium	66	30	0	29	0	0	0	0	0
D_0__Bacteria;D_1__Proteobacteria;D_2__Alphaproteobacteria;D_3__Reyranellales;D_4__Reyranellaceae;D_5__uncultured;__	9	0	0	0	0	0	0	11	0
D_0__Bacteria;D_1__Proteobacteria;D_2__Alphaproteobacteria;D_3__Rhizobiales;D_4__A0839;D_5__uncultured bacterium;D_6__uncultured bacterium	208	54	3	111	0	0	0	0	0
D_0__Bacteria;D_1__Proteobacteria;D_2__Alphaproteobacteria;D_3__Rhizobiales;D_4__A0839;__;__	19	0	0	0	0	0	0	0	0
D_0__Bacteria;D_1__Proteobacteria;D_2__Alphaproteobacteria;D_3__Rhizobiales;D_4__Beijerinckiaceae;D_5__1174-901-12;D_6__uncultured bacterium	8	0	0	0	0	0	0	3	0
D_0__Bacteria;D_1__Proteobacteria;D_2__Alphaproteobacteria;D_3__Rhizobiales;D_4__Beijerinckiaceae;D_5__Bosea;D_6__uncultured bacterium	0	21	0	58	0	0	0	0	0
D_0__Bacteria;D_1__Proteobacteria;D_2__Alphaproteobacteria;D_3__Rhizobiales;D_4__Beijerinckiaceae;D_5__Bosea;__	60	36	44	29	0	0	0	588	77
D_0__Bacteria;D_1__Proteobacteria;D_2__Alphaproteobacteria;D_3__Rhizobiales;D_4__Beijerinckiaceae;D_5__Chelatococcus;__	0	0	0	0	0	0	0	0	0
D_0__Bacteria;D_1__Proteobacteria;D_2__Alphaproteobacteria;D_3__Rhizobiales;D_4__Beijerinckiaceae;D_5__Methylobacterium;Ambiguous_taxa	0	0	0	0	0	0	0	0	0
D_0__Bacteria;D_1__Proteobacteria;D_2__Alphaproteobacteria;D_3__Rhizobiales;D_4__Beijerinckiaceae;D_5__Methylobacterium;D_6__uncultured bacterium	11	41	16	74	0	0	0	160	15
D_0__Bacteria;D_1__Proteobacteria;D_2__Alphaproteobacteria;D_3__Rhizobiales;D_4__Beijerinckiaceae;D_5__Methylobacterium;__	69	5	8	136	0	0	0	891	2007
D_0__Bacteria;D_1__Proteobacteria;D_2__Alphaproteobacteria;D_3__Rhizobiales;D_4__Beijerinckiaceae;D_5__Methylorosula;__	4	0	0	0	0	0	0	0	0
D_0__Bacteria;D_1__Proteobacteria;D_2__Alphaproteobacteria;D_3__Rhizobiales;D_4__Beijerinckiaceae;D_5__Microvirga;Ambiguous_taxa	0	0	0	0	0	0	0	4	0
D_0__Bacteria;D_1__Proteobacteria;D_2__Alphaproteobacteria;D_3__Rhizobiales;D_4__Beijerinckiaceae;D_5__Microvirga;__	176	35	0	322	0	0	0	2393	126
D_0__Bacteria;D_1__Proteobacteria;D_2__Alphaproteobacteria;D_3__Rhizobiales;D_4__Beijerinckiaceae;D_5__Psychroglaciecola;__	4	0	0	0	0	0	0	41	0
D_0__Bacteria;D_1__Proteobacteria;D_2__Alphaproteobacteria;D_3__Rhizobiales;D_4__Beijerinckiaceae;D_5__Rhodoblastus;__	3	0	8	0	0	0	0	0	0
D_0__Bacteria;D_1__Proteobacteria;D_2__Alphaproteobacteria;D_3__Rhizobiales;D_4__Beijerinckiaceae;D_5__Salinarimonas;__	0	0	0	0	0	0	0	15	0
D_0__Bacteria;D_1__Proteobacteria;D_2__Alphaproteobacteria;D_3__Rhizobiales;D_4__Beijerinckiaceae;D_5__alphaI cluster;__	23	19	8	0	0	0	0	1733	64
D_0__Bacteria;D_1__Proteobacteria;D_2__Alphaproteobacteria;D_3__Rhizobiales;D_4__Beijerinckiaceae;D_5__uncultured;D_6__uncultured bacterium	7	11	0	135	0	6	0	4046	117
D_0__Bacteria;D_1__Proteobacteria;D_2__Alphaproteobacteria;D_3__Rhizobiales;D_4__Beijerinckiaceae;D_5__uncultured;__	0	0	0	0	0	0	0	330	0
D_0__Bacteria;D_1__Proteobacteria;D_2__Alphaproteobacteria;D_3__Rhizobiales;D_4__Beijerinckiaceae;__;__	10	44	0	71	0	0	0	207	0
D_0__Bacteria;D_1__Proteobacteria;D_2__Alphaproteobacteria;D_3__Rhizobiales;D_4__D05-2;D_5__uncultured bacterium;D_6__uncultured bacterium	1	0	0	0	0	0	0	0	0
D_0__Bacteria;D_1__Proteobacteria;D_2__Alphaproteobacteria;D_3__Rhizobiales;D_4__D05-2;__;__	17	14	0	0	0	0	0	0	0
D_0__Bacteria;D_1__Proteobacteria;D_2__Alphaproteobacteria;D_3__Rhizobiales;D_4__Devosiaceae;D_5__Devosia;Ambiguous_taxa	37	8	0	0	0	0	0	0	0
D_0__Bacteria;D_1__Proteobacteria;D_2__Alphaproteobacteria;D_3__Rhizobiales;D_4__Devosiaceae;D_5__Devosia;D_6__metagenome	76	21	0	0	0	0	0	0	0
D_0__Bacteria;D_1__Proteobacteria;D_2__Alphaproteobacteria;D_3__Rhizobiales;D_4__Devosiaceae;D_5__Devosia;D_6__uncultured bacterium	19	51	0	181	0	0	0	265	0
D_0__Bacteria;D_1__Proteobacteria;D_2__Alphaproteobacteria;D_3__Rhizobiales;D_4__Devosiaceae;D_5__Devosia;__	1507	225	443	893	0	10	11	3091	1737
D_0__Bacteria;D_1__Proteobacteria;D_2__Alphaproteobacteria;D_3__Rhizobiales;D_4__Devosiaceae;__;__	28	13	3	56	0	0	0	0	0
D_0__Bacteria;D_1__Proteobacteria;D_2__Alphaproteobacteria;D_3__Rhizobiales;D_4__Hyphomicrobiaceae;D_5__Hyphomicrobium;D_6__uncultured bacterium	12	4	0	0	0	0	0	0	0
D_0__Bacteria;D_1__Proteobacteria;D_2__Alphaproteobacteria;D_3__Rhizobiales;D_4__Hyphomicrobiaceae;D_5__Hyphomicrobium;__	203	14	12	0	0	0	0	0	0
D_0__Bacteria;D_1__Proteobacteria;D_2__Alphaproteobacteria;D_3__Rhizobiales;D_4__Hyphomicrobiaceae;D_5__Pedomicrobium;D_6__uncultured bacterium	68	0	0	0	0	0	0	0	0
D_0__Bacteria;D_1__Proteobacteria;D_2__Alphaproteobacteria;D_3__Rhizobiales;D_4__Hyphomicrobiaceae;D_5__Pedomicrobium;__	63	3	0	0	0	0	0	112	0
D_0__Bacteria;D_1__Proteobacteria;D_2__Alphaproteobacteria;D_3__Rhizobiales;D_4__Hyphomicrobiaceae;D_5__uncultured;D_6__uncultured bacterium	9	0	0	0	0	0	0	0	0
D_0__Bacteria;D_1__Proteobacteria;D_2__Alphaproteobacteria;D_3__Rhizobiales;D_4__Hyphomicrobiaceae;D_5__uncultured;__	22	0	0	0	0	0	0	0	0
D_0__Bacteria;D_1__Proteobacteria;D_2__Alphaproteobacteria;D_3__Rhizobiales;D_4__Hyphomicrobiaceae;__;__	3	3	4	0	0	0	0	0	0
D_0__Bacteria;D_1__Proteobacteria;D_2__Alphaproteobacteria;D_3__Rhizobiales;D_4__KF-JG30-B3;D_5__uncultured bacterium;D_6__uncultured bacterium	3	0	0	0	0	0	0	0	0
D_0__Bacteria;D_1__Proteobacteria;D_2__Alphaproteobacteria;D_3__Rhizobiales;D_4__Kaistiaceae;D_5__Kaistia;__	30	0	0	0	0	0	0	0	0
D_0__Bacteria;D_1__Proteobacteria;D_2__Alphaproteobacteria;D_3__Rhizobiales;D_4__Methyloligellaceae;D_5__uncultured;Ambiguous_taxa	17	19	0	0	0	0	0	0	0
D_0__Bacteria;D_1__Proteobacteria;D_2__Alphaproteobacteria;D_3__Rhizobiales;D_4__Methyloligellaceae;D_5__uncultured;D_6__uncultured bacterium	6	0	2	0	0	0	0	0	0
D_0__Bacteria;D_1__Proteobacteria;D_2__Alphaproteobacteria;D_3__Rhizobiales;D_4__Methylopilaceae;D_5__Methylopila;__	0	6	0	0	0	0	0	12	40
D_0__Bacteria;D_1__Proteobacteria;D_2__Alphaproteobacteria;D_3__Rhizobiales;D_4__Methylopilaceae;__;__	10	5	0	44	0	0	0	21	0
D_0__Bacteria;D_1__Proteobacteria;D_2__Alphaproteobacteria;D_3__Rhizobiales;D_4__Pleomorphomonadaceae;D_5__Chthonobacter;__	0	0	0	44	0	0	0	167	0
D_0__Bacteria;D_1__Proteobacteria;D_2__Alphaproteobacteria;D_3__Rhizobiales;D_4__Pleomorphomonadaceae;D_5__Prosthecomicrobium;__	0	0	0	0	0	0	0	12	0
D_0__Bacteria;D_1__Proteobacteria;D_2__Alphaproteobacteria;D_3__Rhizobiales;D_4__Rhizobiaceae;D_5__Aliihoeflea;__	5	0	0	0	0	0	0	0	0
D_0__Bacteria;D_1__Proteobacteria;D_2__Alphaproteobacteria;D_3__Rhizobiales;D_4__Rhizobiaceae;D_5__Allorhizobium-Neorhizobium-Pararhizobium-Rhizobium;Ambiguous_taxa	26	0	6	82	0	0	0	58	682
D_0__Bacteria;D_1__Proteobacteria;D_2__Alphaproteobacteria;D_3__Rhizobiales;D_4__Rhizobiaceae;D_5__Allorhizobium-Neorhizobium-Pararhizobium-Rhizobium;D_6__uncultured bacterium	103	0	19	0	0	0	0	297	0
D_0__Bacteria;D_1__Proteobacteria;D_2__Alphaproteobacteria;D_3__Rhizobiales;D_4__Rhizobiaceae;D_5__Allorhizobium-Neorhizobium-Pararhizobium-Rhizobium;__	668	464	242	2594	220	78	209	2737	8685
D_0__Bacteria;D_1__Proteobacteria;D_2__Alphaproteobacteria;D_3__Rhizobiales;D_4__Rhizobiaceae;D_5__Aminobacter;__	6	0	0	0	0	0	0	0	0
D_0__Bacteria;D_1__Proteobacteria;D_2__Alphaproteobacteria;D_3__Rhizobiales;D_4__Rhizobiaceae;D_5__Aureimonas;__	113	3	0	0	0	0	0	0	9
D_0__Bacteria;D_1__Proteobacteria;D_2__Alphaproteobacteria;D_3__Rhizobiales;D_4__Rhizobiaceae;D_5__Ensifer;Ambiguous_taxa	0	0	0	0	0	0	0	65	23
D_0__Bacteria;D_1__Proteobacteria;D_2__Alphaproteobacteria;D_3__Rhizobiales;D_4__Rhizobiaceae;D_5__Ensifer;__	0	0	0	0	0	51	0	0	1
D_0__Bacteria;D_1__Proteobacteria;D_2__Alphaproteobacteria;D_3__Rhizobiales;D_4__Rhizobiaceae;D_5__Mesorhizobium;Ambiguous_taxa	0	0	26	0	0	0	0	0	0
D_0__Bacteria;D_1__Proteobacteria;D_2__Alphaproteobacteria;D_3__Rhizobiales;D_4__Rhizobiaceae;D_5__Mesorhizobium;__	28	38	0	86	0	0	0	105	471
D_0__Bacteria;D_1__Proteobacteria;D_2__Alphaproteobacteria;D_3__Rhizobiales;D_4__Rhizobiaceae;D_5__Ochrobactrum;__	0	0	0	0	11	0	0	0	11
D_0__Bacteria;D_1__Proteobacteria;D_2__Alphaproteobacteria;D_3__Rhizobiales;D_4__Rhizobiaceae;D_5__Phyllobacterium;Ambiguous_taxa	3	135	177	478	0	0	0	0	0
D_0__Bacteria;D_1__Proteobacteria;D_2__Alphaproteobacteria;D_3__Rhizobiales;D_4__Rhizobiaceae;D_5__Pseudochrobactrum;__	26	0	11	0	0	0	0	0	0
D_0__Bacteria;D_1__Proteobacteria;D_2__Alphaproteobacteria;D_3__Rhizobiales;D_4__Rhizobiaceae;D_5__Shinella;__	0	0	0	82	37	0	0	22	1418
D_0__Bacteria;D_1__Proteobacteria;D_2__Alphaproteobacteria;D_3__Rhizobiales;D_4__Rhizobiaceae;D_5__uncultured;__	150	115	30	0	0	0	0	0	0
D_0__Bacteria;D_1__Proteobacteria;D_2__Alphaproteobacteria;D_3__Rhizobiales;D_4__Rhizobiaceae;__;__	13	4	8	132	0	0	0	22	16
D_0__Bacteria;D_1__Proteobacteria;D_2__Alphaproteobacteria;D_3__Rhizobiales;D_4__Rhizobiales Incertae Sedis;D_5__Bauldia;D_6__uncultured bacterium	12	0	0	36	0	0	0	29	0
D_0__Bacteria;D_1__Proteobacteria;D_2__Alphaproteobacteria;D_3__Rhizobiales;D_4__Rhizobiales Incertae Sedis;D_5__Bauldia;__	7	9	0	114	0	0	0	0	0
D_0__Bacteria;D_1__Proteobacteria;D_2__Alphaproteobacteria;D_3__Rhizobiales;D_4__Rhizobiales Incertae Sedis;D_5__Nordella;D_6__uncultured bacterium	6	0	0	0	0	0	0	0	0
D_0__Bacteria;D_1__Proteobacteria;D_2__Alphaproteobacteria;D_3__Rhizobiales;D_4__Rhizobiales Incertae Sedis;D_5__Nordella;__	0	0	0	0	0	0	0	43	0
D_0__Bacteria;D_1__Proteobacteria;D_2__Alphaproteobacteria;D_3__Rhizobiales;D_4__Rhizobiales Incertae Sedis;D_5__Phreatobacter;D_6__uncultured bacterium	11	35	0	0	0	0	0	19	0
D_0__Bacteria;D_1__Proteobacteria;D_2__Alphaproteobacteria;D_3__Rhizobiales;D_4__Rhizobiales Incertae Sedis;D_5__Phreatobacter;__	7	0	0	0	0	0	0	0	0
D_0__Bacteria;D_1__Proteobacteria;D_2__Alphaproteobacteria;D_3__Rhizobiales;D_4__Rhizobiales Incertae Sedis;D_5__uncultured;D_6__uncultured bacterium	469	153	22	200	0	0	0	32	0
D_0__Bacteria;D_1__Proteobacteria;D_2__Alphaproteobacteria;D_3__Rhizobiales;D_4__Rhizobiales Incertae Sedis;D_5__uncultured;__	240	88	10	0	0	0	0	28	0
D_0__Bacteria;D_1__Proteobacteria;D_2__Alphaproteobacteria;D_3__Rhizobiales;D_4__Rhodomicrobiaceae;D_5__Rhodomicrobium;D_6__uncultured bacterium	10	0	0	0	0	0	0	0	0
D_0__Bacteria;D_1__Proteobacteria;D_2__Alphaproteobacteria;D_3__Rhizobiales;D_4__Rhodomicrobiaceae;D_5__Rhodomicrobium;__	0	0	0	0	0	0	0	0	0
D_0__Bacteria;D_1__Proteobacteria;D_2__Alphaproteobacteria;D_3__Rhizobiales;D_4__Xanthobacteraceae;D_5__Afipia;__	56	15	9	0	0	0	0	0	0
D_0__Bacteria;D_1__Proteobacteria;D_2__Alphaproteobacteria;D_3__Rhizobiales;D_4__Xanthobacteraceae;D_5__Ancylobacter;__	36	44	5	0	0	0	6	0	0
D_0__Bacteria;D_1__Proteobacteria;D_2__Alphaproteobacteria;D_3__Rhizobiales;D_4__Xanthobacteraceae;D_5__Bradyrhizobium;__	60	87	31	45	0	0	0	22	0
D_0__Bacteria;D_1__Proteobacteria;D_2__Alphaproteobacteria;D_3__Rhizobiales;D_4__Xanthobacteraceae;D_5__Pseudolabrys;D_6__uncultured bacterium	38	10	0	49	0	0	0	0	0
D_0__Bacteria;D_1__Proteobacteria;D_2__Alphaproteobacteria;D_3__Rhizobiales;D_4__Xanthobacteraceae;D_5__Pseudolabrys;__	57	14	0	75	0	0	0	21	0
D_0__Bacteria;D_1__Proteobacteria;D_2__Alphaproteobacteria;D_3__Rhizobiales;D_4__Xanthobacteraceae;D_5__Pseudorhodoplanes;D_6__uncultured bacterium	7	11	0	0	0	0	0	0	0
D_0__Bacteria;D_1__Proteobacteria;D_2__Alphaproteobacteria;D_3__Rhizobiales;D_4__Xanthobacteraceae;D_5__Pseudorhodoplanes;__	0	0	12	0	0	0	0	112	0
D_0__Bacteria;D_1__Proteobacteria;D_2__Alphaproteobacteria;D_3__Rhizobiales;D_4__Xanthobacteraceae;D_5__Rhodoplanes;Ambiguous_taxa	5	5	0	0	0	0	0	0	0
D_0__Bacteria;D_1__Proteobacteria;D_2__Alphaproteobacteria;D_3__Rhizobiales;D_4__Xanthobacteraceae;D_5__Rhodoplanes;__	35	0	0	8	0	0	0	98	0
D_0__Bacteria;D_1__Proteobacteria;D_2__Alphaproteobacteria;D_3__Rhizobiales;D_4__Xanthobacteraceae;D_5__Rhodopseudomonas;D_6__uncultured bacterium	21	0	0	0	0	0	0	0	0
D_0__Bacteria;D_1__Proteobacteria;D_2__Alphaproteobacteria;D_3__Rhizobiales;D_4__Xanthobacteraceae;D_5__Rhodopseudomonas;__	30	0	0	0	0	0	0	0	17
D_0__Bacteria;D_1__Proteobacteria;D_2__Alphaproteobacteria;D_3__Rhizobiales;D_4__Xanthobacteraceae;D_5__Tardiphaga;__	58	0	3	120	0	0	0	0	0
D_0__Bacteria;D_1__Proteobacteria;D_2__Alphaproteobacteria;D_3__Rhizobiales;D_4__Xanthobacteraceae;D_5__Xanthobacter;__	0	0	0	0	0	0	0	0	18
D_0__Bacteria;D_1__Proteobacteria;D_2__Alphaproteobacteria;D_3__Rhizobiales;D_4__Xanthobacteraceae;D_5__uncultured;D_6__uncultured bacterium	90	61	6	94	0	0	0	0	0
D_0__Bacteria;D_1__Proteobacteria;D_2__Alphaproteobacteria;D_3__Rhizobiales;D_4__Xanthobacteraceae;D_5__uncultured;__	167	147	9	116	0	0	0	402	58
D_0__Bacteria;D_1__Proteobacteria;D_2__Alphaproteobacteria;D_3__Rhizobiales;D_4__Xanthobacteraceae;__;__	26	168	37	174	0	0	0	39	151
D_0__Bacteria;D_1__Proteobacteria;D_2__Alphaproteobacteria;D_3__Rhizobiales;D_4__uncultured;D_5__uncultured bacterium;D_6__uncultured bacterium	24	0	0	0	0	0	0	104	0
D_0__Bacteria;D_1__Proteobacteria;D_2__Alphaproteobacteria;D_3__Rhizobiales;D_4__uncultured;__;__	4	0	0	0	0	0	0	0	0
D_0__Bacteria;D_1__Proteobacteria;D_2__Alphaproteobacteria;D_3__Rhizobiales;__;__;__	26	22	0	59	0	0	0	33	0
D_0__Bacteria;D_1__Proteobacteria;D_2__Alphaproteobacteria;D_3__Rhodobacterales;D_4__Rhodobacteraceae;D_5__Amaricoccus;D_6__metagenome	5	0	0	0	0	0	0	0	0
D_0__Bacteria;D_1__Proteobacteria;D_2__Alphaproteobacteria;D_3__Rhodobacterales;D_4__Rhodobacteraceae;D_5__Defluviimonas;D_6__uncultured bacterium	91	0	29	22	0	0	0	0	0
D_0__Bacteria;D_1__Proteobacteria;D_2__Alphaproteobacteria;D_3__Rhodobacterales;D_4__Rhodobacteraceae;D_5__Falsirhodobacter;__	0	0	0	49	0	0	0	0	0
D_0__Bacteria;D_1__Proteobacteria;D_2__Alphaproteobacteria;D_3__Rhodobacterales;D_4__Rhodobacteraceae;D_5__Paracoccus;D_6__uncultured bacterium	5	0	0	0	0	0	0	0	0
D_0__Bacteria;D_1__Proteobacteria;D_2__Alphaproteobacteria;D_3__Rhodobacterales;D_4__Rhodobacteraceae;D_5__Paracoccus;__	9	161	137	299	0	0	0	273	99
D_0__Bacteria;D_1__Proteobacteria;D_2__Alphaproteobacteria;D_3__Rhodobacterales;D_4__Rhodobacteraceae;D_5__Pseudorhodobacter;D_6__uncultured bacterium	12	0	40	0	0	0	0	0	0
D_0__Bacteria;D_1__Proteobacteria;D_2__Alphaproteobacteria;D_3__Rhodobacterales;D_4__Rhodobacteraceae;D_5__Pseudorhodobacter;__	217	67	65	0	0	0	0	0	0
D_0__Bacteria;D_1__Proteobacteria;D_2__Alphaproteobacteria;D_3__Rhodobacterales;D_4__Rhodobacteraceae;D_5__Rhodobacter;D_6__uncultured bacterium	1	0	0	86	0	0	0	0	0
D_0__Bacteria;D_1__Proteobacteria;D_2__Alphaproteobacteria;D_3__Rhodobacterales;D_4__Rhodobacteraceae;D_5__Rhodobacter;__	293	52	163	0	0	0	0	0	0
D_0__Bacteria;D_1__Proteobacteria;D_2__Alphaproteobacteria;D_3__Rhodobacterales;D_4__Rhodobacteraceae;D_5__Rubellimicrobium;D_6__uncultured bacterium	165	58	18	0	0	0	0	351	0
D_0__Bacteria;D_1__Proteobacteria;D_2__Alphaproteobacteria;D_3__Rhodobacterales;D_4__Rhodobacteraceae;D_5__Rubellimicrobium;__	6	0	0	0	0	0	0	0	0
D_0__Bacteria;D_1__Proteobacteria;D_2__Alphaproteobacteria;D_3__Rhodobacterales;D_4__Rhodobacteraceae;D_5__Tabrizicola;__	21	11	0	0	0	0	0	0	0
D_0__Bacteria;D_1__Proteobacteria;D_2__Alphaproteobacteria;D_3__Rhodobacterales;D_4__Rhodobacteraceae;D_5__uncultured;__	104	26	0	0	0	0	0	0	0
D_0__Bacteria;D_1__Proteobacteria;D_2__Alphaproteobacteria;D_3__Rhodobacterales;D_4__Rhodobacteraceae;__;__	300	63	0	0	0	0	0	0	0
D_0__Bacteria;D_1__Proteobacteria;D_2__Alphaproteobacteria;D_3__Rhodospirillales;D_4__Magnetospiraceae;D_5__Magnetospira;D_6__uncultured bacterium	1	0	0	0	0	0	0	0	0
D_0__Bacteria;D_1__Proteobacteria;D_2__Alphaproteobacteria;D_3__Rhodospirillales;D_4__Magnetospiraceae;D_5__uncultured;__	23	8	0	0	0	0	0	23	0
D_0__Bacteria;D_1__Proteobacteria;D_2__Alphaproteobacteria;D_3__Rhodospirillales;D_4__Magnetospirillaceae;D_5__Telmatospirillum;__	38	3	0	0	0	0	0	0	0
D_0__Bacteria;D_1__Proteobacteria;D_2__Alphaproteobacteria;D_3__Rhodospirillales;D_4__Magnetospirillaceae;D_5__uncultured;__	0	0	0	16	0	0	0	7	0
D_0__Bacteria;D_1__Proteobacteria;D_2__Alphaproteobacteria;D_3__Rhodospirillales;D_4__Rhodopirillaceae;D_5__Defluviicoccus;D_6__uncultured bacterium	3	13	0	0	0	0	0	0	0
D_0__Bacteria;D_1__Proteobacteria;D_2__Alphaproteobacteria;D_3__Rhodospirillales;D_4__Rhodopirillaceae;D_5__Defluviicoccus;__	4	0	0	0	0	0	0	0	0
D_0__Bacteria;D_1__Proteobacteria;D_2__Alphaproteobacteria;D_3__Rhodospirillales;D_4__Rhodospirillaceae;D_5__uncultured;D_6__metagenome	220	49	0	0	0	0	0	233	5
D_0__Bacteria;D_1__Proteobacteria;D_2__Alphaproteobacteria;D_3__Rhodospirillales;D_4__Rhodospirillaceae;D_5__uncultured;D_6__uncultured bacterium	50	30	0	0	0	0	0	0	0
D_0__Bacteria;D_1__Proteobacteria;D_2__Alphaproteobacteria;D_3__Rhodospirillales;D_4__Rhodospirillaceae;D_5__uncultured;__	48	28	0	231	0	0	0	83	0
D_0__Bacteria;D_1__Proteobacteria;D_2__Alphaproteobacteria;D_3__Rhodospirillales;D_4__uncultured;D_5__uncultured bacterium;D_6__uncultured bacterium	44	147	48	152	0	0	0	0	0
D_0__Bacteria;D_1__Proteobacteria;D_2__Alphaproteobacteria;D_3__Rhodospirillales;D_4__uncultured;__;__	51	30	0	0	0	0	0	8	0
D_0__Bacteria;D_1__Proteobacteria;D_2__Alphaproteobacteria;D_3__Rhodospirillales;__;__;__	5	14	0	0	0	0	0	0	0
D_0__Bacteria;D_1__Proteobacteria;D_2__Alphaproteobacteria;D_3__Rhodovibrionales;D_4__Fodinicurvataceae;D_5__uncultured;__	8	0	0	0	0	0	0	0	0
D_0__Bacteria;D_1__Proteobacteria;D_2__Alphaproteobacteria;D_3__Rhodovibrionales;D_4__Kiloniellaceae;D_5__uncultured;__	1	0	0	0	0	0	0	0	0
D_0__Bacteria;D_1__Proteobacteria;D_2__Alphaproteobacteria;D_3__Rhodovibrionales;__;__;__	3	0	0	0	0	0	0	0	0
D_0__Bacteria;D_1__Proteobacteria;D_2__Alphaproteobacteria;D_3__Rickettsiales;D_4__AB1;D_5__uncultured bacterium;D_6__uncultured bacterium	330	41	10	0	0	0	0	0	0
D_0__Bacteria;D_1__Proteobacteria;D_2__Alphaproteobacteria;D_3__Rickettsiales;D_4__AB1;__;__	26	0	0	29	0	0	0	4	0
D_0__Bacteria;D_1__Proteobacteria;D_2__Alphaproteobacteria;D_3__Rickettsiales;D_4__Anaplasmataceae;D_5__Wolbachia;__	0	0	0	0	0	0	0	7	0
D_0__Bacteria;D_1__Proteobacteria;D_2__Alphaproteobacteria;D_3__Rickettsiales;D_4__Midichloriaceae;D_5__Candidatus Jidaibacter;__	24	0	0	106	0	0	0	52	2
D_0__Bacteria;D_1__Proteobacteria;D_2__Alphaproteobacteria;D_3__Rickettsiales;D_4__Midichloriaceae;__;__	4	0	0	0	0	0	0	0	0
D_0__Bacteria;D_1__Proteobacteria;D_2__Alphaproteobacteria;D_3__Rickettsiales;D_4__Mitochondria;D_5__uncultured bacterium;D_6__uncultured bacterium	43	25	12	0	0	0	0	50	0
D_0__Bacteria;D_1__Proteobacteria;D_2__Alphaproteobacteria;D_3__Rickettsiales;D_4__Mitochondria;__;__	121	9	0	0	0	0	0	62	2
D_0__Bacteria;D_1__Proteobacteria;D_2__Alphaproteobacteria;D_3__Rickettsiales;D_4__Rickettsiaceae;D_5__Candidatus Megaira;D_6__uncultured bacterium	41	23	0	0	0	0	0	0	0
D_0__Bacteria;D_1__Proteobacteria;D_2__Alphaproteobacteria;D_3__Rickettsiales;D_4__Rickettsiaceae;D_5__Candidatus Megaira;__	22	4	5	0	0	0	0	0	0
D_0__Bacteria;D_1__Proteobacteria;D_2__Alphaproteobacteria;D_3__Rickettsiales;D_4__Rickettsiaceae;D_5__uncultured;D_6__uncultured bacterium	6	0	0	0	0	0	0	0	0
D_0__Bacteria;D_1__Proteobacteria;D_2__Alphaproteobacteria;D_3__Rickettsiales;D_4__Rickettsiaceae;D_5__uncultured;__	11	0	0	0	0	0	0	3	0
D_0__Bacteria;D_1__Proteobacteria;D_2__Alphaproteobacteria;D_3__Rickettsiales;D_4__Rickettsiaceae;__;__	31	46	14	0	0	0	0	0	0
D_0__Bacteria;D_1__Proteobacteria;D_2__Alphaproteobacteria;D_3__Rickettsiales;D_4__SM2D12;D_5__metagenome;D_6__metagenome	49	34	0	36	0	0	0	0	0
D_0__Bacteria;D_1__Proteobacteria;D_2__Alphaproteobacteria;D_3__Rickettsiales;D_4__SM2D12;D_5__uncultured bacterium;D_6__uncultured bacterium	48	51	6	39	0	0	0	32	0
D_0__Bacteria;D_1__Proteobacteria;D_2__Alphaproteobacteria;D_3__Rickettsiales;D_4__SM2D12;__;__	26	20	33	0	0	0	0	55	2
D_0__Bacteria;D_1__Proteobacteria;D_2__Alphaproteobacteria;D_3__Rickettsiales;__;__;__	43	6	10	33	0	0	0	32	0
D_0__Bacteria;D_1__Proteobacteria;D_2__Alphaproteobacteria;D_3__SAR11 clade;D_4__Clade III;D_5__uncultured bacterium;D_6__uncultured bacterium	6	3	0	41	0	0	0	0	0
D_0__Bacteria;D_1__Proteobacteria;D_2__Alphaproteobacteria;D_3__Sneathiellales;D_4__Sneathiellaceae;D_5__AT-s3-44;D_6__uncultured bacterium	29	9	0	0	0	0	0	0	0
D_0__Bacteria;D_1__Proteobacteria;D_2__Alphaproteobacteria;D_3__Sneathiellales;D_4__Sneathiellaceae;D_5__AT-s3-44;__	9	4	0	0	0	0	0	0	0
D_0__Bacteria;D_1__Proteobacteria;D_2__Alphaproteobacteria;D_3__Sneathiellales;D_4__Sneathiellaceae;D_5__Ferrovibrio;__	13	0	0	0	0	0	0	25	126
D_0__Bacteria;D_1__Proteobacteria;D_2__Alphaproteobacteria;D_3__Sneathiellales;D_4__Sneathiellaceae;D_5__uncultured;__	11	0	0	0	0	0	0	0	0
D_0__Bacteria;D_1__Proteobacteria;D_2__Alphaproteobacteria;D_3__Sneathiellales;D_4__Sneathiellaceae;__;__	46	0	0	0	0	0	0	0	5
D_0__Bacteria;D_1__Proteobacteria;D_2__Alphaproteobacteria;D_3__Sphingomonadales;D_4__Sphingomonadaceae;D_5__Altererythrobacter;D_6__uncultured bacterium	500	61	0	282	0	0	0	1062	0
D_0__Bacteria;D_1__Proteobacteria;D_2__Alphaproteobacteria;D_3__Sphingomonadales;D_4__Sphingomonadaceae;D_5__Altererythrobacter;__	218	132	124	131	0	0	0	696	42
D_0__Bacteria;D_1__Proteobacteria;D_2__Alphaproteobacteria;D_3__Sphingomonadales;D_4__Sphingomonadaceae;D_5__Ellin6055;D_6__uncultured bacterium	6	0	24	0	0	0	0	467	0
D_0__Bacteria;D_1__Proteobacteria;D_2__Alphaproteobacteria;D_3__Sphingomonadales;D_4__Sphingomonadaceae;D_5__Ellin6055;__	80	20	0	0	0	0	0	635	0
D_0__Bacteria;D_1__Proteobacteria;D_2__Alphaproteobacteria;D_3__Sphingomonadales;D_4__Sphingomonadaceae;D_5__Novosphingobium;Ambiguous_taxa	0	117	14	0	0	0	0	0	0
D_0__Bacteria;D_1__Proteobacteria;D_2__Alphaproteobacteria;D_3__Sphingomonadales;D_4__Sphingomonadaceae;D_5__Novosphingobium;D_6__uncultured bacterium	384	150	177	152	0	0	0	128	0
D_0__Bacteria;D_1__Proteobacteria;D_2__Alphaproteobacteria;D_3__Sphingomonadales;D_4__Sphingomonadaceae;D_5__Novosphingobium;__	1223	484	238	142	30	0	436	537	337
D_0__Bacteria;D_1__Proteobacteria;D_2__Alphaproteobacteria;D_3__Sphingomonadales;D_4__Sphingomonadaceae;D_5__Porphyrobacter;__	5	6	0	0	0	0	0	0	0
D_0__Bacteria;D_1__Proteobacteria;D_2__Alphaproteobacteria;D_3__Sphingomonadales;D_4__Sphingomonadaceae;D_5__Rhizorhapis;D_6__uncultured bacterium	5	0	0	0	0	0	0	0	0
D_0__Bacteria;D_1__Proteobacteria;D_2__Alphaproteobacteria;D_3__Sphingomonadales;D_4__Sphingomonadaceae;D_5__Rhizorhapis;__	16	0	5	0	0	0	0	0	0
D_0__Bacteria;D_1__Proteobacteria;D_2__Alphaproteobacteria;D_3__Sphingomonadales;D_4__Sphingomonadaceae;D_5__Sphingoaurantiacus;__	359	46	0	13	0	0	0	289	6
D_0__Bacteria;D_1__Proteobacteria;D_2__Alphaproteobacteria;D_3__Sphingomonadales;D_4__Sphingomonadaceae;D_5__Sphingobium;Ambiguous_taxa	8	0	0	0	0	0	0	0	5
D_0__Bacteria;D_1__Proteobacteria;D_2__Alphaproteobacteria;D_3__Sphingomonadales;D_4__Sphingomonadaceae;D_5__Sphingobium;D_6__uncultured bacterium	41	54	66	38	0	0	0	0	0
D_0__Bacteria;D_1__Proteobacteria;D_2__Alphaproteobacteria;D_3__Sphingomonadales;D_4__Sphingomonadaceae;D_5__Sphingobium;__	1000	232	149	81	0	0	92	144	299
D_0__Bacteria;D_1__Proteobacteria;D_2__Alphaproteobacteria;D_3__Sphingomonadales;D_4__Sphingomonadaceae;D_5__Sphingomonas;Ambiguous_taxa	40	94	0	63	9	0	0	2440	0
D_0__Bacteria;D_1__Proteobacteria;D_2__Alphaproteobacteria;D_3__Sphingomonadales;D_4__Sphingomonadaceae;D_5__Sphingomonas;D_6__uncultured bacterium	521	364	14	814	0	0	0	5097	0
D_0__Bacteria;D_1__Proteobacteria;D_2__Alphaproteobacteria;D_3__Sphingomonadales;D_4__Sphingomonadaceae;D_5__Sphingomonas;__	9530	2809	1135	2067	64	14	112	20007	2375
D_0__Bacteria;D_1__Proteobacteria;D_2__Alphaproteobacteria;D_3__Sphingomonadales;D_4__Sphingomonadaceae;D_5__Sphingopyxis;Ambiguous_taxa	1	0	0	0	0	0	0	0	0
D_0__Bacteria;D_1__Proteobacteria;D_2__Alphaproteobacteria;D_3__Sphingomonadales;D_4__Sphingomonadaceae;D_5__Sphingopyxis;D_6__uncultured bacterium	10	6	0	0	0	0	0	0	0
D_0__Bacteria;D_1__Proteobacteria;D_2__Alphaproteobacteria;D_3__Sphingomonadales;D_4__Sphingomonadaceae;D_5__Sphingopyxis;__	586	199	10	242	0	0	21	0	0
D_0__Bacteria;D_1__Proteobacteria;D_2__Alphaproteobacteria;D_3__Sphingomonadales;D_4__Sphingomonadaceae;D_5__Sphingorhabdus;Ambiguous_taxa	643	208	72	58	0	0	0	0	0
D_0__Bacteria;D_1__Proteobacteria;D_2__Alphaproteobacteria;D_3__Sphingomonadales;D_4__Sphingomonadaceae;D_5__Sphingorhabdus;D_6__uncultured bacterium	10	0	0	0	0	0	0	0	0
D_0__Bacteria;D_1__Proteobacteria;D_2__Alphaproteobacteria;D_3__Sphingomonadales;D_4__Sphingomonadaceae;D_5__Sphingorhabdus;__	1419	151	16	44	0	0	0	0	0
D_0__Bacteria;D_1__Proteobacteria;D_2__Alphaproteobacteria;D_3__Sphingomonadales;D_4__Sphingomonadaceae;D_5__Sphingosinicella;__	5	0	0	0	0	0	0	0	0
D_0__Bacteria;D_1__Proteobacteria;D_2__Alphaproteobacteria;D_3__Sphingomonadales;D_4__Sphingomonadaceae;D_5__uncultured;D_6__uncultured bacterium	429	154	31	33	0	0	0	0	0
D_0__Bacteria;D_1__Proteobacteria;D_2__Alphaproteobacteria;D_3__Sphingomonadales;D_4__Sphingomonadaceae;D_5__uncultured;__	164	78	58	248	0	0	0	3504	86
D_0__Bacteria;D_1__Proteobacteria;D_2__Alphaproteobacteria;D_3__Sphingomonadales;D_4__Sphingomonadaceae;__;__	1833	273	142	236	0	0	0	5661	272
D_0__Bacteria;D_1__Proteobacteria;D_2__Alphaproteobacteria;D_3__Thalassobaculales;D_4__uncultured;__;__	0	0	0	0	0	0	0	0	0
D_0__Bacteria;D_1__Proteobacteria;D_2__Alphaproteobacteria;D_3__Tistrellales;D_4__Geminicoccaceae;D_5__Candidatus Alysiosphaera;__	3	0	0	0	0	0	0	3	0
D_0__Bacteria;D_1__Proteobacteria;D_2__Alphaproteobacteria;D_3__uncultured;D_4__metagenome;D_5__metagenome;D_6__metagenome	3	4	0	0	0	0	0	0	0
D_0__Bacteria;D_1__Proteobacteria;D_2__Alphaproteobacteria;D_3__uncultured;D_4__uncultured bacterium;D_5__uncultured bacterium;D_6__uncultured bacterium	285	81	70	181	0	0	0	69	0
D_0__Bacteria;D_1__Proteobacteria;D_2__Alphaproteobacteria;D_3__uncultured;__;__;__	241	41	0	42	0	0	0	3	0
D_0__Bacteria;D_1__Proteobacteria;D_2__Alphaproteobacteria;__;__;__;__	236	41	2	198	0	0	0	119	2
D_0__Bacteria;D_1__Proteobacteria;D_2__Deltaproteobacteria;D_3__Bdellovibrionales;D_4__Bacteriovoracaceae;D_5__Bacteriovorax;D_6__uncultured bacterium	110	48	0	0	0	0	0	37	0
D_0__Bacteria;D_1__Proteobacteria;D_2__Deltaproteobacteria;D_3__Bdellovibrionales;D_4__Bacteriovoracaceae;D_5__Bacteriovorax;__	139	6	71	86	0	0	0	0	0
D_0__Bacteria;D_1__Proteobacteria;D_2__Deltaproteobacteria;D_3__Bdellovibrionales;D_4__Bacteriovoracaceae;D_5__Peredibacter;D_6__uncultured bacterium	1637	904	83	1180	0	0	0	1005	6276
D_0__Bacteria;D_1__Proteobacteria;D_2__Deltaproteobacteria;D_3__Bdellovibrionales;D_4__Bacteriovoracaceae;D_5__Peredibacter;D_6__uncultured organism	2	0	0	0	0	0	0	0	0
D_0__Bacteria;D_1__Proteobacteria;D_2__Deltaproteobacteria;D_3__Bdellovibrionales;D_4__Bacteriovoracaceae;D_5__Peredibacter;__	536	159	41	44	0	0	0	434	15
D_0__Bacteria;D_1__Proteobacteria;D_2__Deltaproteobacteria;D_3__Bdellovibrionales;D_4__Bacteriovoracaceae;D_5__uncultured;D_6__uncultured bacterium	0	0	0	0	0	0	0	0	0
D_0__Bacteria;D_1__Proteobacteria;D_2__Deltaproteobacteria;D_3__Bdellovibrionales;D_4__Bacteriovoracaceae;D_5__uncultured;__	2	0	0	0	0	0	0	0	0
D_0__Bacteria;D_1__Proteobacteria;D_2__Deltaproteobacteria;D_3__Bdellovibrionales;D_4__Bacteriovoracaceae;__;__	13	50	0	0	0	0	0	0	0
D_0__Bacteria;D_1__Proteobacteria;D_2__Deltaproteobacteria;D_3__Bdellovibrionales;D_4__Bdellovibrionaceae;D_5__Bdellovibrio;D_6__metagenome	0	0	0	78	0	0	0	0	0
D_0__Bacteria;D_1__Proteobacteria;D_2__Deltaproteobacteria;D_3__Bdellovibrionales;D_4__Bdellovibrionaceae;D_5__Bdellovibrio;D_6__uncultured bacterium	626	760	242	600	0	0	0	2345	28
D_0__Bacteria;D_1__Proteobacteria;D_2__Deltaproteobacteria;D_3__Bdellovibrionales;D_4__Bdellovibrionaceae;D_5__Bdellovibrio;D_6__uncultured organism	0	0	0	0	0	0	0	0	0
D_0__Bacteria;D_1__Proteobacteria;D_2__Deltaproteobacteria;D_3__Bdellovibrionales;D_4__Bdellovibrionaceae;D_5__Bdellovibrio;__	343	114	39	324	0	0	0	501	474
D_0__Bacteria;D_1__Proteobacteria;D_2__Deltaproteobacteria;D_3__Bdellovibrionales;D_4__Bdellovibrionaceae;D_5__OM27 clade;D_6__metagenome	12	62	0	0	0	0	0	12	0
D_0__Bacteria;D_1__Proteobacteria;D_2__Deltaproteobacteria;D_3__Bdellovibrionales;D_4__Bdellovibrionaceae;D_5__OM27 clade;D_6__uncultured bacterium	23	29	0	0	0	0	0	135	0
D_0__Bacteria;D_1__Proteobacteria;D_2__Deltaproteobacteria;D_3__Bdellovibrionales;D_4__Bdellovibrionaceae;D_5__OM27 clade;__	18	9	0	0	0	0	0	0	0
D_0__Bacteria;D_1__Proteobacteria;D_2__Deltaproteobacteria;D_3__Bradymonadales;__;__;__	21	6	0	0	0	0	0	0	0
D_0__Bacteria;D_1__Proteobacteria;D_2__Deltaproteobacteria;D_3__Deltaproteobacteria Incertae Sedis;D_4__Syntrophorhabdaceae;D_5__Syntrophorhabdus;D_6__uncultured bacterium	6	0	0	0	0	0	0	0	0
D_0__Bacteria;D_1__Proteobacteria;D_2__Deltaproteobacteria;D_3__Desulfarculales;D_4__Desulfarculaceae;D_5__Desulfatiglans;D_6__uncultured bacterium	2	9	0	0	0	0	0	0	0
D_0__Bacteria;D_1__Proteobacteria;D_2__Deltaproteobacteria;D_3__Desulfarculales;D_4__Desulfarculaceae;D_5__Desulfatiglans;__	1	0	0	0	0	0	0	0	0
D_0__Bacteria;D_1__Proteobacteria;D_2__Deltaproteobacteria;D_3__Desulfarculales;D_4__Desulfarculaceae;D_5__uncultured;D_6__uncultured bacterium	20	13	0	67	0	0	0	0	0
D_0__Bacteria;D_1__Proteobacteria;D_2__Deltaproteobacteria;D_3__Desulfarculales;D_4__Desulfarculaceae;D_5__uncultured;__	76	6	0	0	0	0	0	7	0
D_0__Bacteria;D_1__Proteobacteria;D_2__Deltaproteobacteria;D_3__Desulfobacterales;D_4__Desulfobacteraceae;D_5__Desulfatirhabdium;__	4	0	0	0	0	0	0	0	0
D_0__Bacteria;D_1__Proteobacteria;D_2__Deltaproteobacteria;D_3__Desulfobacterales;D_4__Desulfobacteraceae;D_5__Sva0081 sediment group;D_6__uncultured bacterium	8	6	0	0	0	0	0	0	0
D_0__Bacteria;D_1__Proteobacteria;D_2__Deltaproteobacteria;D_3__Desulfobacterales;D_4__Desulfobacteraceae;D_5__uncultured;D_6__uncultured organism	1	0	0	0	0	0	0	0	0
D_0__Bacteria;D_1__Proteobacteria;D_2__Deltaproteobacteria;D_3__Desulfobacterales;D_4__Desulfobacteraceae;D_5__uncultured;__	3	19	0	0	0	0	0	0	0
D_0__Bacteria;D_1__Proteobacteria;D_2__Deltaproteobacteria;D_3__Desulfobacterales;D_4__Desulfobulbaceae;D_5__Desulfoprunum;__	1	0	0	0	0	0	0	0	0
D_0__Bacteria;D_1__Proteobacteria;D_2__Deltaproteobacteria;D_3__Desulfobacterales;D_4__Desulfobulbaceae;D_5__[Desulfobacterium] catecholicum group;D_6__uncultured bacterium	4	0	0	0	0	0	0	0	0
D_0__Bacteria;D_1__Proteobacteria;D_2__Deltaproteobacteria;D_3__Desulfobacterales;D_4__Desulfobulbaceae;D_5__[Desulfobacterium] catecholicum group;__	30	0	0	0	0	0	0	0	0
D_0__Bacteria;D_1__Proteobacteria;D_2__Deltaproteobacteria;D_3__Desulfobacterales;D_4__Desulfobulbaceae;D_5__uncultured;D_6__uncultured bacterium	1	0	0	0	0	0	0	0	0
D_0__Bacteria;D_1__Proteobacteria;D_2__Deltaproteobacteria;D_3__Desulfobacterales;D_4__Desulfobulbaceae;__;__	5	13	0	0	0	0	0	0	0
D_0__Bacteria;D_1__Proteobacteria;D_2__Deltaproteobacteria;D_3__Desulfovibrionales;D_4__Desulfovibrionaceae;D_5__Desulfovibrio;__	10	0	0	0	0	0	0	0	0
D_0__Bacteria;D_1__Proteobacteria;D_2__Deltaproteobacteria;D_3__Desulfuromonadales;D_4__Desulfuromonadaceae;D_5__Desulfuromonas;D_6__uncultured bacterium	2	4	0	0	0	0	0	0	0
D_0__Bacteria;D_1__Proteobacteria;D_2__Deltaproteobacteria;D_3__Desulfuromonadales;D_4__Geobacteraceae;D_5__Geobacter;D_6__uncultured bacterium	1	0	0	0	0	0	0	0	0
D_0__Bacteria;D_1__Proteobacteria;D_2__Deltaproteobacteria;D_3__Desulfuromonadales;D_4__Geobacteraceae;D_5__Geobacter;__	5	0	0	0	0	0	0	0	0
D_0__Bacteria;D_1__Proteobacteria;D_2__Deltaproteobacteria;D_3__Desulfuromonadales;D_4__Geobacteraceae;D_5__Geothermobacter;__	2	0	0	0	0	0	0	0	0
D_0__Bacteria;D_1__Proteobacteria;D_2__Deltaproteobacteria;D_3__MBNT15;D_4__uncultured bacterium;D_5__uncultured bacterium;D_6__uncultured bacterium	12	3	0	0	0	0	0	0	0
D_0__Bacteria;D_1__Proteobacteria;D_2__Deltaproteobacteria;D_3__MBNT15;__;__;__	8	9	0	0	0	0	0	0	0
D_0__Bacteria;D_1__Proteobacteria;D_2__Deltaproteobacteria;D_3__Myxococcales;D_4__27F-1492R;D_5__uncultured bacterium;D_6__uncultured bacterium	5	7	0	12	0	0	0	0	0
D_0__Bacteria;D_1__Proteobacteria;D_2__Deltaproteobacteria;D_3__Myxococcales;D_4__Archangiaceae;D_5__Anaeromyxobacter;D_6__uncultured bacterium	27	57	0	0	0	0	0	260	0
D_0__Bacteria;D_1__Proteobacteria;D_2__Deltaproteobacteria;D_3__Myxococcales;D_4__Archangiaceae;D_5__Anaeromyxobacter;__	1	0	0	0	0	0	0	17	0
D_0__Bacteria;D_1__Proteobacteria;D_2__Deltaproteobacteria;D_3__Myxococcales;D_4__Archangiaceae;__;__	96	127	0	288	0	0	0	137	0
D_0__Bacteria;D_1__Proteobacteria;D_2__Deltaproteobacteria;D_3__Myxococcales;D_4__BIrii41;D_5__metagenome;D_6__metagenome	26	0	0	0	0	0	0	0	0
D_0__Bacteria;D_1__Proteobacteria;D_2__Deltaproteobacteria;D_3__Myxococcales;D_4__BIrii41;D_5__uncultured bacterium;D_6__uncultured bacterium	19	27	0	0	0	0	0	210	0
D_0__Bacteria;D_1__Proteobacteria;D_2__Deltaproteobacteria;D_3__Myxococcales;D_4__BIrii41;__;__	18	22	6	128	0	0	0	0	0
D_0__Bacteria;D_1__Proteobacteria;D_2__Deltaproteobacteria;D_3__Myxococcales;D_4__Blfdi19;D_5__uncultured bacterium;D_6__uncultured bacterium	273	418	16	0	0	0	0	196	0
D_0__Bacteria;D_1__Proteobacteria;D_2__Deltaproteobacteria;D_3__Myxococcales;D_4__Blfdi19;__;__	56	32	8	0	0	0	0	35	0
D_0__Bacteria;D_1__Proteobacteria;D_2__Deltaproteobacteria;D_3__Myxococcales;D_4__Haliangiaceae;D_5__Haliangium;D_6__uncultured bacterium	126	112	12	176	0	0	0	141	0
D_0__Bacteria;D_1__Proteobacteria;D_2__Deltaproteobacteria;D_3__Myxococcales;D_4__Haliangiaceae;D_5__Haliangium;__	133	69	3	117	0	0	0	70	2
D_0__Bacteria;D_1__Proteobacteria;D_2__Deltaproteobacteria;D_3__Myxococcales;D_4__KD3-10;D_5__uncultured bacterium;D_6__uncultured bacterium	9	10	0	65	0	0	0	77	0
D_0__Bacteria;D_1__Proteobacteria;D_2__Deltaproteobacteria;D_3__Myxococcales;D_4__KD3-10;__;__	3	0	0	0	0	0	0	0	0
D_0__Bacteria;D_1__Proteobacteria;D_2__Deltaproteobacteria;D_3__Myxococcales;D_4__Myxococcaceae;__;__	0	3	0	0	0	0	0	77	0
D_0__Bacteria;D_1__Proteobacteria;D_2__Deltaproteobacteria;D_3__Myxococcales;D_4__Nannocystaceae;D_5__Nannocystis;__	14	4	0	0	0	0	0	4	0
D_0__Bacteria;D_1__Proteobacteria;D_2__Deltaproteobacteria;D_3__Myxococcales;D_4__P3OB-42;D_5__uncultured bacterium;D_6__uncultured bacterium	14	5	0	0	0	0	0	0	0
D_0__Bacteria;D_1__Proteobacteria;D_2__Deltaproteobacteria;D_3__Myxococcales;D_4__P3OB-42;__;__	95	258	26	82	0	0	0	7	0
D_0__Bacteria;D_1__Proteobacteria;D_2__Deltaproteobacteria;D_3__Myxococcales;D_4__Phaselicystidaceae;D_5__Phaselicystis;D_6__metagenome	3	0	0	0	0	0	0	0	0
D_0__Bacteria;D_1__Proteobacteria;D_2__Deltaproteobacteria;D_3__Myxococcales;D_4__Phaselicystidaceae;D_5__Phaselicystis;D_6__uncultured bacterium	168	98	0	13	0	0	0	0	0
D_0__Bacteria;D_1__Proteobacteria;D_2__Deltaproteobacteria;D_3__Myxococcales;D_4__Phaselicystidaceae;D_5__Phaselicystis;__	136	71	0	41	0	0	0	4	0
D_0__Bacteria;D_1__Proteobacteria;D_2__Deltaproteobacteria;D_3__Myxococcales;D_4__Polyangiaceae;D_5__Pajaroellobacter;D_6__metagenome	3	14	0	0	0	0	0	8	0
D_0__Bacteria;D_1__Proteobacteria;D_2__Deltaproteobacteria;D_3__Myxococcales;D_4__Polyangiaceae;D_5__Pajaroellobacter;D_6__uncultured bacterium	18	68	19	32	0	0	0	12	0
D_0__Bacteria;D_1__Proteobacteria;D_2__Deltaproteobacteria;D_3__Myxococcales;D_4__Polyangiaceae;D_5__Pajaroellobacter;__	74	40	0	73	0	0	0	0	0
D_0__Bacteria;D_1__Proteobacteria;D_2__Deltaproteobacteria;D_3__Myxococcales;D_4__Polyangiaceae;D_5__uncultured;__	0	0	0	0	0	0	0	0	0
D_0__Bacteria;D_1__Proteobacteria;D_2__Deltaproteobacteria;D_3__Myxococcales;D_4__Polyangiaceae;__;__	0	10	0	0	0	0	0	8	0
D_0__Bacteria;D_1__Proteobacteria;D_2__Deltaproteobacteria;D_3__Myxococcales;D_4__Sandaracinaceae;D_5__Sandaracinus;D_6__uncultured bacterium	425	119	3	30	0	0	0	29	0
D_0__Bacteria;D_1__Proteobacteria;D_2__Deltaproteobacteria;D_3__Myxococcales;D_4__Sandaracinaceae;D_5__Sandaracinus;__	11	0	0	0	0	0	0	0	0
D_0__Bacteria;D_1__Proteobacteria;D_2__Deltaproteobacteria;D_3__Myxococcales;D_4__Sandaracinaceae;D_5__uncultured;D_6__metagenome	0	0	0	0	0	0	0	0	0
D_0__Bacteria;D_1__Proteobacteria;D_2__Deltaproteobacteria;D_3__Myxococcales;D_4__Sandaracinaceae;D_5__uncultured;D_6__uncultured bacterium	178	123	6	0	0	4	0	239	0
D_0__Bacteria;D_1__Proteobacteria;D_2__Deltaproteobacteria;D_3__Myxococcales;D_4__Sandaracinaceae;D_5__uncultured;__	54	3	0	0	0	0	0	21	0
D_0__Bacteria;D_1__Proteobacteria;D_2__Deltaproteobacteria;D_3__Myxococcales;D_4__Sandaracinaceae;__;__	0	11	0	0	0	0	0	11	0
D_0__Bacteria;D_1__Proteobacteria;D_2__Deltaproteobacteria;D_3__Myxococcales;D_4__UASB-TL25;__;__	0	0	0	0	0	0	0	0	0
D_0__Bacteria;D_1__Proteobacteria;D_2__Deltaproteobacteria;D_3__Myxococcales;D_4__bacteriap25;D_5__uncultured bacterium;D_6__uncultured bacterium	174	132	15	89	0	0	0	17	0
D_0__Bacteria;D_1__Proteobacteria;D_2__Deltaproteobacteria;D_3__Myxococcales;D_4__bacteriap25;__;__	32	10	0	0	0	0	0	0	0
D_0__Bacteria;D_1__Proteobacteria;D_2__Deltaproteobacteria;D_3__Myxococcales;D_4__mle1-27;__;__	47	60	12	274	0	0	0	47	2
D_0__Bacteria;D_1__Proteobacteria;D_2__Deltaproteobacteria;D_3__Myxococcales;D_4__uncultured;D_5__uncultured bacterium;D_6__uncultured bacterium	177	205	0	464	0	0	0	677	0
D_0__Bacteria;D_1__Proteobacteria;D_2__Deltaproteobacteria;D_3__Myxococcales;D_4__uncultured;__;__	14	51	0	79	0	0	0	0	0
D_0__Bacteria;D_1__Proteobacteria;D_2__Deltaproteobacteria;D_3__Myxococcales;__;__;__	44	91	92	35	0	0	0	461	5
D_0__Bacteria;D_1__Proteobacteria;D_2__Deltaproteobacteria;D_3__NB1-j;D_4__uncultured bacterium;D_5__uncultured bacterium;D_6__uncultured bacterium	51	11	0	0	0	0	0	0	0
D_0__Bacteria;D_1__Proteobacteria;D_2__Deltaproteobacteria;D_3__NB1-j;__;__;__	3	0	0	0	0	0	0	0	0
D_0__Bacteria;D_1__Proteobacteria;D_2__Deltaproteobacteria;D_3__NKB15;__;__;__	5	0	0	0	0	0	0	0	0
D_0__Bacteria;D_1__Proteobacteria;D_2__Deltaproteobacteria;D_3__Oligoflexales;D_4__0319-6G20;D_5__uncultured bacterium;D_6__uncultured bacterium	208	519	189	984	0	0	0	2682	28
D_0__Bacteria;D_1__Proteobacteria;D_2__Deltaproteobacteria;D_3__Oligoflexales;D_4__0319-6G20;__;__	37	30	30	102	0	0	0	249	6
D_0__Bacteria;D_1__Proteobacteria;D_2__Deltaproteobacteria;D_3__Oligoflexales;D_4__Oligoflexaceae;D_5__Oligoflexus;D_6__uncultured bacterium	8	9	0	0	0	0	0	10	0
D_0__Bacteria;D_1__Proteobacteria;D_2__Deltaproteobacteria;D_3__Oligoflexales;D_4__Oligoflexaceae;D_5__Oligoflexus;__	7	0	0	0	0	0	0	86	0
D_0__Bacteria;D_1__Proteobacteria;D_2__Deltaproteobacteria;D_3__Oligoflexales;D_4__Oligoflexaceae;D_5__Silvanigrella;__	37	4	12	94	0	0	0	0	0
D_0__Bacteria;D_1__Proteobacteria;D_2__Deltaproteobacteria;D_3__Oligoflexales;D_4__Oligoflexaceae;D_5__uncultured;D_6__uncultured bacterium	76	37	0	49	0	0	0	366	0
D_0__Bacteria;D_1__Proteobacteria;D_2__Deltaproteobacteria;D_3__Oligoflexales;D_4__Oligoflexaceae;D_5__uncultured;__	41	33	0	0	0	0	0	195	0
D_0__Bacteria;D_1__Proteobacteria;D_2__Deltaproteobacteria;D_3__Oligoflexales;D_4__Oligoflexaceae;__;__	4	22	0	0	0	0	0	0	0
D_0__Bacteria;D_1__Proteobacteria;D_2__Deltaproteobacteria;D_3__PB19;__;__;__	41	0	0	6	0	0	0	0	0
D_0__Bacteria;D_1__Proteobacteria;D_2__Deltaproteobacteria;D_3__RCP2-54;__;__;__	10	0	0	0	0	0	0	0	0
D_0__Bacteria;D_1__Proteobacteria;D_2__Deltaproteobacteria;D_3__SAR324 clade(Marine group B);D_4__uncultured bacterium;D_5__uncultured bacterium;D_6__uncultured bacterium	392	210	5	210	0	0	0	1016	13
D_0__Bacteria;D_1__Proteobacteria;D_2__Deltaproteobacteria;D_3__SAR324 clade(Marine group B);__;__;__	39	12	0	0	0	0	0	0	0
D_0__Bacteria;D_1__Proteobacteria;D_2__Deltaproteobacteria;D_3__Sva0485;__;__;__	2	0	0	0	0	0	0	0	0
D_0__Bacteria;D_1__Proteobacteria;D_2__Deltaproteobacteria;D_3__Syntrophobacterales;D_4__Syntrophaceae;D_5__Desulfobacca;D_6__uncultured bacterium	30	10	0	0	0	0	0	0	0
D_0__Bacteria;D_1__Proteobacteria;D_2__Deltaproteobacteria;D_3__Syntrophobacterales;D_4__Syntrophaceae;D_5__Desulfomonile;__	36	17	0	0	0	0	0	0	0
D_0__Bacteria;D_1__Proteobacteria;D_2__Deltaproteobacteria;D_3__Syntrophobacterales;D_4__Syntrophaceae;D_5__Smithella;D_6__uncultured bacterium	6	9	0	0	0	0	0	0	0
D_0__Bacteria;D_1__Proteobacteria;D_2__Deltaproteobacteria;D_3__Syntrophobacterales;D_4__Syntrophaceae;D_5__uncultured;D_6__uncultured bacterium	3	51	25	0	0	0	0	0	0
D_0__Bacteria;D_1__Proteobacteria;D_2__Deltaproteobacteria;D_3__Syntrophobacterales;D_4__Syntrophaceae;D_5__uncultured;__	1	0	0	0	0	0	0	0	0
D_0__Bacteria;D_1__Proteobacteria;D_2__Deltaproteobacteria;D_3__Syntrophobacterales;D_4__Syntrophobacteraceae;D_5__Syntrophobacter;D_6__uncultured bacterium	9	6	0	0	0	0	0	0	0
D_0__Bacteria;D_1__Proteobacteria;D_2__Deltaproteobacteria;D_3__Syntrophobacterales;D_4__Syntrophobacteraceae;D_5__uncultured;D_6__uncultured bacterium	21	0	0	0	0	0	0	0	0
D_0__Bacteria;D_1__Proteobacteria;D_2__Deltaproteobacteria;D_3__Syntrophobacterales;D_4__Syntrophobacteraceae;D_5__uncultured;__	3	0	0	0	0	0	0	0	0
D_0__Bacteria;D_1__Proteobacteria;D_2__Deltaproteobacteria;D_3__Syntrophobacterales;D_4__Syntrophobacteraceae;__;__	3	0	0	0	0	0	0	0	0
D_0__Bacteria;D_1__Proteobacteria;D_2__Deltaproteobacteria;__;__;__;__	27	35	0	35	0	0	0	0	0
D_0__Bacteria;D_1__Proteobacteria;D_2__Gammaproteobacteria;D_3__1013-28-CG33;D_4__uncultured bacterium;D_5__uncultured bacterium;D_6__uncultured bacterium	32	0	0	0	0	0	0	0	0
D_0__Bacteria;D_1__Proteobacteria;D_2__Gammaproteobacteria;D_3__Acidiferrobacterales;D_4__Acidiferrobacteraceae;D_5__Sulfurifustis;D_6__uncultured proteobacterium	11	0	0	0	0	0	0	0	0
D_0__Bacteria;D_1__Proteobacteria;D_2__Gammaproteobacteria;D_3__Acidiferrobacterales;D_4__Acidiferrobacteraceae;D_5__Sulfurifustis;__	603	504	35	181	0	0	0	0	0
D_0__Bacteria;D_1__Proteobacteria;D_2__Gammaproteobacteria;D_3__Acidiferrobacterales;D_4__Acidiferrobacteraceae;__;__	13	4	0	0	0	0	0	4	0
D_0__Bacteria;D_1__Proteobacteria;D_2__Gammaproteobacteria;D_3__Aeromonadales;D_4__Aeromonadaceae;D_5__Aeromonas;D_6__Aeromonas hydrophila subsp. hydrophila	3	0	0	0	0	0	0	0	0
D_0__Bacteria;D_1__Proteobacteria;D_2__Gammaproteobacteria;D_3__Aeromonadales;D_4__Aeromonadaceae;D_5__Aeromonas;__	32	11	0	0	0	0	0	0	0
D_0__Bacteria;D_1__Proteobacteria;D_2__Gammaproteobacteria;D_3__Aeromonadales;D_4__Aeromonadaceae;D_5__Tolumonas;__	4	0	0	0	0	0	0	0	0
D_0__Bacteria;D_1__Proteobacteria;D_2__Gammaproteobacteria;D_3__Alteromonadales;D_4__Alteromonadaceae;D_5__Rheinheimera;Ambiguous_taxa	14	103	0	0	0	0	0	0	0
D_0__Bacteria;D_1__Proteobacteria;D_2__Gammaproteobacteria;D_3__Alteromonadales;D_4__Alteromonadaceae;D_5__Rheinheimera;__	134	404	0	45	0	0	0	0	0
D_0__Bacteria;D_1__Proteobacteria;D_2__Gammaproteobacteria;D_3__Alteromonadales;D_4__Shewanellaceae;D_5__Shewanella;Ambiguous_taxa	20	7	0	44	0	0	0	0	0
D_0__Bacteria;D_1__Proteobacteria;D_2__Gammaproteobacteria;D_3__Alteromonadales;D_4__Shewanellaceae;D_5__Shewanella;__	591	6320	7548	32639	16	10	17	37	9
D_0__Bacteria;D_1__Proteobacteria;D_2__Gammaproteobacteria;D_3__Arenicellales;D_4__Arenicellaceae;D_5__uncultured;__	36	18	0	0	0	0	0	0	0
D_0__Bacteria;D_1__Proteobacteria;D_2__Gammaproteobacteria;D_3__Betaproteobacteriales;D_4__A21b;D_5__uncultured bacterium;D_6__uncultured bacterium	0	12	0	0	0	0	0	220	0
D_0__Bacteria;D_1__Proteobacteria;D_2__Gammaproteobacteria;D_3__Betaproteobacteriales;D_4__Aquaspirillaceae;__;__	3	0	0	0	0	0	0	0	0
D_0__Bacteria;D_1__Proteobacteria;D_2__Gammaproteobacteria;D_3__Betaproteobacteriales;D_4__B1-7BS;D_5__uncultured bacterium;D_6__uncultured bacterium	4	12	0	0	0	0	0	0	0
D_0__Bacteria;D_1__Proteobacteria;D_2__Gammaproteobacteria;D_3__Betaproteobacteriales;D_4__B1-7BS;__;__	51	25	8	0	0	0	0	228	4
D_0__Bacteria;D_1__Proteobacteria;D_2__Gammaproteobacteria;D_3__Betaproteobacteriales;D_4__Burkholderiaceae;Ambiguous_taxa;Ambiguous_taxa	81	18	13	35	0	0	147	0	0
D_0__Bacteria;D_1__Proteobacteria;D_2__Gammaproteobacteria;D_3__Betaproteobacteriales;D_4__Burkholderiaceae;D_5__AAP99;D_6__uncultured bacterium	3	0	0	0	0	0	0	0	0
D_0__Bacteria;D_1__Proteobacteria;D_2__Gammaproteobacteria;D_3__Betaproteobacteriales;D_4__Burkholderiaceae;D_5__AAP99;__	124	52	17	0	0	0	0	0	0
D_0__Bacteria;D_1__Proteobacteria;D_2__Gammaproteobacteria;D_3__Betaproteobacteriales;D_4__Burkholderiaceae;D_5__Achromobacter;Ambiguous_taxa	3	0	26	16	0	0	89	0	43
D_0__Bacteria;D_1__Proteobacteria;D_2__Gammaproteobacteria;D_3__Betaproteobacteriales;D_4__Burkholderiaceae;D_5__Achromobacter;__	0	0	6	133	0	0	4	73	67
D_0__Bacteria;D_1__Proteobacteria;D_2__Gammaproteobacteria;D_3__Betaproteobacteriales;D_4__Burkholderiaceae;D_5__Acidovorax;__	1063	296	191	342	1109	565	1566	66	604
D_0__Bacteria;D_1__Proteobacteria;D_2__Gammaproteobacteria;D_3__Betaproteobacteriales;D_4__Burkholderiaceae;D_5__Actimicrobium;__	0	0	0	0	0	0	0	81	0
D_0__Bacteria;D_1__Proteobacteria;D_2__Gammaproteobacteria;D_3__Betaproteobacteriales;D_4__Burkholderiaceae;D_5__Aquabacterium;__	124	1064	680	969	0	0	0	171	0
D_0__Bacteria;D_1__Proteobacteria;D_2__Gammaproteobacteria;D_3__Betaproteobacteriales;D_4__Burkholderiaceae;D_5__Azohydromonas;__	20	0	0	0	0	0	0	0	0
D_0__Bacteria;D_1__Proteobacteria;D_2__Gammaproteobacteria;D_3__Betaproteobacteriales;D_4__Burkholderiaceae;D_5__Bordetella;__	0	0	86	0	0	0	0	0	185
D_0__Bacteria;D_1__Proteobacteria;D_2__Gammaproteobacteria;D_3__Betaproteobacteriales;D_4__Burkholderiaceae;D_5__Burkholderia-Caballeronia-Paraburkholderia;Ambiguous_taxa	7	192	103	297	0	0	0	32	7
D_0__Bacteria;D_1__Proteobacteria;D_2__Gammaproteobacteria;D_3__Betaproteobacteriales;D_4__Burkholderiaceae;D_5__Burkholderia-Caballeronia-Paraburkholderia;__	138	2725	1505	2443	0	0	6	215	6
D_0__Bacteria;D_1__Proteobacteria;D_2__Gammaproteobacteria;D_3__Betaproteobacteriales;D_4__Burkholderiaceae;D_5__Caenimonas;__	854	512	55	354	0	0	0	555	36
D_0__Bacteria;D_1__Proteobacteria;D_2__Gammaproteobacteria;D_3__Betaproteobacteriales;D_4__Burkholderiaceae;D_5__Comamonas;D_6__uncultured bacterium	0	41	15	0	270	0	445	0	0
D_0__Bacteria;D_1__Proteobacteria;D_2__Gammaproteobacteria;D_3__Betaproteobacteriales;D_4__Burkholderiaceae;D_5__Comamonas;__	64	33	13	22	0	0	0	0	0
D_0__Bacteria;D_1__Proteobacteria;D_2__Gammaproteobacteria;D_3__Betaproteobacteriales;D_4__Burkholderiaceae;D_5__Cupriavidus;Ambiguous_taxa	0	0	0	0	0	0	0	0	0
D_0__Bacteria;D_1__Proteobacteria;D_2__Gammaproteobacteria;D_3__Betaproteobacteriales;D_4__Burkholderiaceae;D_5__Cupriavidus;__	19	240	131	240	0	0	0	40	11
D_0__Bacteria;D_1__Proteobacteria;D_2__Gammaproteobacteria;D_3__Betaproteobacteriales;D_4__Burkholderiaceae;D_5__Curvibacter;__	16	95	273	486	0	0	0	0	0
D_0__Bacteria;D_1__Proteobacteria;D_2__Gammaproteobacteria;D_3__Betaproteobacteriales;D_4__Burkholderiaceae;D_5__Delftia;__	0	69	54	461	0	0	0	0	0
D_0__Bacteria;D_1__Proteobacteria;D_2__Gammaproteobacteria;D_3__Betaproteobacteriales;D_4__Burkholderiaceae;D_5__Diaphorobacter;__	0	10	0	0	0	0	140	0	0
D_0__Bacteria;D_1__Proteobacteria;D_2__Gammaproteobacteria;D_3__Betaproteobacteriales;D_4__Burkholderiaceae;D_5__Duganella;__	287	34	54	38	0	0	247	0	0
D_0__Bacteria;D_1__Proteobacteria;D_2__Gammaproteobacteria;D_3__Betaproteobacteriales;D_4__Burkholderiaceae;D_5__GKS98 freshwater group;__	6	0	0	0	0	0	0	0	0
D_0__Bacteria;D_1__Proteobacteria;D_2__Gammaproteobacteria;D_3__Betaproteobacteriales;D_4__Burkholderiaceae;D_5__Herbaspirillum;__	5	91	63	196	0	0	26	0	0
D_0__Bacteria;D_1__Proteobacteria;D_2__Gammaproteobacteria;D_3__Betaproteobacteriales;D_4__Burkholderiaceae;D_5__Herminiimonas;D_6__uncultured bacterium	6	0	0	0	0	0	0	0	0
D_0__Bacteria;D_1__Proteobacteria;D_2__Gammaproteobacteria;D_3__Betaproteobacteriales;D_4__Burkholderiaceae;D_5__Herminiimonas;__	1	0	0	0	71	14	0	0	0
D_0__Bacteria;D_1__Proteobacteria;D_2__Gammaproteobacteria;D_3__Betaproteobacteriales;D_4__Burkholderiaceae;D_5__Hydrogenophaga;Ambiguous_taxa	0	0	0	0	0	0	0	0	0
D_0__Bacteria;D_1__Proteobacteria;D_2__Gammaproteobacteria;D_3__Betaproteobacteriales;D_4__Burkholderiaceae;D_5__Hydrogenophaga;D_6__uncultured bacterium	12	0	0	53	0	0	0	0	0
D_0__Bacteria;D_1__Proteobacteria;D_2__Gammaproteobacteria;D_3__Betaproteobacteriales;D_4__Burkholderiaceae;D_5__Hydrogenophaga;__	67	0	0	284	0	0	0	0	2177
D_0__Bacteria;D_1__Proteobacteria;D_2__Gammaproteobacteria;D_3__Betaproteobacteriales;D_4__Burkholderiaceae;D_5__Ideonella;__	9	18	0	0	0	0	0	23	0
D_0__Bacteria;D_1__Proteobacteria;D_2__Gammaproteobacteria;D_3__Betaproteobacteriales;D_4__Burkholderiaceae;D_5__Inhella;D_6__uncultured bacterium	5	0	0	0	0	0	0	0	0
D_0__Bacteria;D_1__Proteobacteria;D_2__Gammaproteobacteria;D_3__Betaproteobacteriales;D_4__Burkholderiaceae;D_5__Inhella;__	8	12	0	0	0	0	0	0	0
D_0__Bacteria;D_1__Proteobacteria;D_2__Gammaproteobacteria;D_3__Betaproteobacteriales;D_4__Burkholderiaceae;D_5__Janthinobacterium;D_6__uncultured bacterium	2204	508	1021	131	400	160	5154	0	0
D_0__Bacteria;D_1__Proteobacteria;D_2__Gammaproteobacteria;D_3__Betaproteobacteriales;D_4__Burkholderiaceae;D_5__Janthinobacterium;__	697	82	182	33	0	0	891	0	0
D_0__Bacteria;D_1__Proteobacteria;D_2__Gammaproteobacteria;D_3__Betaproteobacteriales;D_4__Burkholderiaceae;D_5__Lautropia;D_6__uncultured bacterium	0	0	0	0	0	0	0	66	0
D_0__Bacteria;D_1__Proteobacteria;D_2__Gammaproteobacteria;D_3__Betaproteobacteriales;D_4__Burkholderiaceae;D_5__Lautropia;__	6	0	0	0	0	0	0	0	0
D_0__Bacteria;D_1__Proteobacteria;D_2__Gammaproteobacteria;D_3__Betaproteobacteriales;D_4__Burkholderiaceae;D_5__Leptothrix;__	13	8	0	0	0	0	0	0	0
D_0__Bacteria;D_1__Proteobacteria;D_2__Gammaproteobacteria;D_3__Betaproteobacteriales;D_4__Burkholderiaceae;D_5__Limnobacter;D_6__uncultured organism	18	19	5	0	0	0	0	0	0
D_0__Bacteria;D_1__Proteobacteria;D_2__Gammaproteobacteria;D_3__Betaproteobacteriales;D_4__Burkholderiaceae;D_5__Limnohabitans;D_6__uncultured bacterium	7	0	0	0	0	0	0	0	0
D_0__Bacteria;D_1__Proteobacteria;D_2__Gammaproteobacteria;D_3__Betaproteobacteriales;D_4__Burkholderiaceae;D_5__Limnohabitans;__	2	0	0	0	0	0	0	0	0
D_0__Bacteria;D_1__Proteobacteria;D_2__Gammaproteobacteria;D_3__Betaproteobacteriales;D_4__Burkholderiaceae;D_5__Malikia;__	0	0	0	0	0	0	0	0	0
D_0__Bacteria;D_1__Proteobacteria;D_2__Gammaproteobacteria;D_3__Betaproteobacteriales;D_4__Burkholderiaceae;D_5__Massilia;Ambiguous_taxa	1473	364	72	484	0	0	0	0	0
D_0__Bacteria;D_1__Proteobacteria;D_2__Gammaproteobacteria;D_3__Betaproteobacteriales;D_4__Burkholderiaceae;D_5__Massilia;D_6__uncultured bacterium	1360	623	119	1093	0	0	226	808	70
D_0__Bacteria;D_1__Proteobacteria;D_2__Gammaproteobacteria;D_3__Betaproteobacteriales;D_4__Burkholderiaceae;D_5__Massilia;__	2791	304	67	4640	0	0	92	4767	4838
D_0__Bacteria;D_1__Proteobacteria;D_2__Gammaproteobacteria;D_3__Betaproteobacteriales;D_4__Burkholderiaceae;D_5__Methylibium;__	7	0	0	0	0	0	0	0	0
D_0__Bacteria;D_1__Proteobacteria;D_2__Gammaproteobacteria;D_3__Betaproteobacteriales;D_4__Burkholderiaceae;D_5__Noviherbaspirillum;D_6__uncultured bacterium	11	0	0	0	0	0	0	294	0
D_0__Bacteria;D_1__Proteobacteria;D_2__Gammaproteobacteria;D_3__Betaproteobacteriales;D_4__Burkholderiaceae;D_5__Noviherbaspirillum;__	12	0	48	442	0	0	0	559	903
D_0__Bacteria;D_1__Proteobacteria;D_2__Gammaproteobacteria;D_3__Betaproteobacteriales;D_4__Burkholderiaceae;D_5__Pandoraea;Ambiguous_taxa	0	0	0	0	0	0	0	0	0
D_0__Bacteria;D_1__Proteobacteria;D_2__Gammaproteobacteria;D_3__Betaproteobacteriales;D_4__Burkholderiaceae;D_5__Paucibacter;__	2	13	9	0	0	0	0	0	0
D_0__Bacteria;D_1__Proteobacteria;D_2__Gammaproteobacteria;D_3__Betaproteobacteriales;D_4__Burkholderiaceae;D_5__Pelomonas;__	22	0	0	0	0	0	0	0	0
D_0__Bacteria;D_1__Proteobacteria;D_2__Gammaproteobacteria;D_3__Betaproteobacteriales;D_4__Burkholderiaceae;D_5__Pigmentiphaga;__	23	0	2	39	0	0	0	0	76
D_0__Bacteria;D_1__Proteobacteria;D_2__Gammaproteobacteria;D_3__Betaproteobacteriales;D_4__Burkholderiaceae;D_5__Piscinibacter;__	5	0	0	0	0	0	0	0	0
D_0__Bacteria;D_1__Proteobacteria;D_2__Gammaproteobacteria;D_3__Betaproteobacteriales;D_4__Burkholderiaceae;D_5__Polaromonas;Ambiguous_taxa	650	78	102	139	0	0	0	0	0
D_0__Bacteria;D_1__Proteobacteria;D_2__Gammaproteobacteria;D_3__Betaproteobacteriales;D_4__Burkholderiaceae;D_5__Polaromonas;D_6__uncultured bacterium	6	3	0	0	0	0	0	0	0
D_0__Bacteria;D_1__Proteobacteria;D_2__Gammaproteobacteria;D_3__Betaproteobacteriales;D_4__Burkholderiaceae;D_5__Polaromonas;__	745	177	173	49	0	0	117	0	0
D_0__Bacteria;D_1__Proteobacteria;D_2__Gammaproteobacteria;D_3__Betaproteobacteriales;D_4__Burkholderiaceae;D_5__Polynucleobacter;D_6__uncultured bacterium	3	0	0	0	0	0	0	0	0
D_0__Bacteria;D_1__Proteobacteria;D_2__Gammaproteobacteria;D_3__Betaproteobacteriales;D_4__Burkholderiaceae;D_5__Pseudorhodoferax;__	0	5	0	0	0	0	0	0	0
D_0__Bacteria;D_1__Proteobacteria;D_2__Gammaproteobacteria;D_3__Betaproteobacteriales;D_4__Burkholderiaceae;D_5__Pusillimonas;__	3	0	0	0	0	0	0	0	0
D_0__Bacteria;D_1__Proteobacteria;D_2__Gammaproteobacteria;D_3__Betaproteobacteriales;D_4__Burkholderiaceae;D_5__Ralstonia;D_6__uncultured bacterium	0	15	0	0	0	0	0	0	0
D_0__Bacteria;D_1__Proteobacteria;D_2__Gammaproteobacteria;D_3__Betaproteobacteriales;D_4__Burkholderiaceae;D_5__Ralstonia;__	1058	25404	14246	27408	48	33	94	3872	744
D_0__Bacteria;D_1__Proteobacteria;D_2__Gammaproteobacteria;D_3__Betaproteobacteriales;D_4__Burkholderiaceae;D_5__Ramlibacter;D_6__uncultured bacterium	475	413	27	106	0	0	0	200	269
D_0__Bacteria;D_1__Proteobacteria;D_2__Gammaproteobacteria;D_3__Betaproteobacteriales;D_4__Burkholderiaceae;D_5__Ramlibacter;__	311	132	15	314	0	0	0	4963	417
D_0__Bacteria;D_1__Proteobacteria;D_2__Gammaproteobacteria;D_3__Betaproteobacteriales;D_4__Burkholderiaceae;D_5__Rhizobacter;Ambiguous_taxa	40	0	29	416	0	0	0	1068	1278
D_0__Bacteria;D_1__Proteobacteria;D_2__Gammaproteobacteria;D_3__Betaproteobacteriales;D_4__Burkholderiaceae;D_5__Rhizobacter;D_6__metagenome	21	0	0	0	0	0	0	0	0
D_0__Bacteria;D_1__Proteobacteria;D_2__Gammaproteobacteria;D_3__Betaproteobacteriales;D_4__Burkholderiaceae;D_5__Rhizobacter;D_6__uncultured bacterium	17	0	0	0	0	0	0	0	0
D_0__Bacteria;D_1__Proteobacteria;D_2__Gammaproteobacteria;D_3__Betaproteobacteriales;D_4__Burkholderiaceae;D_5__Rhizobacter;__	146	11	54	113	0	0	0	18	0
D_0__Bacteria;D_1__Proteobacteria;D_2__Gammaproteobacteria;D_3__Betaproteobacteriales;D_4__Burkholderiaceae;D_5__Rhodoferax;D_6__uncultured bacterium	195	127	0	0	0	0	0	0	0
D_0__Bacteria;D_1__Proteobacteria;D_2__Gammaproteobacteria;D_3__Betaproteobacteriales;D_4__Burkholderiaceae;D_5__Rhodoferax;__	974	313	119	262	0	0	0	0	0
D_0__Bacteria;D_1__Proteobacteria;D_2__Gammaproteobacteria;D_3__Betaproteobacteriales;D_4__Burkholderiaceae;D_5__Roseateles;__	0	0	0	0	0	0	0	0	0
D_0__Bacteria;D_1__Proteobacteria;D_2__Gammaproteobacteria;D_3__Betaproteobacteriales;D_4__Burkholderiaceae;D_5__Undibacterium;Ambiguous_taxa	22	20	0	0	0	0	0	25	0
D_0__Bacteria;D_1__Proteobacteria;D_2__Gammaproteobacteria;D_3__Betaproteobacteriales;D_4__Burkholderiaceae;D_5__Undibacterium;D_6__uncultured bacterium	136	232	18	86	0	0	0	0	0
D_0__Bacteria;D_1__Proteobacteria;D_2__Gammaproteobacteria;D_3__Betaproteobacteriales;D_4__Burkholderiaceae;D_5__Undibacterium;__	92	64	69	62	0	0	0	0	0
D_0__Bacteria;D_1__Proteobacteria;D_2__Gammaproteobacteria;D_3__Betaproteobacteriales;D_4__Burkholderiaceae;D_5__Variovorax;Ambiguous_taxa	19	0	0	37	0	0	289	0	0
D_0__Bacteria;D_1__Proteobacteria;D_2__Gammaproteobacteria;D_3__Betaproteobacteriales;D_4__Burkholderiaceae;D_5__Variovorax;__	240	997	1084	5516	103	396	2237	0	206
D_0__Bacteria;D_1__Proteobacteria;D_2__Gammaproteobacteria;D_3__Betaproteobacteriales;D_4__Burkholderiaceae;D_5__Verticia;__	12	46	12	0	0	0	16	0	0
D_0__Bacteria;D_1__Proteobacteria;D_2__Gammaproteobacteria;D_3__Betaproteobacteriales;D_4__Burkholderiaceae;D_5__uncultured;D_6__uncultured bacterium	5	5	0	48	0	0	0	0	0
D_0__Bacteria;D_1__Proteobacteria;D_2__Gammaproteobacteria;D_3__Betaproteobacteriales;D_4__Burkholderiaceae;D_5__uncultured;__	845	44	65	1175	0	0	0	173	0
D_0__Bacteria;D_1__Proteobacteria;D_2__Gammaproteobacteria;D_3__Betaproteobacteriales;D_4__Burkholderiaceae;__;__	3368	2091	1159	3341	39	16	977	1264	2505
D_0__Bacteria;D_1__Proteobacteria;D_2__Gammaproteobacteria;D_3__Betaproteobacteriales;D_4__Chitinibacteraceae;D_5__Deefgea;__	190	25	44	0	0	0	0	0	0
D_0__Bacteria;D_1__Proteobacteria;D_2__Gammaproteobacteria;D_3__Betaproteobacteriales;D_4__Chitinibacteraceae;D_5__Iodobacter;__	3	9	0	0	0	0	0	0	0
D_0__Bacteria;D_1__Proteobacteria;D_2__Gammaproteobacteria;D_3__Betaproteobacteriales;D_4__Chitinibacteraceae;__;__	0	0	8	0	0	0	0	0	0
D_0__Bacteria;D_1__Proteobacteria;D_2__Gammaproteobacteria;D_3__Betaproteobacteriales;D_4__Chitinimonadaceae;D_5__Chitinimonas;__	6	3	0	0	0	0	0	0	0
D_0__Bacteria;D_1__Proteobacteria;D_2__Gammaproteobacteria;D_3__Betaproteobacteriales;D_4__Chromobacteriaceae;__;__	0	0	0	0	0	0	0	32	0
D_0__Bacteria;D_1__Proteobacteria;D_2__Gammaproteobacteria;D_3__Betaproteobacteriales;D_4__Gallionellaceae;D_5__Candidatus Nitrotoga;__	9	3	11	0	0	0	0	0	0
D_0__Bacteria;D_1__Proteobacteria;D_2__Gammaproteobacteria;D_3__Betaproteobacteriales;D_4__Gallionellaceae;D_5__Gallionella;__	10	9	13	0	0	0	0	0	0
D_0__Bacteria;D_1__Proteobacteria;D_2__Gammaproteobacteria;D_3__Betaproteobacteriales;D_4__Gallionellaceae;D_5__Sideroxydans;D_6__uncultured bacterium	5	2	0	0	0	0	0	0	0
D_0__Bacteria;D_1__Proteobacteria;D_2__Gammaproteobacteria;D_3__Betaproteobacteriales;D_4__Gallionellaceae;D_5__Sideroxydans;__	5	0	0	0	0	0	0	0	0
D_0__Bacteria;D_1__Proteobacteria;D_2__Gammaproteobacteria;D_3__Betaproteobacteriales;D_4__Gallionellaceae;__;__	15	41	0	0	0	0	0	0	0
D_0__Bacteria;D_1__Proteobacteria;D_2__Gammaproteobacteria;D_3__Betaproteobacteriales;D_4__Hydrogenophilaceae;D_5__Thiobacillus;D_6__uncultured bacterium	2	17	0	0	0	0	0	0	0
D_0__Bacteria;D_1__Proteobacteria;D_2__Gammaproteobacteria;D_3__Betaproteobacteriales;D_4__Hydrogenophilaceae;D_5__Thiobacillus;__	60	24	0	0	0	0	0	7	0
D_0__Bacteria;D_1__Proteobacteria;D_2__Gammaproteobacteria;D_3__Betaproteobacteriales;D_4__Hydrogenophilaceae;D_5__uncultured;__	3	5	0	71	0	0	0	0	0
D_0__Bacteria;D_1__Proteobacteria;D_2__Gammaproteobacteria;D_3__Betaproteobacteriales;D_4__Methylophilaceae;D_5__MM2;__	0	0	0	0	0	0	0	0	0
D_0__Bacteria;D_1__Proteobacteria;D_2__Gammaproteobacteria;D_3__Betaproteobacteriales;D_4__Methylophilaceae;D_5__Methylobacillus;__	0	0	0	0	0	0	0	0	52
D_0__Bacteria;D_1__Proteobacteria;D_2__Gammaproteobacteria;D_3__Betaproteobacteriales;D_4__Methylophilaceae;D_5__Methylophilus;D_6__uncultured bacterium	5	0	15	170	0	0	0	50	497
D_0__Bacteria;D_1__Proteobacteria;D_2__Gammaproteobacteria;D_3__Betaproteobacteriales;D_4__Methylophilaceae;D_5__Methylophilus;__	0	0	24	50	0	0	0	14	249
D_0__Bacteria;D_1__Proteobacteria;D_2__Gammaproteobacteria;D_3__Betaproteobacteriales;D_4__Methylophilaceae;D_5__Methylotenera;D_6__uncultured bacterium	29	10	20	0	0	0	0	0	0
D_0__Bacteria;D_1__Proteobacteria;D_2__Gammaproteobacteria;D_3__Betaproteobacteriales;D_4__Methylophilaceae;D_5__Methylotenera;__	171	141	36	0	0	0	0	0	0
D_0__Bacteria;D_1__Proteobacteria;D_2__Gammaproteobacteria;D_3__Betaproteobacteriales;D_4__Methylophilaceae;D_5__uncultured;__	5	0	0	0	0	0	0	0	0
D_0__Bacteria;D_1__Proteobacteria;D_2__Gammaproteobacteria;D_3__Betaproteobacteriales;D_4__Methylophilaceae;__;__	18	29	0	0	0	0	0	17	0
D_0__Bacteria;D_1__Proteobacteria;D_2__Gammaproteobacteria;D_3__Betaproteobacteriales;D_4__Neisseriaceae;D_5__uncultured;D_6__uncultured bacterium	38	0	4	0	0	0	0	4	0
D_0__Bacteria;D_1__Proteobacteria;D_2__Gammaproteobacteria;D_3__Betaproteobacteriales;D_4__Neisseriaceae;D_5__uncultured;__	19	37	50	68	0	0	0	3	0
D_0__Bacteria;D_1__Proteobacteria;D_2__Gammaproteobacteria;D_3__Betaproteobacteriales;D_4__Nitrosomonadaceae;D_5__966-1;D_6__uncultured beta proteobacterium	21	0	0	0	0	0	0	0	0
D_0__Bacteria;D_1__Proteobacteria;D_2__Gammaproteobacteria;D_3__Betaproteobacteriales;D_4__Nitrosomonadaceae;D_5__966-1;__	17	27	0	0	0	0	0	0	0
D_0__Bacteria;D_1__Proteobacteria;D_2__Gammaproteobacteria;D_3__Betaproteobacteriales;D_4__Nitrosomonadaceae;D_5__DSSD61;__	22	106	7	0	0	0	0	0	0
D_0__Bacteria;D_1__Proteobacteria;D_2__Gammaproteobacteria;D_3__Betaproteobacteriales;D_4__Nitrosomonadaceae;D_5__Ellin6067;D_6__uncultured bacterium	885	417	89	388	0	0	0	213	0
D_0__Bacteria;D_1__Proteobacteria;D_2__Gammaproteobacteria;D_3__Betaproteobacteriales;D_4__Nitrosomonadaceae;D_5__Ellin6067;__	669	318	36	425	0	0	0	1938	67
D_0__Bacteria;D_1__Proteobacteria;D_2__Gammaproteobacteria;D_3__Betaproteobacteriales;D_4__Nitrosomonadaceae;D_5__GOUTA6;D_6__uncultured bacterium	2	0	0	0	0	0	0	0	0
D_0__Bacteria;D_1__Proteobacteria;D_2__Gammaproteobacteria;D_3__Betaproteobacteriales;D_4__Nitrosomonadaceae;D_5__GOUTA6;__	129	60	0	0	0	0	0	0	0
D_0__Bacteria;D_1__Proteobacteria;D_2__Gammaproteobacteria;D_3__Betaproteobacteriales;D_4__Nitrosomonadaceae;D_5__IS-44;D_6__uncultured bacterium	75	186	0	0	0	0	0	123	0
D_0__Bacteria;D_1__Proteobacteria;D_2__Gammaproteobacteria;D_3__Betaproteobacteriales;D_4__Nitrosomonadaceae;D_5__IS-44;__	12	0	0	0	0	0	0	0	0
D_0__Bacteria;D_1__Proteobacteria;D_2__Gammaproteobacteria;D_3__Betaproteobacteriales;D_4__Nitrosomonadaceae;D_5__MND1;D_6__uncultured bacterium	949	320	19	183	0	0	0	340	0
D_0__Bacteria;D_1__Proteobacteria;D_2__Gammaproteobacteria;D_3__Betaproteobacteriales;D_4__Nitrosomonadaceae;D_5__MND1;__	856	127	4	268	0	0	0	552	18
D_0__Bacteria;D_1__Proteobacteria;D_2__Gammaproteobacteria;D_3__Betaproteobacteriales;D_4__Nitrosomonadaceae;D_5__Nitrosomonas;D_6__uncultured bacterium	2	0	0	0	0	0	0	0	0
D_0__Bacteria;D_1__Proteobacteria;D_2__Gammaproteobacteria;D_3__Betaproteobacteriales;D_4__Nitrosomonadaceae;D_5__Nitrosomonas;__	32	3	0	6	0	0	0	0	0
D_0__Bacteria;D_1__Proteobacteria;D_2__Gammaproteobacteria;D_3__Betaproteobacteriales;D_4__Nitrosomonadaceae;D_5__Nitrosospira;Ambiguous_taxa	39	4	0	0	0	0	0	0	0
D_0__Bacteria;D_1__Proteobacteria;D_2__Gammaproteobacteria;D_3__Betaproteobacteriales;D_4__Nitrosomonadaceae;D_5__Nitrosospira;__	39	62	0	0	0	0	0	0	0
D_0__Bacteria;D_1__Proteobacteria;D_2__Gammaproteobacteria;D_3__Betaproteobacteriales;D_4__Nitrosomonadaceae;D_5__mle1-7;D_6__uncultured bacterium	3	0	0	0	0	0	0	0	0
D_0__Bacteria;D_1__Proteobacteria;D_2__Gammaproteobacteria;D_3__Betaproteobacteriales;D_4__Nitrosomonadaceae;D_5__mle1-7;__	2	0	0	0	0	0	0	0	0
D_0__Bacteria;D_1__Proteobacteria;D_2__Gammaproteobacteria;D_3__Betaproteobacteriales;D_4__Nitrosomonadaceae;D_5__uncultured;__	46	0	8	0	0	0	0	21	0
D_0__Bacteria;D_1__Proteobacteria;D_2__Gammaproteobacteria;D_3__Betaproteobacteriales;D_4__Nitrosomonadaceae;__;__	104	17	20	0	0	0	0	0	0
D_0__Bacteria;D_1__Proteobacteria;D_2__Gammaproteobacteria;D_3__Betaproteobacteriales;D_4__Procabacteriaceae;D_5__Procabacter;__	34	0	0	0	0	0	0	4	0
D_0__Bacteria;D_1__Proteobacteria;D_2__Gammaproteobacteria;D_3__Betaproteobacteriales;D_4__Rhodocyclaceae;D_5__C39;__	10	6	0	0	0	0	0	0	0
D_0__Bacteria;D_1__Proteobacteria;D_2__Gammaproteobacteria;D_3__Betaproteobacteriales;D_4__Rhodocyclaceae;D_5__Candidatus Accumulibacter;D_6__uncultured bacterium	8	0	0	0	0	0	0	0	0
D_0__Bacteria;D_1__Proteobacteria;D_2__Gammaproteobacteria;D_3__Betaproteobacteriales;D_4__Rhodocyclaceae;D_5__Candidatus Accumulibacter;__	21	4	0	74	0	0	0	0	0
D_0__Bacteria;D_1__Proteobacteria;D_2__Gammaproteobacteria;D_3__Betaproteobacteriales;D_4__Rhodocyclaceae;D_5__Dechlorobacter;__	10	7	0	0	0	0	0	0	0
D_0__Bacteria;D_1__Proteobacteria;D_2__Gammaproteobacteria;D_3__Betaproteobacteriales;D_4__Rhodocyclaceae;D_5__Dechloromonas;D_6__uncultured bacterium	15	0	0	0	0	0	0	0	0
D_0__Bacteria;D_1__Proteobacteria;D_2__Gammaproteobacteria;D_3__Betaproteobacteriales;D_4__Rhodocyclaceae;D_5__Dechloromonas;__	18	15	0	0	0	0	0	0	0
D_0__Bacteria;D_1__Proteobacteria;D_2__Gammaproteobacteria;D_3__Betaproteobacteriales;D_4__Rhodocyclaceae;D_5__Denitratisoma;__	4	25	5	0	0	0	0	0	0
D_0__Bacteria;D_1__Proteobacteria;D_2__Gammaproteobacteria;D_3__Betaproteobacteriales;D_4__Rhodocyclaceae;D_5__Ferribacterium;__	3	0	0	0	0	0	0	0	0
D_0__Bacteria;D_1__Proteobacteria;D_2__Gammaproteobacteria;D_3__Betaproteobacteriales;D_4__Rhodocyclaceae;D_5__Georgfuchsia;__	10	0	0	0	0	0	0	0	0
D_0__Bacteria;D_1__Proteobacteria;D_2__Gammaproteobacteria;D_3__Betaproteobacteriales;D_4__Rhodocyclaceae;D_5__Methyloversatilis;__	0	0	0	0	0	0	0	0	0
D_0__Bacteria;D_1__Proteobacteria;D_2__Gammaproteobacteria;D_3__Betaproteobacteriales;D_4__Rhodocyclaceae;D_5__Sterolibacterium;D_6__uncultured bacterium	0	0	5	0	0	0	0	0	0
D_0__Bacteria;D_1__Proteobacteria;D_2__Gammaproteobacteria;D_3__Betaproteobacteriales;D_4__Rhodocyclaceae;D_5__Sterolibacterium;__	23	4	4	0	0	0	0	0	0
D_0__Bacteria;D_1__Proteobacteria;D_2__Gammaproteobacteria;D_3__Betaproteobacteriales;D_4__Rhodocyclaceae;D_5__Sulfurisoma;__	3	0	0	0	0	0	0	0	0
D_0__Bacteria;D_1__Proteobacteria;D_2__Gammaproteobacteria;D_3__Betaproteobacteriales;D_4__Rhodocyclaceae;D_5__Sulfuritalea;D_6__uncultured bacterium	30	24	0	0	0	0	0	0	0
D_0__Bacteria;D_1__Proteobacteria;D_2__Gammaproteobacteria;D_3__Betaproteobacteriales;D_4__Rhodocyclaceae;D_5__Sulfuritalea;__	298	379	56	188	0	0	0	0	0
D_0__Bacteria;D_1__Proteobacteria;D_2__Gammaproteobacteria;D_3__Betaproteobacteriales;D_4__Rhodocyclaceae;D_5__Uliginosibacterium;__	76	29	49	0	0	0	0	0	0
D_0__Bacteria;D_1__Proteobacteria;D_2__Gammaproteobacteria;D_3__Betaproteobacteriales;D_4__Rhodocyclaceae;D_5__uncultured;__	308	100	0	90	0	0	29	0	0
D_0__Bacteria;D_1__Proteobacteria;D_2__Gammaproteobacteria;D_3__Betaproteobacteriales;D_4__Rhodocyclaceae;__;__	187	78	0	4	0	0	0	178	0
D_0__Bacteria;D_1__Proteobacteria;D_2__Gammaproteobacteria;D_3__Betaproteobacteriales;D_4__SC-I-84;D_5__uncultured bacterium;D_6__uncultured bacterium	13	14	4	0	0	0	0	54	0
D_0__Bacteria;D_1__Proteobacteria;D_2__Gammaproteobacteria;D_3__Betaproteobacteriales;D_4__SC-I-84;__;__	94	60	22	0	0	0	0	0	0
D_0__Bacteria;D_1__Proteobacteria;D_2__Gammaproteobacteria;D_3__Betaproteobacteriales;D_4__Sulfuricellaceae;D_5__Sulfuricella;D_6__uncultured bacterium	9	0	0	0	0	0	0	0	0
D_0__Bacteria;D_1__Proteobacteria;D_2__Gammaproteobacteria;D_3__Betaproteobacteriales;D_4__Sulfuricellaceae;__;__	2	0	0	0	0	0	0	0	0
D_0__Bacteria;D_1__Proteobacteria;D_2__Gammaproteobacteria;D_3__Betaproteobacteriales;D_4__TRA3-20;D_5__metagenome;D_6__metagenome	0	0	0	0	0	0	0	15	0
D_0__Bacteria;D_1__Proteobacteria;D_2__Gammaproteobacteria;D_3__Betaproteobacteriales;D_4__TRA3-20;D_5__uncultured bacterium;D_6__uncultured bacterium	282	60	10	146	0	0	0	11	0
D_0__Bacteria;D_1__Proteobacteria;D_2__Gammaproteobacteria;D_3__Betaproteobacteriales;D_4__TRA3-20;__;__	221	57	5	9	0	0	0	72	0
D_0__Bacteria;D_1__Proteobacteria;D_2__Gammaproteobacteria;D_3__Betaproteobacteriales;__;__;__	69	22	0	145	0	0	0	7	0
D_0__Bacteria;D_1__Proteobacteria;D_2__Gammaproteobacteria;D_3__CCD24;D_4__uncultured bacterium;D_5__uncultured bacterium;D_6__uncultured bacterium	18	20	0	0	0	0	0	0	0
D_0__Bacteria;D_1__Proteobacteria;D_2__Gammaproteobacteria;D_3__CCM19a;__;__;__	19	49	0	0	0	0	0	7	0
D_0__Bacteria;D_1__Proteobacteria;D_2__Gammaproteobacteria;D_3__CHAB-XI-27;D_4__uncultured bacterium;D_5__uncultured bacterium;D_6__uncultured bacterium	60	0	0	0	0	0	0	19	0
D_0__Bacteria;D_1__Proteobacteria;D_2__Gammaproteobacteria;D_3__CHAB-XI-27;__;__;__	4	0	0	0	0	0	0	0	0
D_0__Bacteria;D_1__Proteobacteria;D_2__Gammaproteobacteria;D_3__Cellvibrionales;D_4__Cellvibrionaceae;D_5__Aestuariicella;D_6__uncultured bacterium	17	0	2	0	0	0	0	0	0
D_0__Bacteria;D_1__Proteobacteria;D_2__Gammaproteobacteria;D_3__Cellvibrionales;D_4__Cellvibrionaceae;D_5__Aestuariicella;__	26	5	0	0	0	0	0	0	0
D_0__Bacteria;D_1__Proteobacteria;D_2__Gammaproteobacteria;D_3__Cellvibrionales;D_4__Cellvibrionaceae;D_5__Cellvibrio;D_6__uncultured bacterium	0	44	9	101	0	0	0	2033	1222
D_0__Bacteria;D_1__Proteobacteria;D_2__Gammaproteobacteria;D_3__Cellvibrionales;D_4__Cellvibrionaceae;D_5__Cellvibrio;__	645	396	53	166	0	0	0	79	0
D_0__Bacteria;D_1__Proteobacteria;D_2__Gammaproteobacteria;D_3__Cellvibrionales;D_4__Cellvibrionaceae;D_5__Marinagarivorans;__	8	0	0	0	0	0	0	0	0
D_0__Bacteria;D_1__Proteobacteria;D_2__Gammaproteobacteria;D_3__Cellvibrionales;D_4__Cellvibrionaceae;D_5__uncultured;D_6__uncultured bacterium	54	31	0	0	0	0	0	112	0
D_0__Bacteria;D_1__Proteobacteria;D_2__Gammaproteobacteria;D_3__Cellvibrionales;D_4__Cellvibrionaceae;__;__	5	0	0	0	0	0	0	0	0
D_0__Bacteria;D_1__Proteobacteria;D_2__Gammaproteobacteria;D_3__Cellvibrionales;D_4__Halieaceae;D_5__OM60(NOR5) clade;D_6__uncultured bacterium	12	45	0	0	0	0	0	0	0
D_0__Bacteria;D_1__Proteobacteria;D_2__Gammaproteobacteria;D_3__Cellvibrionales;D_4__Halieaceae;D_5__OM60(NOR5) clade;__	1	0	0	0	0	0	0	0	0
D_0__Bacteria;D_1__Proteobacteria;D_2__Gammaproteobacteria;D_3__Cellvibrionales;D_4__Porticoccaceae;D_5__C1-B045;D_6__uncultured bacterium	2	0	0	0	0	0	0	0	0
D_0__Bacteria;D_1__Proteobacteria;D_2__Gammaproteobacteria;D_3__Cellvibrionales;D_4__Porticoccaceae;D_5__C1-B045;__	50	18	0	0	0	0	0	0	0
D_0__Bacteria;D_1__Proteobacteria;D_2__Gammaproteobacteria;D_3__Cellvibrionales;D_4__Spongiibacteraceae;D_5__BD1-7 clade;D_6__uncultured bacterium	4	0	0	0	0	0	0	0	0
D_0__Bacteria;D_1__Proteobacteria;D_2__Gammaproteobacteria;D_3__Cellvibrionales;D_4__Spongiibacteraceae;D_5__BD1-7 clade;__	38	0	4	0	0	0	0	0	0
D_0__Bacteria;D_1__Proteobacteria;D_2__Gammaproteobacteria;D_3__Cellvibrionales;__;__;__	0	0	0	0	0	0	0	0	0
D_0__Bacteria;D_1__Proteobacteria;D_2__Gammaproteobacteria;D_3__Chromatiales;D_4__Chromatiaceae;D_5__uncultured;D_6__uncultured bacterium	4	0	0	0	0	0	0	0	0
D_0__Bacteria;D_1__Proteobacteria;D_2__Gammaproteobacteria;D_3__Competibacterales;D_4__Competibacteraceae;D_5__Candidatus Competibacter;D_6__uncultured bacterium	23	0	0	0	0	0	0	0	0
D_0__Bacteria;D_1__Proteobacteria;D_2__Gammaproteobacteria;D_3__Coxiellales;D_4__Coxiellaceae;D_5__Coxiella;D_6__uncultured bacterium	23	17	0	0	0	0	0	0	0
D_0__Bacteria;D_1__Proteobacteria;D_2__Gammaproteobacteria;D_3__Coxiellales;D_4__Coxiellaceae;D_5__Coxiella;__	11	10	0	0	0	0	0	11	0
D_0__Bacteria;D_1__Proteobacteria;D_2__Gammaproteobacteria;D_3__Diplorickettsiales;D_4__Diplorickettsiaceae;D_5__Aquicella;D_6__uncultured bacterium	292	35	0	82	0	0	0	293	18
D_0__Bacteria;D_1__Proteobacteria;D_2__Gammaproteobacteria;D_3__Diplorickettsiales;D_4__Diplorickettsiaceae;D_5__Aquicella;__	48	0	13	0	0	0	0	0	0
D_0__Bacteria;D_1__Proteobacteria;D_2__Gammaproteobacteria;D_3__Diplorickettsiales;D_4__Diplorickettsiaceae;D_5__Rickettsiella;D_6__uncultured Diplorickettsia sp.	10	0	0	78	0	0	0	0	0
D_0__Bacteria;D_1__Proteobacteria;D_2__Gammaproteobacteria;D_3__Diplorickettsiales;D_4__Diplorickettsiaceae;D_5__uncultured;D_6__uncultured bacterium	522	137	13	387	0	0	0	307	4
D_0__Bacteria;D_1__Proteobacteria;D_2__Gammaproteobacteria;D_3__Diplorickettsiales;D_4__Diplorickettsiaceae;D_5__uncultured;__	334	35	17	314	0	0	0	406	17
D_0__Bacteria;D_1__Proteobacteria;D_2__Gammaproteobacteria;D_3__Diplorickettsiales;D_4__Diplorickettsiaceae;__;__	3	2	0	0	0	0	0	0	0
D_0__Bacteria;D_1__Proteobacteria;D_2__Gammaproteobacteria;D_3__EC3;__;__;__	2	0	0	0	0	0	0	0	0
D_0__Bacteria;D_1__Proteobacteria;D_2__Gammaproteobacteria;D_3__EV818SWSAP88;D_4__uncultured bacterium;D_5__uncultured bacterium;D_6__uncultured bacterium	5	0	0	0	0	0	0	0	0
D_0__Bacteria;D_1__Proteobacteria;D_2__Gammaproteobacteria;D_3__EV818SWSAP88;__;__;__	29	11	0	0	0	0	0	0	0
D_0__Bacteria;D_1__Proteobacteria;D_2__Gammaproteobacteria;D_3__Ectothiorhodospirales;D_4__Thioalkalispiraceae;D_5__Thioalkalispira;__	2	0	0	0	0	0	0	0	0
D_0__Bacteria;D_1__Proteobacteria;D_2__Gammaproteobacteria;D_3__Enterobacteriales;D_4__Enterobacteriaceae;Ambiguous_taxa;Ambiguous_taxa	92	100	284	0	53	0	92	0	15
D_0__Bacteria;D_1__Proteobacteria;D_2__Gammaproteobacteria;D_3__Enterobacteriales;D_4__Enterobacteriaceae;D_5__Citrobacter;__	0	0	90	0	0	0	49	0	0
D_0__Bacteria;D_1__Proteobacteria;D_2__Gammaproteobacteria;D_3__Enterobacteriales;D_4__Enterobacteriaceae;D_5__Cronobacter;Ambiguous_taxa	0	0	0	57	0	0	0	37	3913
D_0__Bacteria;D_1__Proteobacteria;D_2__Gammaproteobacteria;D_3__Enterobacteriales;D_4__Enterobacteriaceae;D_5__Cronobacter;D_6__Cronobacter sakazakii	0	0	0	0	0	0	0	0	16
D_0__Bacteria;D_1__Proteobacteria;D_2__Gammaproteobacteria;D_3__Enterobacteriales;D_4__Enterobacteriaceae;D_5__Cronobacter;__	0	0	0	518	0	0	0	871	17129
D_0__Bacteria;D_1__Proteobacteria;D_2__Gammaproteobacteria;D_3__Enterobacteriales;D_4__Enterobacteriaceae;D_5__Enterobacter;Ambiguous_taxa	0	5	0	0	0	0	0	0	0
D_0__Bacteria;D_1__Proteobacteria;D_2__Gammaproteobacteria;D_3__Enterobacteriales;D_4__Enterobacteriaceae;D_5__Enterobacter;__	73	44	19	490	899	704	0	559	3837
D_0__Bacteria;D_1__Proteobacteria;D_2__Gammaproteobacteria;D_3__Enterobacteriales;D_4__Enterobacteriaceae;D_5__Erwinia;Ambiguous_taxa	0	0	31	0	0	0	39	0	5
D_0__Bacteria;D_1__Proteobacteria;D_2__Gammaproteobacteria;D_3__Enterobacteriales;D_4__Enterobacteriaceae;D_5__Erwinia;__	109	28	45	0	416	80	0	87	115
D_0__Bacteria;D_1__Proteobacteria;D_2__Gammaproteobacteria;D_3__Enterobacteriales;D_4__Enterobacteriaceae;D_5__Escherichia-Shigella;D_6__uncultured bacterium	0	0	0	94	0	0	0	0	0
D_0__Bacteria;D_1__Proteobacteria;D_2__Gammaproteobacteria;D_3__Enterobacteriales;D_4__Enterobacteriaceae;D_5__Escherichia-Shigella;__	125	1274	1705	6589	34	113	36	12	86
D_0__Bacteria;D_1__Proteobacteria;D_2__Gammaproteobacteria;D_3__Enterobacteriales;D_4__Enterobacteriaceae;D_5__Klebsiella;__	0	0	0	0	0	0	0	0	0
D_0__Bacteria;D_1__Proteobacteria;D_2__Gammaproteobacteria;D_3__Enterobacteriales;D_4__Enterobacteriaceae;D_5__Kluyvera;__	0	0	0	0	0	0	0	0	0
D_0__Bacteria;D_1__Proteobacteria;D_2__Gammaproteobacteria;D_3__Enterobacteriales;D_4__Enterobacteriaceae;D_5__Kosakonia;__	0	0	0	246	0	0	0	457	15716
D_0__Bacteria;D_1__Proteobacteria;D_2__Gammaproteobacteria;D_3__Enterobacteriales;D_4__Enterobacteriaceae;D_5__Pantoea;Ambiguous_taxa	15	0	0	8	0	0	0	300	1037
D_0__Bacteria;D_1__Proteobacteria;D_2__Gammaproteobacteria;D_3__Enterobacteriales;D_4__Enterobacteriaceae;D_5__Pantoea;__	0	0	26	622	0	0	0	168	1886
D_0__Bacteria;D_1__Proteobacteria;D_2__Gammaproteobacteria;D_3__Enterobacteriales;D_4__Enterobacteriaceae;D_5__Rahnella;__	95	699	527	55	9176	2080	250	0	0
D_0__Bacteria;D_1__Proteobacteria;D_2__Gammaproteobacteria;D_3__Enterobacteriales;D_4__Enterobacteriaceae;D_5__Serratia;Ambiguous_taxa	0	0	0	0	0	76	0	0	0
D_0__Bacteria;D_1__Proteobacteria;D_2__Gammaproteobacteria;D_3__Enterobacteriales;D_4__Enterobacteriaceae;D_5__Serratia;__	81	0	152	111	0	411	39	0	4
D_0__Bacteria;D_1__Proteobacteria;D_2__Gammaproteobacteria;D_3__Enterobacteriales;D_4__Enterobacteriaceae;D_5__Yersinia;__	38	21	48	0	37	0	0	0	0
D_0__Bacteria;D_1__Proteobacteria;D_2__Gammaproteobacteria;D_3__Enterobacteriales;D_4__Enterobacteriaceae;__;__	258	665	953	1235	12177	16216	724	146	3970
D_0__Bacteria;D_1__Proteobacteria;D_2__Gammaproteobacteria;D_3__Ga0077536;__;__;__	28	10	0	0	0	0	0	0	0
D_0__Bacteria;D_1__Proteobacteria;D_2__Gammaproteobacteria;D_3__Gammaproteobacteria Incertae Sedis;D_4__Unknown Family;D_5__Acidibacter;Ambiguous_taxa	2	0	0	0	0	0	0	0	0
D_0__Bacteria;D_1__Proteobacteria;D_2__Gammaproteobacteria;D_3__Gammaproteobacteria Incertae Sedis;D_4__Unknown Family;D_5__Acidibacter;D_6__uncultured bacterium	0	10	11	2	0	0	0	0	0
D_0__Bacteria;D_1__Proteobacteria;D_2__Gammaproteobacteria;D_3__Gammaproteobacteria Incertae Sedis;D_4__Unknown Family;D_5__Acidibacter;__	0	5	24	0	0	0	0	4	0
D_0__Bacteria;D_1__Proteobacteria;D_2__Gammaproteobacteria;D_3__Gammaproteobacteria Incertae Sedis;D_4__Unknown Family;D_5__Candidatus Berkiella;D_6__uncultured bacterium	108	0	4	126	0	0	0	0	0
D_0__Bacteria;D_1__Proteobacteria;D_2__Gammaproteobacteria;D_3__Gammaproteobacteria Incertae Sedis;D_4__Unknown Family;D_5__Candidatus Berkiella;__	16	0	5	70	0	0	0	0	0
D_0__Bacteria;D_1__Proteobacteria;D_2__Gammaproteobacteria;D_3__Gammaproteobacteria Incertae Sedis;D_4__Unknown Family;D_5__Candidatus Ovatusbacter;D_6__uncultured bacterium	138	0	0	0	0	0	0	97	0
D_0__Bacteria;D_1__Proteobacteria;D_2__Gammaproteobacteria;D_3__Gammaproteobacteria Incertae Sedis;D_4__Unknown Family;D_5__Candidatus Ovatusbacter;__	0	0	0	0	0	0	0	0	0
D_0__Bacteria;D_1__Proteobacteria;D_2__Gammaproteobacteria;D_3__Gammaproteobacteria Incertae Sedis;D_4__Unknown Family;D_5__uncultured bacterium;D_6__uncultured bacterium	159	50	9	0	0	0	0	0	0
D_0__Bacteria;D_1__Proteobacteria;D_2__Gammaproteobacteria;D_3__Gammaproteobacteria Incertae Sedis;D_4__Unknown Family;D_5__uncultured;D_6__uncultured bacterium	3	0	0	55	0	0	0	0	0
D_0__Bacteria;D_1__Proteobacteria;D_2__Gammaproteobacteria;D_3__Gammaproteobacteria Incertae Sedis;D_4__Unknown Family;D_5__uncultured;__	8	0	0	0	0	0	0	0	0
D_0__Bacteria;D_1__Proteobacteria;D_2__Gammaproteobacteria;D_3__Gammaproteobacteria Incertae Sedis;D_4__Unknown Family;__;__	34	6	0	0	0	0	0	29	0
D_0__Bacteria;D_1__Proteobacteria;D_2__Gammaproteobacteria;D_3__Immundisolibacterales;D_4__Immundisolibacteraceae;__;__	5	0	0	0	0	0	0	0	0
D_0__Bacteria;D_1__Proteobacteria;D_2__Gammaproteobacteria;D_3__JG36-GS-52;__;__;__	7	0	0	0	0	0	0	0	0
D_0__Bacteria;D_1__Proteobacteria;D_2__Gammaproteobacteria;D_3__JTB23;__;__;__	6	0	0	0	0	0	0	0	0
D_0__Bacteria;D_1__Proteobacteria;D_2__Gammaproteobacteria;D_3__KF-JG30-C25;D_4__uncultured bacterium;D_5__uncultured bacterium;D_6__uncultured bacterium	56	17	0	81	0	0	0	0	0
D_0__Bacteria;D_1__Proteobacteria;D_2__Gammaproteobacteria;D_3__KI89A clade;__;__;__	28	0	0	0	0	0	0	0	0
D_0__Bacteria;D_1__Proteobacteria;D_2__Gammaproteobacteria;D_3__Legionellales;D_4__Legionellaceae;D_5__Legionella;D_6__uncultured bacterium	770	111	2	144	0	0	0	156	0
D_0__Bacteria;D_1__Proteobacteria;D_2__Gammaproteobacteria;D_3__Legionellales;D_4__Legionellaceae;D_5__Legionella;__	403	63	5	105	0	0	0	309	7
D_0__Bacteria;D_1__Proteobacteria;D_2__Gammaproteobacteria;D_3__Methylococcales;D_4__Methylomonaceae;D_5__Crenothrix;__	33	0	0	0	0	0	0	0	0
D_0__Bacteria;D_1__Proteobacteria;D_2__Gammaproteobacteria;D_3__Methylococcales;D_4__Methylomonaceae;__;__	3	47	0	0	0	0	0	0	0
D_0__Bacteria;D_1__Proteobacteria;D_2__Gammaproteobacteria;D_3__Nitrosococcales;D_4__Nitrosococcaceae;D_5__wb1-P19;D_6__uncultured bacterium	4	0	0	0	0	0	0	0	0
D_0__Bacteria;D_1__Proteobacteria;D_2__Gammaproteobacteria;D_3__Nitrosococcales;D_4__Nitrosococcaceae;__;__	5	0	0	0	0	0	0	0	0
D_0__Bacteria;D_1__Proteobacteria;D_2__Gammaproteobacteria;D_3__Oceanospirillales;D_4__Halomonadaceae;D_5__Halomonas;Ambiguous_taxa	369	3056	4223	16289	0	0	0	18	0
D_0__Bacteria;D_1__Proteobacteria;D_2__Gammaproteobacteria;D_3__Oceanospirillales;D_4__Halomonadaceae;D_5__Halomonas;__	1225	9922	13800	46186	25	53	49	91	22
D_0__Bacteria;D_1__Proteobacteria;D_2__Gammaproteobacteria;D_3__Oceanospirillales;D_4__Halomonadaceae;D_5__Oceanospirillum;__	0	0	0	0	0	0	0	0	0
D_0__Bacteria;D_1__Proteobacteria;D_2__Gammaproteobacteria;D_3__Oceanospirillales;D_4__Oleiphilaceae;D_5__Oleiphilus;__	1	0	0	0	0	0	0	0	0
D_0__Bacteria;D_1__Proteobacteria;D_2__Gammaproteobacteria;D_3__Oceanospirillales;D_4__Pseudohongiellaceae;D_5__BIyi10;D_6__metagenome	8	6	0	0	0	0	0	0	0
D_0__Bacteria;D_1__Proteobacteria;D_2__Gammaproteobacteria;D_3__Oceanospirillales;D_4__Pseudohongiellaceae;D_5__BIyi10;__	411	539	5	368	0	0	0	634	0
D_0__Bacteria;D_1__Proteobacteria;D_2__Gammaproteobacteria;D_3__Oceanospirillales;D_4__Pseudohongiellaceae;D_5__Pseudohongiella;D_6__uncultured bacterium	10	0	0	0	0	0	0	0	0
D_0__Bacteria;D_1__Proteobacteria;D_2__Gammaproteobacteria;D_3__Oceanospirillales;D_4__SS1-B-06-26;D_5__uncultured soil bacterium;D_6__uncultured soil bacterium	0	0	0	0	0	0	0	0	0
D_0__Bacteria;D_1__Proteobacteria;D_2__Gammaproteobacteria;D_3__Oceanospirillales;D_4__SS1-B-06-26;__;__	5	0	0	0	0	0	0	0	0
D_0__Bacteria;D_1__Proteobacteria;D_2__Gammaproteobacteria;D_3__Oceanospirillales;D_4__Saccharospirillaceae;D_5__Saccharospirillum;__	0	0	0	0	0	0	0	0	0
D_0__Bacteria;D_1__Proteobacteria;D_2__Gammaproteobacteria;D_3__Orbales;D_4__Orbaceae;D_5__Gilliamella;__	0	0	0	0	0	0	0	4	0
D_0__Bacteria;D_1__Proteobacteria;D_2__Gammaproteobacteria;D_3__PLTA13;D_4__uncultured bacterium;D_5__uncultured bacterium;D_6__uncultured bacterium	149	191	0	65	0	0	0	0	0
D_0__Bacteria;D_1__Proteobacteria;D_2__Gammaproteobacteria;D_3__Pasteurellales;D_4__Pasteurellaceae;D_5__Actinobacillus;__	0	0	11	0	0	0	0	0	0
D_0__Bacteria;D_1__Proteobacteria;D_2__Gammaproteobacteria;D_3__Pasteurellales;D_4__Pasteurellaceae;D_5__Haemophilus;D_6__uncultured bacterium	0	3	41	63	0	0	0	0	0
D_0__Bacteria;D_1__Proteobacteria;D_2__Gammaproteobacteria;D_3__Piscirickettsiales;D_4__Piscirickettsiaceae;D_5__Candidatus Endoecteinascidia;__	0	0	0	0	0	0	0	0	0
D_0__Bacteria;D_1__Proteobacteria;D_2__Gammaproteobacteria;D_3__Pseudomonadales;D_4__Moraxellaceae;D_5__Acinetobacter;Ambiguous_taxa	5	61	116	502	0	10071	0	3	540
D_0__Bacteria;D_1__Proteobacteria;D_2__Gammaproteobacteria;D_3__Pseudomonadales;D_4__Moraxellaceae;D_5__Acinetobacter;D_6__uncultured Acinetobacter sp.	23	127	0	138	0	335	1517	0	0
D_0__Bacteria;D_1__Proteobacteria;D_2__Gammaproteobacteria;D_3__Pseudomonadales;D_4__Moraxellaceae;D_5__Acinetobacter;D_6__uncultured bacterium	12	93	168	74	30	19	99	4	394
D_0__Bacteria;D_1__Proteobacteria;D_2__Gammaproteobacteria;D_3__Pseudomonadales;D_4__Moraxellaceae;D_5__Acinetobacter;__	326	2010	1100	3948	9195	34731	2806	1518	88827
D_0__Bacteria;D_1__Proteobacteria;D_2__Gammaproteobacteria;D_3__Pseudomonadales;D_4__Moraxellaceae;D_5__Alkanindiges;D_6__uncultured bacterium	344	646	37	0	0	0	0	0	0
D_0__Bacteria;D_1__Proteobacteria;D_2__Gammaproteobacteria;D_3__Pseudomonadales;D_4__Moraxellaceae;D_5__Alkanindiges;__	266	390	0	0	0	0	0	32	0
D_0__Bacteria;D_1__Proteobacteria;D_2__Gammaproteobacteria;D_3__Pseudomonadales;D_4__Moraxellaceae;D_5__Cavicella;__	3	16	0	72	0	0	0	0	0
D_0__Bacteria;D_1__Proteobacteria;D_2__Gammaproteobacteria;D_3__Pseudomonadales;D_4__Moraxellaceae;D_5__Enhydrobacter;D_6__uncultured bacterium	1	130	408	1158	0	0	0	0	0
D_0__Bacteria;D_1__Proteobacteria;D_2__Gammaproteobacteria;D_3__Pseudomonadales;D_4__Moraxellaceae;D_5__Moraxella;__	0	0	1	0	0	0	0	0	0
D_0__Bacteria;D_1__Proteobacteria;D_2__Gammaproteobacteria;D_3__Pseudomonadales;D_4__Moraxellaceae;D_5__Perlucidibaca;__	6	21	0	0	0	0	0	0	0
D_0__Bacteria;D_1__Proteobacteria;D_2__Gammaproteobacteria;D_3__Pseudomonadales;D_4__Moraxellaceae;D_5__Psychrobacter;Ambiguous_taxa	4	105	0	0	0	0	0	0	0
D_0__Bacteria;D_1__Proteobacteria;D_2__Gammaproteobacteria;D_3__Pseudomonadales;D_4__Moraxellaceae;D_5__Psychrobacter;__	19	274	27	0	0	0	0	0	0
D_0__Bacteria;D_1__Proteobacteria;D_2__Gammaproteobacteria;D_3__Pseudomonadales;D_4__Moraxellaceae;D_5__[Agitococcus] lubricus group;D_6__metagenome	13	142	0	0	0	0	0	0	0
D_0__Bacteria;D_1__Proteobacteria;D_2__Gammaproteobacteria;D_3__Pseudomonadales;D_4__Moraxellaceae;D_5__[Agitococcus] lubricus group;__	77	195	9	39	0	0	0	0	0
D_0__Bacteria;D_1__Proteobacteria;D_2__Gammaproteobacteria;D_3__Pseudomonadales;D_4__Moraxellaceae;D_5__uncultured;D_6__metagenome	0	0	0	0	0	0	0	15	0
D_0__Bacteria;D_1__Proteobacteria;D_2__Gammaproteobacteria;D_3__Pseudomonadales;D_4__Moraxellaceae;D_5__uncultured;D_6__uncultured bacterium	9	18	0	0	0	0	0	15	0
D_0__Bacteria;D_1__Proteobacteria;D_2__Gammaproteobacteria;D_3__Pseudomonadales;D_4__Moraxellaceae;D_5__uncultured;__	16	115	39	494	0	0	0	19	0
D_0__Bacteria;D_1__Proteobacteria;D_2__Gammaproteobacteria;D_3__Pseudomonadales;D_4__Moraxellaceae;__;__	452	866	4	236	0	0	0	173	0
D_0__Bacteria;D_1__Proteobacteria;D_2__Gammaproteobacteria;D_3__Pseudomonadales;D_4__Pseudomonadaceae;D_5__Pseudomonas;Ambiguous_taxa	4574	29956	8689	5612	108781	40526	21680	568	12348
D_0__Bacteria;D_1__Proteobacteria;D_2__Gammaproteobacteria;D_3__Pseudomonadales;D_4__Pseudomonadaceae;D_5__Pseudomonas;D_6__Pseudomonas otitidis	0	0	0	46	0	0	0	0	5440
D_0__Bacteria;D_1__Proteobacteria;D_2__Gammaproteobacteria;D_3__Pseudomonadales;D_4__Pseudomonadaceae;D_5__Pseudomonas;D_6__Pseudomonas putida	2	0	0	25	0	0	153	0	498
D_0__Bacteria;D_1__Proteobacteria;D_2__Gammaproteobacteria;D_3__Pseudomonadales;D_4__Pseudomonadaceae;D_5__Pseudomonas;D_6__Pseudomonas sp.	0	0	0	61	0	35	0	0	6
D_0__Bacteria;D_1__Proteobacteria;D_2__Gammaproteobacteria;D_3__Pseudomonadales;D_4__Pseudomonadaceae;D_5__Pseudomonas;D_6__uncultured bacterium	0	0	22	122	0	394	0	0	0
D_0__Bacteria;D_1__Proteobacteria;D_2__Gammaproteobacteria;D_3__Pseudomonadales;D_4__Pseudomonadaceae;D_5__Pseudomonas;__	15184	50101	54031	26927	75980	115768	102469	1291	54431
D_0__Bacteria;D_1__Proteobacteria;D_2__Gammaproteobacteria;D_3__R7C24;D_4__metagenome;D_5__metagenome;D_6__metagenome	7	0	0	0	0	0	0	0	0
D_0__Bacteria;D_1__Proteobacteria;D_2__Gammaproteobacteria;D_3__R7C24;__;__;__	27	15	0	0	0	0	0	0	0
D_0__Bacteria;D_1__Proteobacteria;D_2__Gammaproteobacteria;D_3__Salinisphaerales;D_4__Solimonadaceae;D_5__Alkanibacter;__	210	26	0	276	0	0	0	0	0
D_0__Bacteria;D_1__Proteobacteria;D_2__Gammaproteobacteria;D_3__Salinisphaerales;D_4__Solimonadaceae;D_5__Fontimonas;__	1	20	0	0	0	0	0	3	0
D_0__Bacteria;D_1__Proteobacteria;D_2__Gammaproteobacteria;D_3__Salinisphaerales;D_4__Solimonadaceae;D_5__Hydrocarboniphaga;__	70	15	0	110	0	0	0	12	0
D_0__Bacteria;D_1__Proteobacteria;D_2__Gammaproteobacteria;D_3__Salinisphaerales;D_4__Solimonadaceae;D_5__Panacagrimonas;D_6__uncultured bacterium	10	0	0	0	0	0	0	7	0
D_0__Bacteria;D_1__Proteobacteria;D_2__Gammaproteobacteria;D_3__Salinisphaerales;D_4__Solimonadaceae;D_5__Polycyclovorans;D_6__uncultured bacterium	2142	1537	0	2607	0	0	0	360	0
D_0__Bacteria;D_1__Proteobacteria;D_2__Gammaproteobacteria;D_3__Salinisphaerales;D_4__Solimonadaceae;D_5__Polycyclovorans;__	0	0	0	19	0	0	0	11	0
D_0__Bacteria;D_1__Proteobacteria;D_2__Gammaproteobacteria;D_3__Salinisphaerales;D_4__Solimonadaceae;D_5__uncultured;D_6__uncultured bacterium	230	90	4	0	0	0	0	0	0
D_0__Bacteria;D_1__Proteobacteria;D_2__Gammaproteobacteria;D_3__Salinisphaerales;D_4__Solimonadaceae;__;__	272	116	2	230	0	8	0	649	0
D_0__Bacteria;D_1__Proteobacteria;D_2__Gammaproteobacteria;D_3__Steroidobacterales;D_4__Steroidobacteraceae;D_5__Steroidobacter;D_6__uncultured bacterium	5	0	0	0	0	0	0	0	0
D_0__Bacteria;D_1__Proteobacteria;D_2__Gammaproteobacteria;D_3__Steroidobacterales;D_4__Steroidobacteraceae;D_5__Steroidobacter;__	3	0	0	0	0	0	0	0	0
D_0__Bacteria;D_1__Proteobacteria;D_2__Gammaproteobacteria;D_3__Steroidobacterales;D_4__Steroidobacteraceae;D_5__uncultured;D_6__uncultured bacterium	11	78	6	0	0	0	0	0	0
D_0__Bacteria;D_1__Proteobacteria;D_2__Gammaproteobacteria;D_3__Steroidobacterales;D_4__Steroidobacteraceae;D_5__uncultured;__	316	158	0	0	0	0	0	0	0
D_0__Bacteria;D_1__Proteobacteria;D_2__Gammaproteobacteria;D_3__Steroidobacterales;D_4__Woeseiaceae;D_5__JTB255 marine benthic group;D_6__uncultured bacterium	7	0	0	0	0	0	0	0	0
D_0__Bacteria;D_1__Proteobacteria;D_2__Gammaproteobacteria;D_3__Steroidobacterales;D_4__Woeseiaceae;D_5__Woeseia;D_6__uncultured bacterium	7	3	0	101	0	0	0	0	0
D_0__Bacteria;D_1__Proteobacteria;D_2__Gammaproteobacteria;D_3__Steroidobacterales;D_4__Woeseiaceae;D_5__Woeseia;__	6	0	15	0	0	0	0	0	0
D_0__Bacteria;D_1__Proteobacteria;D_2__Gammaproteobacteria;D_3__Thiomicrospirales;D_4__Thiomicrospiraceae;D_5__endosymbionts;__	4	0	0	0	0	0	0	0	0
D_0__Bacteria;D_1__Proteobacteria;D_2__Gammaproteobacteria;D_3__Thiotrichales;D_4__Thiotrichaceae;D_5__Thiothrix;__	7	0	0	0	0	0	0	0	0
D_0__Bacteria;D_1__Proteobacteria;D_2__Gammaproteobacteria;D_3__Xanthomonadales;D_4__Rhodanobacteraceae;D_5__Aquimonas;__	0	0	0	0	0	0	0	12	0
D_0__Bacteria;D_1__Proteobacteria;D_2__Gammaproteobacteria;D_3__Xanthomonadales;D_4__Rhodanobacteraceae;D_5__Chiayiivirga;__	2	0	0	0	0	0	0	0	0
D_0__Bacteria;D_1__Proteobacteria;D_2__Gammaproteobacteria;D_3__Xanthomonadales;D_4__Rhodanobacteraceae;D_5__Dokdonella;__	0	6	7	0	0	0	0	3	0
D_0__Bacteria;D_1__Proteobacteria;D_2__Gammaproteobacteria;D_3__Xanthomonadales;D_4__Rhodanobacteraceae;D_5__Dyella;Ambiguous_taxa	0	0	0	0	0	0	0	0	0
D_0__Bacteria;D_1__Proteobacteria;D_2__Gammaproteobacteria;D_3__Xanthomonadales;D_4__Rhodanobacteraceae;D_5__Dyella;__	10	149	31	269	0	0	0	0	4
D_0__Bacteria;D_1__Proteobacteria;D_2__Gammaproteobacteria;D_3__Xanthomonadales;D_4__Rhodanobacteraceae;D_5__Luteibacter;__	23	6	0	0	0	0	0	0	0
D_0__Bacteria;D_1__Proteobacteria;D_2__Gammaproteobacteria;D_3__Xanthomonadales;D_4__Rhodanobacteraceae;D_5__Tahibacter;__	3	0	0	0	0	0	0	0	0
D_0__Bacteria;D_1__Proteobacteria;D_2__Gammaproteobacteria;D_3__Xanthomonadales;D_4__Rhodanobacteraceae;D_5__uncultured;D_6__uncultured bacterium	735	294	14	651	0	0	0	377	2
D_0__Bacteria;D_1__Proteobacteria;D_2__Gammaproteobacteria;D_3__Xanthomonadales;D_4__Rhodanobacteraceae;D_5__uncultured;__	8	14	0	71	0	0	0	0	0
D_0__Bacteria;D_1__Proteobacteria;D_2__Gammaproteobacteria;D_3__Xanthomonadales;D_4__Rhodanobacteraceae;__;__	18	0	0	0	0	0	0	407	0
D_0__Bacteria;D_1__Proteobacteria;D_2__Gammaproteobacteria;D_3__Xanthomonadales;D_4__Xanthomonadaceae;D_5__Arenimonas;D_6__uncultured bacterium	480	114	0	338	0	0	0	0	2
D_0__Bacteria;D_1__Proteobacteria;D_2__Gammaproteobacteria;D_3__Xanthomonadales;D_4__Xanthomonadaceae;D_5__Arenimonas;__	843	280	38	504	0	0	0	2225	4
D_0__Bacteria;D_1__Proteobacteria;D_2__Gammaproteobacteria;D_3__Xanthomonadales;D_4__Xanthomonadaceae;D_5__Luteimonas;__	23	33	0	0	0	0	0	50	0
D_0__Bacteria;D_1__Proteobacteria;D_2__Gammaproteobacteria;D_3__Xanthomonadales;D_4__Xanthomonadaceae;D_5__Lysobacter;Ambiguous_taxa	6	6	0	102	0	0	0	612	31
D_0__Bacteria;D_1__Proteobacteria;D_2__Gammaproteobacteria;D_3__Xanthomonadales;D_4__Xanthomonadaceae;D_5__Lysobacter;D_6__uncultured Xanthomonadaceae bacterium	14	4	0	0	0	0	0	0	0
D_0__Bacteria;D_1__Proteobacteria;D_2__Gammaproteobacteria;D_3__Xanthomonadales;D_4__Xanthomonadaceae;D_5__Lysobacter;D_6__uncultured bacterium	5	0	0	12	0	0	0	0	0
D_0__Bacteria;D_1__Proteobacteria;D_2__Gammaproteobacteria;D_3__Xanthomonadales;D_4__Xanthomonadaceae;D_5__Lysobacter;__	1182	217	287	309	0	0	33	3857	200
D_0__Bacteria;D_1__Proteobacteria;D_2__Gammaproteobacteria;D_3__Xanthomonadales;D_4__Xanthomonadaceae;D_5__Pseudoxanthomonas;Ambiguous_taxa	37	10	0	0	0	0	0	0	0
D_0__Bacteria;D_1__Proteobacteria;D_2__Gammaproteobacteria;D_3__Xanthomonadales;D_4__Xanthomonadaceae;D_5__Pseudoxanthomonas;__	17	74	0	71	0	0	0	77	36
D_0__Bacteria;D_1__Proteobacteria;D_2__Gammaproteobacteria;D_3__Xanthomonadales;D_4__Xanthomonadaceae;D_5__Stenotrophomonas;Ambiguous_taxa	5	0	7	0	0	0	0	0	0
D_0__Bacteria;D_1__Proteobacteria;D_2__Gammaproteobacteria;D_3__Xanthomonadales;D_4__Xanthomonadaceae;D_5__Stenotrophomonas;__	596	917	80	1914	121	583	200	446	178
D_0__Bacteria;D_1__Proteobacteria;D_2__Gammaproteobacteria;D_3__Xanthomonadales;D_4__Xanthomonadaceae;D_5__Thermomonas;D_6__uncultured bacterium	89	52	20	90	0	0	0	0	0
D_0__Bacteria;D_1__Proteobacteria;D_2__Gammaproteobacteria;D_3__Xanthomonadales;D_4__Xanthomonadaceae;D_5__Thermomonas;__	359	224	29	15	0	0	0	0	0
D_0__Bacteria;D_1__Proteobacteria;D_2__Gammaproteobacteria;D_3__Xanthomonadales;D_4__Xanthomonadaceae;D_5__Xanthomonas;__	3	0	0	0	0	0	0	17	0
D_0__Bacteria;D_1__Proteobacteria;D_2__Gammaproteobacteria;D_3__Xanthomonadales;D_4__Xanthomonadaceae;__;__	2	0	0	0	0	0	0	3	7
D_0__Bacteria;D_1__Proteobacteria;D_2__Gammaproteobacteria;D_3__Xanthomonadales;__;__;__	8	0	0	0	0	0	0	0	0
D_0__Bacteria;D_1__Proteobacteria;D_2__Gammaproteobacteria;D_3__uncultured;D_4__uncultured bacterium;D_5__uncultured bacterium;D_6__uncultured bacterium	6	4	0	0	0	0	0	18	0
D_0__Bacteria;D_1__Proteobacteria;D_2__Gammaproteobacteria;D_3__uncultured;__;__;__	4	0	0	0	0	0	0	0	0
D_0__Bacteria;D_1__Proteobacteria;D_2__Gammaproteobacteria;__;__;__;__	233	125	66	121	0	0	0	171	11
D_0__Bacteria;D_1__Proteobacteria;__;__;__;__;__	3	0	0	0	0	0	0	0	0
D_0__Bacteria;D_1__Rokubacteria;D_2__NC10;D_3__Methylomirabilales;D_4__Methylomirabilaceae;D_5__Candidatus Methylomirabilis;__	8	0	0	0	0	0	0	0	0
D_0__Bacteria;D_1__Rokubacteria;D_2__NC10;D_3__Methylomirabilales;D_4__Methylomirabilaceae;D_5__Sh765B-TzT-35;D_6__uncultured bacterium	3	0	0	0	0	0	0	0	0
D_0__Bacteria;D_1__Rokubacteria;D_2__NC10;D_3__Rokubacteriales;D_4__uncultured bacterium;D_5__uncultured bacterium;D_6__uncultured bacterium	41	5	9	0	0	0	0	0	0
D_0__Bacteria;D_1__Spirochaetes;D_2__Leptospirae;D_3__Leptospirales;D_4__Leptospiraceae;D_5__Turneriella;__	106	65	14	274	0	0	0	0	0
D_0__Bacteria;D_1__Spirochaetes;D_2__Leptospirae;D_3__Leptospirales;D_4__Leptospiraceae;D_5__uncultured;__	5	6	0	99	0	0	0	0	0
D_0__Bacteria;D_1__Spirochaetes;D_2__Spirochaetia;D_3__Spirochaetales;D_4__Spirochaetaceae;D_5__Spirochaeta 2;__	44	36	2	0	0	0	0	0	0
D_0__Bacteria;D_1__Spirochaetes;D_2__Spirochaetia;D_3__Spirochaetales;D_4__Spirochaetaceae;__;__	0	8	0	0	0	0	0	28	2
D_0__Bacteria;D_1__Tenericutes;D_2__Mollicutes;D_3__Entomoplasmatales;D_4__Entomoplasmatales Incertae Sedis;D_5__Candidatus Hepatoplasma;__	0	0	0	0	0	0	0	0	0
D_0__Bacteria;D_1__Thermotogae;D_2__Thermotogae;__;__;__;__	0	0	0	0	0	0	0	0	0
D_0__Bacteria;D_1__Verrucomicrobia;D_2__Verrucomicrobiae;D_3__Chthoniobacterales;D_4__01D2Z36;__;__	16	0	0	0	0	0	0	10	0
D_0__Bacteria;D_1__Verrucomicrobia;D_2__Verrucomicrobiae;D_3__Chthoniobacterales;D_4__Chthoniobacteraceae;D_5__Candidatus Udaeobacter;D_6__uncultured bacterium	8	40	0	0	0	0	0	0	0
D_0__Bacteria;D_1__Verrucomicrobia;D_2__Verrucomicrobiae;D_3__Chthoniobacterales;D_4__Chthoniobacteraceae;D_5__Candidatus Udaeobacter;__	0	0	0	0	0	0	0	26	0
D_0__Bacteria;D_1__Verrucomicrobia;D_2__Verrucomicrobiae;D_3__Chthoniobacterales;D_4__Chthoniobacteraceae;D_5__Chthoniobacter;D_6__metagenome	72	10	15	90	0	0	0	193	0
D_0__Bacteria;D_1__Verrucomicrobia;D_2__Verrucomicrobiae;D_3__Chthoniobacterales;D_4__Chthoniobacteraceae;D_5__Chthoniobacter;D_6__uncultured bacterium	95	30	5	0	0	0	0	123	0
D_0__Bacteria;D_1__Verrucomicrobia;D_2__Verrucomicrobiae;D_3__Chthoniobacterales;D_4__Chthoniobacteraceae;D_5__Chthoniobacter;__	136	40	7	0	0	0	0	4	0
D_0__Bacteria;D_1__Verrucomicrobia;D_2__Verrucomicrobiae;D_3__Chthoniobacterales;D_4__Chthoniobacteraceae;D_5__LD29;__	3	0	0	0	0	0	0	0	0
D_0__Bacteria;D_1__Verrucomicrobia;D_2__Verrucomicrobiae;D_3__Chthoniobacterales;D_4__Chthoniobacteraceae;__;__	5	0	0	0	0	0	0	3	0
D_0__Bacteria;D_1__Verrucomicrobia;D_2__Verrucomicrobiae;D_3__Chthoniobacterales;D_4__Terrimicrobiaceae;D_5__FukuN18 freshwater group;D_6__uncultured bacterium	2	0	0	0	0	0	0	0	0
D_0__Bacteria;D_1__Verrucomicrobia;D_2__Verrucomicrobiae;D_3__Chthoniobacterales;D_4__Terrimicrobiaceae;D_5__FukuN18 freshwater group;__	6	0	0	0	0	0	0	0	0
D_0__Bacteria;D_1__Verrucomicrobia;D_2__Verrucomicrobiae;D_3__Chthoniobacterales;D_4__Terrimicrobiaceae;D_5__Terrimicrobium;D_6__uncultured bacterium	16	0	0	0	0	0	0	0	0
D_0__Bacteria;D_1__Verrucomicrobia;D_2__Verrucomicrobiae;D_3__Chthoniobacterales;D_4__Terrimicrobiaceae;D_5__Terrimicrobium;__	5	0	0	0	0	0	0	0	0
D_0__Bacteria;D_1__Verrucomicrobia;D_2__Verrucomicrobiae;D_3__Chthoniobacterales;D_4__Terrimicrobiaceae;__;__	0	0	0	0	0	0	0	0	0
D_0__Bacteria;D_1__Verrucomicrobia;D_2__Verrucomicrobiae;D_3__Chthoniobacterales;D_4__Xiphinematobacteraceae;D_5__Candidatus Xiphinematobacter;D_6__uncultured Candidatus Xiphinematobacter sp.	1	0	0	0	0	0	0	0	0
D_0__Bacteria;D_1__Verrucomicrobia;D_2__Verrucomicrobiae;D_3__Chthoniobacterales;D_4__Xiphinematobacteraceae;D_5__Candidatus Xiphinematobacter;D_6__uncultured bacterium	7	0	0	0	0	0	0	0	0
D_0__Bacteria;D_1__Verrucomicrobia;D_2__Verrucomicrobiae;D_3__Chthoniobacterales;D_4__Xiphinematobacteraceae;D_5__Candidatus Xiphinematobacter;__	30	7	0	0	0	0	0	0	0
D_0__Bacteria;D_1__Verrucomicrobia;D_2__Verrucomicrobiae;D_3__Chthoniobacterales;__;__;__	0	0	0	0	0	0	0	17	0
D_0__Bacteria;D_1__Verrucomicrobia;D_2__Verrucomicrobiae;D_3__Methylacidiphilales;D_4__Methylacidiphilaceae;D_5__uncultured;D_6__uncultured bacterium	3	0	3	0	0	0	0	0	0
D_0__Bacteria;D_1__Verrucomicrobia;D_2__Verrucomicrobiae;D_3__Methylacidiphilales;D_4__Methylacidiphilaceae;D_5__uncultured;__	14	10	0	0	0	0	0	0	0
D_0__Bacteria;D_1__Verrucomicrobia;D_2__Verrucomicrobiae;D_3__Opitutales;D_4__Opitutaceae;D_5__Cephaloticoccus;__	42	0	0	0	0	0	0	0	0
D_0__Bacteria;D_1__Verrucomicrobia;D_2__Verrucomicrobiae;D_3__Opitutales;D_4__Opitutaceae;D_5__IMCC26134;D_6__metagenome	152	39	13	0	0	0	0	0	0
D_0__Bacteria;D_1__Verrucomicrobia;D_2__Verrucomicrobiae;D_3__Opitutales;D_4__Opitutaceae;D_5__IMCC26134;__	4	5	0	0	0	0	0	186	0
D_0__Bacteria;D_1__Verrucomicrobia;D_2__Verrucomicrobiae;D_3__Opitutales;D_4__Opitutaceae;D_5__Lacunisphaera;D_6__uncultured bacterium	8	42	8	33	0	0	0	64	0
D_0__Bacteria;D_1__Verrucomicrobia;D_2__Verrucomicrobiae;D_3__Opitutales;D_4__Opitutaceae;D_5__Lacunisphaera;__	148	228	21	251	0	0	0	97	0
D_0__Bacteria;D_1__Verrucomicrobia;D_2__Verrucomicrobiae;D_3__Opitutales;D_4__Opitutaceae;D_5__Opitutus;D_6__metagenome	6	0	0	0	0	0	0	0	0
D_0__Bacteria;D_1__Verrucomicrobia;D_2__Verrucomicrobiae;D_3__Opitutales;D_4__Opitutaceae;D_5__Opitutus;D_6__uncultured bacterium	6	16	0	30	0	0	0	0	0
D_0__Bacteria;D_1__Verrucomicrobia;D_2__Verrucomicrobiae;D_3__Opitutales;D_4__Opitutaceae;D_5__Opitutus;__	316	179	33	326	0	0	0	1322	36
D_0__Bacteria;D_1__Verrucomicrobia;D_2__Verrucomicrobiae;D_3__Opitutales;D_4__Opitutaceae;__;__	131	88	19	88	0	0	0	50	0
D_0__Bacteria;D_1__Verrucomicrobia;D_2__Verrucomicrobiae;D_3__Opitutales;D_4__Puniceicoccaceae;D_5__Cerasicoccus;__	0	0	0	0	0	0	0	0	0
D_0__Bacteria;D_1__Verrucomicrobia;D_2__Verrucomicrobiae;D_3__Opitutales;D_4__Puniceicoccaceae;D_5__Lentimonas;D_6__uncultured marine bacterium	9	0	5	0	0	0	0	0	0
D_0__Bacteria;D_1__Verrucomicrobia;D_2__Verrucomicrobiae;D_3__Opitutales;D_4__Puniceicoccaceae;__;__	4	0	0	0	0	0	0	17	0
D_0__Bacteria;D_1__Verrucomicrobia;D_2__Verrucomicrobiae;D_3__Pedosphaerales;D_4__Pedosphaeraceae;D_5__Pedosphaera;__	13	9	0	0	0	0	0	54	0
D_0__Bacteria;D_1__Verrucomicrobia;D_2__Verrucomicrobiae;D_3__Pedosphaerales;D_4__Pedosphaeraceae;D_5__metagenome;D_6__metagenome	15	0	0	0	0	0	0	0	0
D_0__Bacteria;D_1__Verrucomicrobia;D_2__Verrucomicrobiae;D_3__Pedosphaerales;D_4__Pedosphaeraceae;D_5__uncultured bacterium;D_6__uncultured bacterium	97	190	18	131	0	0	0	59	0
D_0__Bacteria;D_1__Verrucomicrobia;D_2__Verrucomicrobiae;D_3__Pedosphaerales;D_4__Pedosphaeraceae;__;__	103	48	18	246	0	0	0	1661	0
D_0__Bacteria;D_1__Verrucomicrobia;D_2__Verrucomicrobiae;D_3__S-BQ2-57 soil group;__;__;__	1	0	0	0	0	0	0	0	0
D_0__Bacteria;D_1__Verrucomicrobia;D_2__Verrucomicrobiae;D_3__Verrucomicrobiales;D_4__DEV007;D_5__uncultured bacterium;D_6__uncultured bacterium	14	0	0	0	0	0	0	0	0
D_0__Bacteria;D_1__Verrucomicrobia;D_2__Verrucomicrobiae;D_3__Verrucomicrobiales;D_4__DEV007;__;__	50	5	0	101	0	0	0	0	0
D_0__Bacteria;D_1__Verrucomicrobia;D_2__Verrucomicrobiae;D_3__Verrucomicrobiales;D_4__Rubritaleaceae;D_5__Luteolibacter;D_6__uncultured bacterium	939	147	220	51	0	0	0	43	0
D_0__Bacteria;D_1__Verrucomicrobia;D_2__Verrucomicrobiae;D_3__Verrucomicrobiales;D_4__Rubritaleaceae;D_5__Luteolibacter;__	61	51	7	0	0	0	0	18	0
D_0__Bacteria;D_1__Verrucomicrobia;D_2__Verrucomicrobiae;D_3__Verrucomicrobiales;D_4__Verrucomicrobiaceae;D_5__Prosthecobacter;D_6__uncultured bacterium	100	7	3	0	0	0	0	33	0
D_0__Bacteria;D_1__Verrucomicrobia;D_2__Verrucomicrobiae;D_3__Verrucomicrobiales;D_4__Verrucomicrobiaceae;D_5__Prosthecobacter;__	909	23	5	82	0	0	0	1141	37
D_0__Bacteria;D_1__Verrucomicrobia;D_2__Verrucomicrobiae;D_3__Verrucomicrobiales;D_4__Verrucomicrobiaceae;D_5__Roseimicrobium;__	46	9	0	101	0	0	0	381	13
D_0__Bacteria;D_1__Verrucomicrobia;D_2__Verrucomicrobiae;D_3__Verrucomicrobiales;D_4__Verrucomicrobiaceae;D_5__Verrucomicrobium;__	80	0	0	0	0	0	0	41	0
D_0__Bacteria;D_1__Verrucomicrobia;D_2__Verrucomicrobiae;D_3__Verrucomicrobiales;D_4__Verrucomicrobiaceae;D_5__uncultured;D_6__uncultured bacterium	643	11	41	0	0	0	0	0	0
D_0__Bacteria;D_1__Verrucomicrobia;D_2__Verrucomicrobiae;D_3__Verrucomicrobiales;D_4__Verrucomicrobiaceae;D_5__uncultured;__	229	44	5	0	0	0	0	0	0
D_0__Bacteria;D_1__Verrucomicrobia;D_2__Verrucomicrobiae;D_3__Verrucomicrobiales;D_4__Verrucomicrobiaceae;__;__	79	6	0	0	0	0	0	0	0
D_0__Bacteria;D_1__Verrucomicrobia;D_2__Verrucomicrobiae;D_3__uncultured;__;__;__	1	0	0	0	0	0	0	0	0
D_0__Bacteria;D_1__WOR-1;D_2__uncultured bacterium;D_3__uncultured bacterium;D_4__uncultured bacterium;D_5__uncultured bacterium;D_6__uncultured bacterium	1	0	5	0	0	0	0	0	0
D_0__Bacteria;D_1__WPS-2;D_2__uncultured bacterium;D_3__uncultured bacterium;D_4__uncultured bacterium;D_5__uncultured bacterium;D_6__uncultured bacterium	257	8	7	31	0	0	0	4	0
D_0__Bacteria;D_1__WPS-2;__;__;__;__;__	20	6	0	25	0	0	0	51	4
D_0__Bacteria;D_1__WS2;D_2__uncultured bacterium;D_3__uncultured bacterium;D_4__uncultured bacterium;D_5__uncultured bacterium;D_6__uncultured bacterium	0	0	0	0	0	0	0	22	0
D_0__Bacteria;D_1__Zixibacteria;D_2__uncultured bacterium;D_3__uncultured bacterium;D_4__uncultured bacterium;D_5__uncultured bacterium;D_6__uncultured bacterium	10	3	0	0	0	0	0	0	0
D_0__Bacteria;__;__;__;__;__;__	44	0	5	0	0	0	0	15	0
Unassigned;__;__;__;__;__;__	1	4	1	32	0	0	0	7	6

## Sheet: Fig3B
Plots are small histograms from
/Users/jvanderm/Documents/Manu/diversity analysis/histogram reads
Produced in MatLab from Summed read abundance file ‘Manu7_sums’ (Fig3A source data)
as described in Analysis file: MatLab_diversity_analysis.txt,
n= richness for that single summed sample
The bead 6 h plot is from
/Users/jvanderm/Documents/Manu/diversity analysis/histogram reads/Manu7-2-sums-small0001.pdf
This comes from the T=6h data of SC_T6_130218_mixC
Produced in MatLab from Summed read abundance file Manu7_2=xlsread('Manu_taxa_level7_combined.xlsx'); (Figure 3A source data)
as described in Analysis file: MatLab_diversity_analysis.txt,
n= richness
%%histogram plots example
for k=1:3
FigH=figure;
height=200;
width=200;
x0=10;
y0=10;
p(k)=histogram(log10(Manu7_2_sums_Norm(:,k)),'Normalization','probability');
p(k).BinWidth=0.25;
set(gca,'fontsize',6)
xlim([0,5]);
ylim([0,0.5]);
set(gcf,'position',[x0,y0,width,height]);
xlabel('Log10 sequence reads', 'FontSize',6)
ylabel('Density', 'FontSize',6)
grid on
filename=sprintf('Manu7-2-sums-sample%.4d.pdf',k);
title(filename);
saveas(FigH, filename,'pdf');
end

## Sheet: Fig3C_normz_OTU_matrix
otu	sa1	sa2	sa3	sa4	sa5	sa6	sa7	sa8	sa9	sa10	sa11	sa12	sa13	sa14	sa15	sa16	sa17	sa18	sa19	sa20	sa21	sa22	sa23	sa24	sa25	sa26	sa27	sa28	sa29	sa30	sa31	sa32	sa33
OTU1	0	2.97581e-05	0	0	0	0	0	0	0	0	0	0	0	0	0	0	0	0	0	0	0	0	0	0	0	0	0	0	0	0	0	0	0
OTU2	0	0	0	0	0	0	0.000688156	0.000600077	0	0	0	0	0	0	0	0	0	0.000164448	0	0.000165628	0	0	0	0	0	0	0	0	0	0	0.000124434	0	1.9323e-05
OTU3	0	0	0	0	0	0.000126947	0.000543281	0.000634044	0	0	0	0	0	0	0	0	0	0.00020556	0	0.000366747	0	6.39288e-05	0	0	0	0	0	0	0	2.67637e-05	0.00010139	0.000305374	0
OTU4	0	0	0	0	0	0	0	3.39666e-05	0	0	0	0	0	0	0	0	0	0	0	0	0	0	0	0	0	0	0	1.81916e-05	0	0	0	0	0
OTU5	0	0	0	0	0	0	0	4.52888e-05	0	0	0	0	0	0	0	0	0	0	0	0	0	0	0	0	0	0	0	0	0	0	0	0	0
OTU6	0	0	0	0	0	0	0	0	0	0	0	0	0	0	0	0	0	7.19461e-05	0	9.46443e-05	0	0	0	0	0	0	0	0	0	0	0	0	0
OTU7	0	0	0	0	0	0	0.000325969	0.000611399	0	0	0	0	0	0	0	0	0	0	0	0	0	0	0	0	0	0	0	0.000351705	0.000133168	0	0	0	0
OTU8	0	0	0	0	0	0	7.24375e-05	0	0	0	0	0	0	0	0	0	0	0	0	0	0	0	0	0	0	0	0	0	0	0	0	0	0
OTU9	0	8.92742e-05	0	4.08001e-05	0.000123846	4.23155e-05	0	0.000147189	0	0	0	0	0	0	0	0	0	0	0	0	0	0	0	0	0	0	0	0	0	0	0	0	0
OTU10	0	0	0	4.66287e-05	0	0	7.24375e-05	0.000147189	0	0	0	0	0	0	0	0	0	0	0	0	0	0	0	0	6.62032e-05	0	0	4.8511e-05	0.000104219	0.000240874	0	0	0.000507229
OTU11	6.71538e-05	0	0.000113219	0	0.000123846	0.000228504	0	6.79332e-05	0	0	0	0	0	0	0	0	0	0.000370009	0.000649534	0.000319425	0	0	0	0	0	0	0.000428194	0	0	0	0	0	0.000623167
OTU12	0	0	0	0	0	0	0	0	0	0	0	0	0	0	0	0	0	7.19461e-05	0	0	0	0	0	0	0	0	0	0	0	0	0	0	0
OTU13	0	0	0	0	0	0	0	0	0	0	0	0	0	0	0	0	0	0	0	0	0	0	0	0	0	0	0	0	0	0	0	0	0
OTU14	0	0	0	0	0	0	0	0	0	0	0	0	0	0	0	0	0	0	0	0	0	0	0	0	0	0	0	0	0	0	0	0	0
OTU15	0	0	0	0	0	0	0	2.26444e-05	0	0	0	0	0	0	0	0	0	0	0	0	0	0	0	0	0	0	0	0.000145533	0	0	0	0	0
OTU16	0	0	0	0	0	0	0	0	0	0	0	0	0	0	0	0	0	6.16681e-05	0	4.73222e-05	0	0	0	0	0	0	0	0	0	0	0	0	0
OTU17	0	0	0	9.32575e-05	0	0.000126947	0	0	0	0	0	0	0	0	0	0	0	0	0	0	0	0	0	0	0	0	0	0	3.47395e-05	0	0	0	0
OTU18	0	0.00015871	0	0.000134058	0	5.92417e-05	0	2.26444e-05	0	0	0	0	0	0	0	0	0	0	0	0	0	0	0	0	0.000606863	0.000818533	0.000256916	0.00115214	0.00138379	0.00102148	0.00239189	0.00298945	0
OTU19	0	0	0	0	0	3.38524e-05	0	3.39666e-05	0	0	0	0	0	0	0	0	0	0	0	0	0	0	0	0	0	0	0	0	0	0	0	0	0
OTU20	0	3.96774e-05	0	0	0	0	0	0	0	0	0	0	0	0	0	0	0	0	0	0	0	0	0	0	0	0	0	0	0	0	0	0	0
OTU21	0	6.94355e-05	0.000213858	0.000145715	0.00015923	7.61679e-05	0.000181094	0.000350988	0	0	0	0	0	0	0	0	0	0	0	0	0	0	0	0	0	0	0	0	0	0	0.000188955	0	0
OTU22	0	0	0	0	0	0	0	4.52888e-05	0	0	0	0	0	0	0	0	0	0	0	0	0	0	0	0	0	0	0	0	0	0	0	0	0
OTU23	0	0	2.51598e-05	8.74289e-05	5.30767e-05	0	0	0	0	0	0	0	0	0	0	0	0	0	0	0	0	0	0	0	0	0	0	6.06388e-05	2.89496e-05	0	0	0	3.38153e-05
OTU24	0	0	0	0	0	0	0	0	0	0	0	0	0	0	0	0	0	0	0	0	0	0	0	0	0	0	0	0	0	0	0	0	0
OTU25	0	0	0	9.90861e-05	0	0	0	0	0	0	0	0	0	0	0	0	0	0	5.64812e-05	0	0	0	0	0	0	0	0	0	0	0	0	0	0
OTU26	0	0	0	0	0	0	0	0.000283055	0	0	0	0	0	0	0	0	0	0.00544735	0.0038972	0.00519361	0.000125433	0.000242929	0.000180348	0	8.27541e-05	0	0	0	0	0	0	0	0.000879197
OTU27	0	0	0.000452876	0.000279772	0.000619228	0.000338524	0.00137631	0.000634044	0	0	0	0	0	0	0	0	0	0.00103808	0.0009037	0.000899121	0	0	0	0	0.000104822	0	0	0.000521493	0.000162118	0.000530814	0	0.000132597	0
OTU28	0.000322338	0.000119032	0.00216374	0.000588688	0.0015923	0.000330061	0.00141253	0.002038	0	0	0	0	0	0	0	0	0	0.000267229	0	0	0	0	0	0	0.000248262	0.000376956	0	0.000770112	0.000827958	0.000914427	0.000345649	0.00098443	0
OTU29	0	0	0	0	0	0	0.000108656	0.000113222	0	0	0	0	0	0	0	0	0	0	0	0	0	0	0	0	0	0	0	0	0	0	0	0	0
OTU30	0	0	0.000251598	0.000151543	0.000141538	0	0.000507063	0.000339666	0	0	0	0	0	0	0	0	0	0	0	0	0	0	0	0	0	0	0	0.000248619	0.000104219	0.000312244	0	0	0
OTU31	0	0	3.77396e-05	6.41145e-05	0	0	0	0.000373633	0	0	0	0	0	0	0	0	0	4.11121e-05	0	0	0	0	0	0	0	0	0	0.000303194	0	0.000236413	0	0	0
OTU32	0	0	0	0	0	0	0	0	0	0	0	0	0	0	0	0	0	0	0	0	0	0	0	0	0	0	0	9.7022e-05	0	0.000200728	0	0	0
OTU33	0.000188031	0.00014879	0.000553515	0.000279772	0.000495382	0.000397766	0	0.000271733	0	0	0	0	0	0	0	0	0	0.00078113	0.000677775	0.00111207	0	0	0	0	0	0	0	0.00010915	0.000115798	0.000281019	0.000709733	0	0
OTU34	0	0	0	3.49716e-05	0	0	0	0.000249089	0	0	0	0	0	0	0	0	0	0	0	0	0	0	0	0	4.96524e-05	0	0	0	0	0	0.000529995	0	0
OTU35	0	0	0	0	0	0	0	0	0	0	0	0	0	0	0	0	0	0	0	0	0	0	0	0	0	0	0	0	0	0	0	0	0
OTU36	0	0	0	0	0	0	0	0	0	0	0	0	0	0	0	0	0	0	0	0	0	0	0	0	0	0	0	0	0	0	0	0	0
OTU37	0	0	0	0.000145715	0	0	0	0.000249089	0	0	0	0	0	0	0	0	0	0	0	0	0	0	0	0	0	0	0	0	0	0	0	0	0
OTU38	0	0	0	0	0	0	0	2.26444e-05	0	0	0	0	0	0	0	0	0	0	0	0	0	0	0	0	0	0	0	0	0	0	0	0	0
OTU39	0	8.92742e-05	0	0	0	0	0	0	0	0	0	0	0	0	0	0	0	0	0	0	0	0	0	0	0.000204127	0.000172323	0.000397364	0.000879262	0.000434244	0.00115976	0	0.000558513	0
OTU40	0.000308907	0	0	8.16003e-05	0	0.000160799	0	0.000452888	0	0	0	0	0	0	0	0	0	0.00491289	0.00474442	0.00498066	0.000156791	7.67146e-05	0.000165319	8.33681e-05	0	0	0	7.88304e-05	0.000347395	0	0	0	0
OTU41	8.05845e-05	0.000178548	0.000490615	0.000326401	0.000760766	0.000457007	0.00264397	0.00215122	0	0	0	0	0	0	0	0	0	0.00253867	0.00144027	0.00287482	0	0	0	0	0	0	0	0.000721601	0.000393714	0.000669093	0	0.000458061	0
OTU42	0	0	0	0	0	0	0	5.6611e-05	0	0	0	0	0	0	0	0	0	0	0	0	0	0	0	0	0	0	0	0	0	0	0	0	0
OTU43	0	0	0	0	0	8.4631e-05	0	0	0	0	0	0	0	0	0	0	0	0	0	0	0	0	0	0	0	0	0	7.27665e-05	0	0	0	0	0
OTU44	0	0	0	0	0.000176922	8.4631e-05	0	0.000645366	0	0	0	0	0	0	0	0	0	0.000318619	0.000225925	0.000319425	0	0	0	0	0	0	0	0	3.47395e-05	0	0	0	0
OTU45	0.000967014	0.00161685	0.000918331	0.000990861	0.0047769	0.00357143	0.0174574	0.0130432	0	0	0	0	0	0	0	0	0	0	0	0	0	0	0	0	5.51694e-05	5.38509e-05	0	0.00317141	0.00188172	0.00299754	0.00353484	0.00425113	0.00136227
OTU46	0	0	0.000150959	4.66287e-05	3.53845e-05	0.000211578	0.00159363	0.0025475	0	0	0	0	0	0	0	0	0	0.000318619	0.000254165	0.000248441	0	0	0	0	0	3.23105e-05	0	3.03194e-05	2.89496e-05	0.000205189	0.00248407	0.00116926	0.000169076
OTU47	0	0	0	0	0	0	0	0	0	0	0	0	0	0	0	0	0	0	0	0	0	0	0	0	0	0	0	0	4.05294e-05	0	0	0	0
OTU48	0	0	0	0	0	5.07786e-05	0	0	0	0	0	0	0	0	0	0	0	0	0	0	0	0	0	0	0	0	0	0	0	0	0	0	0
OTU49	0	0	0	0	5.30767e-05	0	0	0	0	0	0	0	0	0	0	0	0	0	0	0	0	0	0	0	0	0	0	0	0	0	0	0	0
OTU50	0	0	0	1.74858e-05	0	4.23155e-05	0	0.000124544	0	0	0	0	0	0	0	0	0	0	0	0	0	0	0	0	0	0	0	0	0	0	0	0.000695128	0
OTU51	0	0	0.000125799	0.000233144	0	7.61679e-05	0	0	0	0	0	0	0	0	0	0	0	0	0	0	0	0	0	0	0	0	0	0	4.05294e-05	0	0.000576082	0	0
OTU52	0.000282046	0.00133911	0.00324561	0.00490185	0.0013623	0.00286053	0.00756972	0.00638572	0	0	0	0	0	0	0	0	0	0.00267229	0.00223101	0.00233062	0	0.000115072	0	0	0	0	0	0.000958093	0.00122746	0.000959034	0.00135955	0.00315419	0.000425106
OTU53	0.00103417	0.00194419	0.00595028	0.00597431	0.00484767	0.00566181	0.0274176	0.0185911	0	0	0	0	0	0	0	0	0	0.0452438	0.0561141	0.0453701	0.00147384	0.00138086	0.00163816	0.000972627	0.00014344	0	0	0.00158874	0.00186435	0.00270314	0.0102911	0.00334706	0.00579691
OTU54	0.00247126	0.00611032	0.0124415	0.0127879	0.0151976	0.0211324	0.0607751	0.0470891	0	0	0	0	0	0	0	0	0	0.015047	0.0147981	0.0141966	0	0.000600931	0.000526015	0	8.8271e-05	0.000667751	0	0.00419014	0.00404136	0.00282357	0.0161395	0.013774	0.00853594
OTU55	0.0001746	0	0.000213858	0	0	7.61679e-05	0.000651938	0.00147189	0	0	0	0	0	0	0	0	0	0.00232283	0.0025699	0.0026737	0	3.83573e-05	9.0174e-05	0	0	0	0	0	0.000567412	0	0.000105999	0.00158714	0.000376799
OTU56	8.05845e-05	1.98387e-05	0.000163538	0.000128229	0.000176922	0.00024543	0.00184716	0.00180023	0	0	0	0	0	0	0	0	0	0.000925022	0.00138379	0.00118305	0	0	0	0	0	0	0	1.21278e-05	5.78992e-05	0	0.00128121	0.00106479	0
OTU57	6.71538e-05	0	0	0	0	0	0	4.52888e-05	0	0	0	0	0	0	0	0	0	0	0	0	0	0	0	0	0	0	0	0	0	0	0.00100008	0	0
OTU58	0	0	0	0	0	0.000169262	0	7.92555e-05	0	0	0	0	0	0	0	0	0	0	0	0	0	0	0	0	0	0	0	0	0	0	0	0	0
OTU59	0	0	0	0	0	0	0	0	0	0	0	0	0	0	0	0	0	0	0	0	0	0	0	0	0	0	0	0	0	0	0	0	0
OTU60	0	5.95161e-05	0.000251598	0.000204001	0.00031846	0.000609343	0.000217313	0.0002038	0	0	0	0	0	0	0	0	0	0	0	0	0	0	0	0	0	0	0	3.63833e-05	0.000324235	0.000178425	0	0	0
OTU61	0	0	0.000440296	6.99431e-05	0	0.000228504	0.00159363	0.00147189	0	0	0	0	0	0	0	0	0	0.0122925	0.013499	0.0131674	0	7.67146e-05	9.0174e-05	0	9.37879e-05	0	0.000260342	9.09582e-05	0.000411084	9.36731e-05	0	0	0.000473414
OTU62	0	0	0	4.66287e-05	0.000300768	0.000177725	0.000688156	0.00120015	0	0	0	0	0	0	0	0	0	0.0107097	0.013499	0.0110734	7.83957e-05	0.000102286	0	0	0.000110339	7.53912e-05	0.000503556	0.000200108	0.000150538	0.000133819	4.14779e-05	4.41989e-05	0
OTU63	0.000389492	6.94355e-05	0.00191214	0.000460459	0.00284845	0.000304672	0.00793191	0.00467607	0	0	0	0	0	0	0	0	0	0.000215838	0.000423609	0.000201119	0	0	0	0	1.65508e-05	0	9.93409e-05	0.000309258	0.000799009	0.000762766	0.00129964	0.000602712	0.000743936
OTU64	0	0	0	2.9143e-05	0	0	0.00293372	0.00147189	0	0	0	0	0	0	0	0	0	0.00209672	0.0018074	0.00204668	0	0	0	0	0	0	0	0	6.36891e-05	0.000267637	0.000815732	0.000321447	0.000304338
OTU65	0.000282046	9.91936e-05	0.000905752	0.000617831	0.00237076	0.000516249	0.000760594	0.000509499	0	0	0	0	0	0	0	0	0	0	0	0	0	0	0	0	0	2.69254e-05	0.000116469	0.000345641	0.000150538	0	0	0	0
OTU66	0	0	0.000893172	0.000198172	0.000689997	0.000194651	0	5.6611e-05	0	0	0	0	0	0	0	0	0	0.000298063	0	0.000153797	0	0	0	0	0	0	0	0.000145533	0.000260546	0.000200728	0	0	0.000724613
OTU67	0	0.000109113	0.000226438	0	0	0	0.000615719	0.000373633	0	0	0	0	0	0	0	0	0	0	0	0	0	0	0	0	0	0	0	0.000127341	5.21093e-05	7.13699e-05	0	0.000602712	0
OTU68	0	0.000119032	0.000478036	0.000524573	0.000566151	0.000194651	0	0.000452888	0	0	0	0	0	0	0	0	0	0	0	0.000130136	0	0	0	0	0	0	0	0	0	0	0	0	0.000323661
OTU69	0	0	0.000389976	8.16003e-05	0	0	0	0	0	0	0	0	0	0	0	0	0	0	0	0	0	0	0	0	0	0	0	6.67026e-05	0.000277916	4.01456e-05	0.000460866	0	0
OTU70	0	0	0	0	0	0	0	0	0	0	0	0	0	0	0	0	0	0	0.000141203	0.000177458	0	0	0	0	4.41355e-05	0	0.000178129	0	5.78992e-05	0	0	0.000618785	0.000241538
OTU71	0	0.000247984	0.000478036	0.000192344	0.000530767	0.000101557	0.00166606	0.00105297	0	0	0	0	0	0	0	0	0	0.000616681	0.0010449	0.000958274	0	0	0	0	0	0	0	7.88304e-05	0.000115798	0.000334547	0	0	0
OTU72	0	0	0.000138379	3.49716e-05	0	0	0	0	0	0	0	0	0	0	0	0	0	0	0	0	0	0	0	0	4.96524e-05	0	0	0	6.36891e-05	0	0	0	0
OTU73	0	5.95161e-05	0	0	0	5.07786e-05	0	0	0	0	0	0	0	0	0	0	0	0	0	0	0	0	0	0	0	0	0	0	5.78992e-05	0	0	0	0
OTU74	0.000282046	0	0.000553515	0.000279772	0.000424613	0.000169262	7.24375e-05	0.000169833	0	0	0	0	0	0	0	0	0	0	0	0	0	0	0	0	0	0	0	0.000121278	0	0	0	0	0
OTU75	0	0	0.000264178	0	0.000229999	0	0.000507063	0.000226444	0	0	0	0	0	0	0	0	0	0	0	0	0	0	0	0	0	0	0	0	9.26387e-05	0	0	0	0.000207722
OTU76	0	4.95968e-05	0.000176118	0	0.000300768	9.30941e-05	0	0	0	0	0	0	0	0	0	0	0	0	0	0	0	0	0	0	0	0	0	0	0.000231597	0	0	0	0
OTU77	0	0	0.000125799	0.000192344	0	5.92417e-05	0.000615719	0.000271733	0	0	0	0	0	0	0	0	0	0.000853076	0.0009037	0.00125404	0	0	0	0	7.72371e-05	0	0	0	0	0	0	0	0.000135261
OTU78	0	0	0	4.08001e-05	0	0	0	0	0	0	0	0	0	0	0	0	0	0	0	0	0	0	0	0	0	0	0	0	0	0	0	0	0
OTU79	0	0	0	3.49716e-05	0	7.61679e-05	0.000253531	0.0003057	0	0	0	0	0	0	0	0	0	0.00188088	0.00307823	0.00199936	4.70374e-05	0	0	0	0	0	0	0.000254683	0	0	0	0	0.000845382
OTU80	0.000107446	3.96774e-05	0.000138379	6.99431e-05	0.000566151	0.000363913	0.000977907	0.000951065	0	0	0	0	0	0	0	0	0	0.00379259	0.00282406	0.00386859	0.000141112	0.000242929	0.000210406	0	0	0	0	0.000145533	8.68488e-05	0.000254255	0	0	0.000217384
OTU81	0	0	0	0	0	0	0	0	0	0	0	0	0	0	0	0	0	0.00255923	0.00330415	0.00272102	0	0	0	0	0	0	0	0	0	0	0	0	0.000748767
OTU82	0	0	0	0	0	5.92417e-05	0	0	0	0	0	0	0	0	0	0	0	0	0	0	0	0	0	0	0	0	0	0	0	0	0	0	0
OTU83	0	0	0	0	0	0	0	0	0	0	0	0	0	0	0	0	0	0	0	0	0	0	0	0	0	0	0	0	0	0	0	0	0
OTU84	0	0	0	0	0	0	0	4.52888e-05	0	0	0	0	0	0	0	0	0	0	0	0	0	0	0	0	0	0	0	0	0	0	0	0	0
OTU85	0	0	0	0	0	0	0	0	0	0	0	0	0	0	0	0	0	0	0	0	0	0	0	0	0	2.15404e-05	0	4.8511e-05	0.000127378	8.47518e-05	0.0015992	0.00299749	0
OTU86	0	0	0	0	0	0	0	0	0	0	0	0	0	0	0	0	0	0	0	0	0	0	0	0	0	0	0	0	0	0	0	0	0
OTU87	0	3.96774e-05	0	0	0	0	0	0	0	0	0	0	0	0	0	0	0	5.13901e-05	0	0	0	0	0	0	0	4.30807e-05	0	0	0	0	0.000437822	0.00239076	0.000188399
OTU88	0	0	0	0	0	5.07786e-05	0	0	0	0	0	0	0	0	0	0	0	0	0	7.09832e-05	0	0	0	0	0	0	0	0	0	0	3.68692e-05	0	0
OTU89	0	0	0	0	0	0	0	0	0	0	0	0	0	0	0	0	0	2.0556e-05	0	0	0	0	0	0	0	0	0	0	0	0	0	0	0
OTU90	0.000510369	0	0.000893172	0.000192344	0	0	0	0.000883132	0	0	0	0	0	0	0	0	0	0.000647515	5.64812e-05	0.0010056	0	0	0	0	2.20677e-05	0	0	3.03194e-05	6.9479e-05	0.000178425	0	0	0.000632829
OTU91	0	0	0	0	0	0	0	0	0	0	0	0	0	0	0	0	0	0	0	0	0	0	0	0	0	0	0	0	0	0	0	0	0
OTU92	0	0	0	0	0	0	0	0	0	0	0	0	0	0	0	0	0	0.000236394	0	0	0.000344941	0.000345216	0.000526015	0.000305683	0	0	0	0	0	0	0	0	0.000444429
OTU93	0	0	0	0	0	0	0	0	0	0	0	0	0	0	0	0	0	0	0	0	0	0	0	0	0	0	0	0	0	0	0	0	0
OTU94	0	0	0	0	0	0	0	0	0	0	0	0	0	0	0	0	0	0	0	5.91527e-05	0	0	0	0	0	0	0	0	0	0	0	0	0
OTU95	0	0	0	0	0	0	0	0.0001019	0	0	0	0	0	0	0	0	0	0	0	0	0	0	0	0	0	0	0	0	0	0	0	0	0
OTU96	5.3723e-05	0	0.000918331	9.32575e-05	0.000495382	0.00011002	0	0.000849166	0	0	7.96378e-05	0.000175813	0	0	0.000142859	0.000444948	0	0.00117169	0.00160971	0.00121855	0.000156791	0.000537002	0.000736421	0.00041684	0.000419287	0.000382341	0.000369959	0.000885326	0.000457404	0.00114638	0.00139642	0.000916123	0
OTU97	0	0	0	0	0	0	0	0	0	0	0	0	0	0	0	0	0	0	0	0	0	0	0	0	0	0	0	0	0	0	0	0	0
OTU98	0	0	0	0	0	0	0	0	0	0	0	0	0	0	0	0	0	0	0	0	0	0	0	0	0	0	0	0	0	0	0	0	0
OTU99	0	5.95161e-05	0	3.49716e-05	0	0	0	0	0	0	0	0	0	0	0	0	0	0	0	0	0	0	0	0	0	0	0	0	0	0.000115976	0	0	0
OTU100	0	0	0.000113219	2.9143e-05	0	0	0	0	0	0	0	0	0	0	0	0	0	0	0	0	0	0	0	0	0	0	0	0	8.10589e-05	0	0	0	0
OTU101	0	0	0	0	0	2.53893e-05	0	0	0	0	0	0	0	0	0	0	0	0	0	0	0	0	0	0	0	0	0	0	0	0	0	0	0
OTU102	0.000443215	0.000585242	0.000540935	0.000227315	0.000265383	0.000169262	0	0	0	0	0	0	0	0	0	0	0	0.0021995	0.00189212	0.0018219	0	0	0	0	0	3.76956e-05	0	0.000115214	9.26387e-05	0	0.000156694	0	9.17843e-05
OTU103	0	0	0	0	0	0	0	0	0	0	0	0	0	0	0	0	0	0.000195282	0	0.000141966	0	0	0	0	0	0	0	0	0	0	0	0	0
OTU104	0	0	0	6.99431e-05	0	0	0	0	0	0	0	0	0	0	0	0	0	0	0	0	0	0	0	0	0	0	0	0	8.10589e-05	0	0	0	0
OTU105	0	0	0	0	0	0	0	0.000158511	0	0	0	0	0	0	0	0	0	0.000565291	0.0009037	0.00044956	0	0	0	0	0	0	0	0	0	0	0	0	0
OTU106	0	0	0	0	0	0	0	0	0	0	0	0	0	0	0	0	0	0	0	0	0	0	0	0	0	0	0	0	0	0	0	0	0
OTU107	0	0	0	0	0	0	0	0	0	0	0	0	0	0	0	0	0	0	0	0	0	0	0	0	0	0	0	0	0	0	0	0	0
OTU108	0	0	0	0	0	0	0	0	0	0	0	0	0	0	0	0	0	0.000339175	0.000367128	0.000319425	0	0	0	0	0	0	0	0	0	0	0	0	0
OTU109	0	0.000109113	0	0	0	0	0	0	0	0	0	0	0	0	0	0	0	0	0	0	0	0	0	0	0	0	0	0	0	0	0	0	0
OTU110	0	4.95968e-05	0.000314497	0.000477945	0	0	0	0.0001019	0	0	0	0	0	0	0	0	0	0.000596125	0.000960181	0.000461391	0	0	0	0	0	0	0	0	0	0	0	0	0
OTU111	0	0	0.000465456	0.000134058	0	0.000304672	0	0	0	0	0	0	0	0	0	0	0	0	0	0	0	0	0	0	0	0	0	0	0.000144748	0	0	0	0
OTU112	0	0	0	4.08001e-05	0.000106153	0	0.000108656	2.26444e-05	0	0	0	0	0	0	0	0	0	0.00248728	0.0028523	0.0029813	0.000235187	0.000140643	0.000255493	0	0	0	0	0	5.78992e-05	0.000165043	0	0	0.0011787
OTU113	0.00141023	0.000277742	0.00348463	0.000769374	0.00516613	0.00137102	0.00970663	0.00716696	0	0	0	0	0	0	0	0	0	0.0034123	0.00310647	0.00313509	0	0	0	0	0.000121373	9.15465e-05	0.000294597	0.00118246	0.000990076	0.00102148	0.00142868	0.00330688	0.000309168
OTU114	0	0	0	9.90861e-05	0	0	0	0	0	0	0	0	0	0	0	0	0	0	0	0	0	0	0	0	0	0	0	0	0	0	0	0	0
OTU115	0	0	0.000125799	5.24573e-05	0.000106153	0.000143873	0.000253531	7.92555e-05	0	0	0	0	0	0	0	0	0	0	0	0	0	0	0	0	0.000121373	0	0	0	0	0	0	0	0
OTU116	0	0	0	0	0	0	0	0	0	0	0	0	0	0	0	0	0	5.13901e-05	0	0	0	0	0	0	0	0	0	0	0	0	0	0	0
OTU117	0.000268615	0.000724113	0.000993811	0.000314744	0	0	0.00028975	0	0	0	0	0	0	0	0	0	0	0	0	0	0	0	0	0	0	0	0	0	0	0	0	0	0
OTU118	0	0	0	0.000169029	0	0.00013541	0	0	0	0	0	0	0	0	0	0	0	0.000277507	0	0.000153797	0	0	0	0	0	0	0	0	0.000110008	0	0	0	0
OTU119	0	0	0	5.82859e-05	0	0	0	0	0	0	0	0	0	0	0	0	0	0.000298063	0	0.00022478	0	0	0	0	0	0	0	0	0	0	0	0	0
OTU120	0	0	0	0	0	0	0	0	0	0	0	0	0	0	0	0	0	0	0	0	0	0	0	0	0	0	0	0	0	0	0	0	0
OTU121	0.000483507	0.000267823	0.000817692	0.000378859	0	0	0	0	0	0	0	0	0	0	0	0	0	0.00133614	0.00177916	0.0012777	0	0	0	0	3.86186e-05	0	0	0	0	0	0	0	0
OTU122	0	0	6.28994e-05	0	0	0	0	0	0	0	0	0	0	0	0	0.000161799	0	0	0	0	0.000219508	0	0	0	0	0	0	0	0	0	0	0	0
OTU123	0	0	0	0	0	0	0	0	0	0	0	0	0	0	0	0	0	0	0	2.36611e-05	0	0	0	0	0	0	0	0	0	0	0	0	0
OTU124	0	0	0	5.24573e-05	0	0	0	0	0	0	0	0	0	0	0	0	0	0	0	0	0	0	0	0	0	0	0	0	0	0	0	0	0
OTU125	0	0	0	0	0	0	0	0	0	0	0	0	0	0	0	0	0	0	0	0	0	0	0	0	0	0	0	0	0.000237387	0	0	0	0
OTU126	0	0	0	0	0	0	0	0	0	0	0	0	0	0	0	0	0	0	0	0	0	0	0	0	0	0	0	0	0	0	0	0	0
OTU127	0.00322338	0.00678484	0.00291853	0.00224984	0.00143307	0.000998646	0	0.000724621	0	0	0	0	0	0	0	0	0	0.000801686	0.000960181	0.000674341	0	0	0	0	0.000948913	0.000689291	0.000722791	0.000206172	0.000486353	0	0	0	0
OTU128	0.00264586	0.00371976	0.00847884	0.00561293	0.00405152	0.0033937	0.00633828	0.00391748	0	0	0	0	0	0	0	0	0	0.00212755	0.0029935	0.00167994	0	0.000179001	0.000210406	0.00041684	0.000419287	0	0	0.000697346	0.000770059	0.00119545	0.00064982	0.00140231	0.000425106
OTU129	0.000510369	0.000446371	0.000729633	0.000437144	0.000689997	0.000126947	0	0	0	0	0	0	0	0	0	0	0	0	0	0	0	0	0	0	8.8271e-05	0	0	0.000369896	0	0	0	0.000687092	0
OTU130	5.3723e-05	0	0.000540935	0	0	0	0	0	0	0	0	0	0	0	0	0	0	0	0	0	0	0	0	0	0	0	0	0.000418408	0	0	0	0	0.000178738
OTU131	0	0	0	0	0	0	0	0	0	0	0	0	0	0	0	0	0	0	0	0	0	0	0	0	0	0	0	0	0	0	0	0	0
OTU132	0	4.95968e-05	0.000176118	4.66287e-05	0	0	0	0	0	0	0	0	0	0	0.000202383	0	0	0	0	0	0	0	0	0	0.000148957	0	0.000157575	0.000200108	0	4.46062e-05	0.000290345	0	0
OTU133	0	0.000267823	0.000402556	0.000215658	0.000654612	0.000253893	0	0	0	0	0	0	0	0	0	0	0	0	0	0	0	0	0	0	0	0	0	0.000230427	0.000277916	0.000209649	0	0	0
OTU134	0	0	0	0	3.53845e-05	0.00013541	0	0	0	0	0	0	0	0	0	0	0	0	0	0	0	0	0	0	0	0	0	0	0	0	0	0	0
OTU135	0	0	0	0	0	0	0	2.26444e-05	0	0	0	0	0	0	0	0	0	0	0	0	0	0	0	0	0	0	0	0	0	0	0	0	0
OTU136	0.000832707	0.00166645	0.000943491	0.00141635	0	0.00049086	0	0	0	0	0	0	0	0	0	0	0	0	0	0	0	0	0	0	0	0.000226174	0.000417917	0.000236491	0.000555832	0.000535275	0	0	0
OTU137	0	0	0	0	0	0	0	0	0	0	0	0	0	0	0	0	0	0	8.47218e-05	0	0	0	0	0	0	0	0	0	0	0	0	0	0
OTU138	0	0	8.80592e-05	0.000308915	0	0.000473934	0	0	0	0	0	0	0	0	0	0	0	0.00127447	0.00175092	0.00110024	0	0.000179001	0.000240464	0	0	0	0	0.000236491	0.000237387	0	0	0.000192868	0.000483075
OTU139	0	0.000128952	0	0	0	0	0	0	0	0	0	0	0	0	0	0	0	0	0	0	0	0	0	0	0	0	0	0	5.21093e-05	0	0	0	0
OTU140	0	0	0	0	0	0	0	0	0	0	0	0	0	0	0	0	0	0	0	0	0	0	0	0	0	0	0	0	0	0	0	0	0
OTU141	0	0	0	0	0	0	0	0	0	0	0	0	0	0	0	0	0	0.000123336	0	0.000236611	0	0	0	0	0	0	0	0	0	0	0	0	0
OTU142	0	0	0.000226438	0.000186515	0	0	0	0	0	0	0	0	0	0	0	0	0	0	0	0	0	0	0	0	0	0	0	1.21278e-05	0.000225807	0	0	0	0
OTU143	0	0	3.77396e-05	0	0	0	0	0	0	0	0	0	0	0	0	0	0	0	0	0	0	0	0	0	0	0	0	0	0	0	0	0	0
OTU144	0	0	0	0	0	0	0	0	0	0	0	0	0	0	0	0	0	0	0	0	0	0	0	0	0	0	0	0	0	0	0	0	0.000246368
OTU145	0	0	0	0	0	0	0	0	0	0	0	0	0	0	0	0	0	0	0	0	0	0	0	0	0	0	0	0	0	0	0	0	0
OTU146	0	0	0	9.32575e-05	0	0.000363913	0	0	0	0	0	0	0	0	0	0	0	0.000801686	0.000818978	0.00117122	0.00576992	0.00723674	0.00665785	0.00555787	0	0	0	5.45749e-05	0.000231597	4.46062e-05	0	0	0.00151203
OTU147	0	0	0	0.000134058	0	0.000423155	0	0	0	0	0	0	0	0	0	0	0	0	0	0	0	0	0	0	4.41355e-05	5.9236e-05	0	9.7022e-05	0.000150538	0.000115976	0	0	0
OTU148	0.00147738	0.00198387	0.0038117	0.00289098	0.00116769	0.0011002	0.00144875	0.000860488	0	0	0	0	0	0	0	0	0	0.000298063	0	0	0	0	0	0	0.000364118	0.00032849	0.000380236	0.000224363	0.00074111	0.000722621	0.000147477	0	0
OTU149	0.00198775	0.00327339	0.00745987	0.00505339	0.00509536	0.0059411	0.00217313	0.000520822	0.00020793	0	0	0.000681274	0.000517395	0.000856967	0.000190478	0.000182024	0.00176289	0	0	0.000354916	0	0	0	0	0.00125234	0.000840074	0.000599471	0.0024013	0.00404136	0.00279681	0.00075582	0	0.000444429
OTU150	0.000725261	0.00015871	0.000415136	0	0.000442306	0.000160799	0	0	0	0	6.82609e-05	0.00479089	0.00465655	0.00433839	0.00311908	0.00788771	0.0449048	0.000637237	0.000395369	0.00044956	0	0	0	0	0.000827541	0.000673136	0.000537811	0.00104905	0.00112903	0.000624487	0	0	0.000536214
OTU151	2.68615e-05	0	0	0	7.07689e-05	0	0	0	0	0	0	0.0024394	0	2.67802e-05	0.00065477	0	0	0.000267229	0	0.00021295	0	0	0	0	0	0.000113087	0	0.000400216	0.000804799	0	0.000216607	0	0.00275353
OTU152	0	0	0	0	0	0	0.000108656	0	0	0	0	0	0	0	0	0	0	0	0	0	0	0	0	0	0	0	0	0	0	0	0	0.00069111	0
OTU153	0.000698399	0.000793548	0.00106929	0.000402173	0.00191076	0.00156567	0	0.000418922	0.000383029	0	0.000409566	0	0.000289741	0	0	0	0	0	0	0	0	0	0	0	0.00119718	0.000597745	0.00074677	0.00203746	0.00123904	0.000628948	0	0.000735309	0
OTU154	0	0	0	0	0	0	0	0	0	0	0	0	0	0	0	0	0	0	0	0	0	0	0	0	0	0	0	0	0	0	0	0	0
OTU155	0	0	0	0	0	0	0	0	0	0	0	0	0	0	0	0	0	0	0	0	0	0	0	0	6.62032e-05	0	0	0.000382024	0.0075211	0	0	0.000642893	0.000550706
OTU156	0	0	0	0	0	0	0	0	0	0	0	0	0	0	0	0	0	0	0	0	0	0	0	0	0	0	0	0	0	0	0	0	0
OTU157	0.00103417	0.000376936	0.000377396	0.000501259	0.00152153	0.000228504	0.0005795	0.000362311	0.00358952	0.00229591	0.00243464	0.150979	0.152383	0.167617	0.212681	0.229795	0.0518094	0.00417288	0.00491387	0.00358465	0.0275169	0.0386641	0.0333043	0.0394053	0.00217367	0.00320413	0.0031378	0.00321992	0.0064905	0.00222585	0	0.000622803	0.0246465
OTU158	0	0	0	0	0	0	0	2.26444e-05	0	0	0	0	0	0	0	0	0	0	0	0	0	0	0	0	0	0	0	0	0	0	0	0	0
OTU159	0.00147738	0.000674516	0.00134605	0.000804346	0.00233537	0.000930941	0.00137631	0.00076991	0.000383029	0.00137755	0.000830508	0.00151638	0.00211097	0.00139257	0	0	0	0	0	0	0	0	0	0	0.00205782	0.0013732	0.00159973	0.00736155	0.00532094	0.00360864	0.00041017	0.000735309	0
OTU160	0	0	0	0	0	0	0	0	0.000240761	0	0	0.000461508	0.000413916	0.0019014	0	0.00186069	0	0	0	0	0	0	0	0	0.000137923	0	0.00012332	0	0	0.000856439	0	0	0.000367137
OTU161	0.419765	0.236259	0.0328335	0.016355	0.0497152	0.0308142	0.0214777	0.0150925	0.03885	0.0422447	0.0361669	0.0852911	0.0555268	0.070057	0.026167	0.0365868	0.0764899	0.00370009	0.00434905	0.00305228	0.00340237	0.00461566	0.00396766	0.00441851	0.483499	0.436187	0.381466	0.080316	0.0889853	0.0726546	0.011941	0.0033551	0.0189124
OTU162	0	0	0	0	0	0	0	0	0	0	0	0	0	0	0	0	0	0	0	0	0	0	0	0	0	0	0	0	0.000185277	0	0	0	0
OTU163	0.000604384	0	2.51598e-05	0	0.000141538	0	7.24375e-05	0	0	0	0	0	0	0	0	0	0	0	0	0	0	0	0	0	0	0	0	0	0	0	0	0	0.00145889
OTU164	0	0	0	0	0	0	0	0	0	0	0	0	0	0	0	0	0	0.000174726	0	0	0	0	0	0	0	0	0	0	0	0	0	0	0
OTU165	0	0	0	0	0	6.77048e-05	0	0	0	0	0	0	0	0	0	0	0	0	0	0	0	0	0	0	0	0	0	0.000103086	0	0	0	0	0
OTU166	0.000335769	0.000357097	0.00139637	0.000973375	0.00079615	0.000617806	0.00086925	0	8.75494e-05	0	0	0	0	0	0	0	0	0	0	0	0	0	0	0	0	0.000220789	0.000202107	0.000315322	0.000364765	0.000160582	0.000907905	0.000454043	0.000391291
OTU167	0.000644676	0.00105145	0.00310723	0.00129978	0.000459998	0	0	0	0	0	0	0	0	0	0	0	0	0	0	0	0	0	0	0	0.000253779	5.38509e-05	0.000339129	7.88304e-05	4.63193e-05	0	0	0	0
OTU168	0	0	0	0	0	0	0	0	0	0	0	0	0	0	0	0	0	0	0	0	0	0	0	0	0	0	0	0	0	0	0	0	0
OTU169	0	0	0	6.99431e-05	0	0	0	0	0	0	0	0	0	0	0	0	0	0.0011203	0.00127083	0.000934613	0	0	0	0	0	0	0	4.8511e-05	0	0	0	0	0
OTU170	0	0.000327339	0	0	0	0.000321598	0	0	0	0	0	0	0	0	0	0	0	0.00134642	0.00146851	0.00111207	0	0	0	0	0	0.000220789	0	8.48943e-05	0	0	0	0	0
OTU171	0	0	0	0	0	0	0	0	0	0	0	0	0	0	0	0	0	0.00128475	0.00121435	0.000899121	0	0	0	0	0	0	0	0	0	0	0	0	0
OTU172	0	0	0	0	0	0	0	0.0001019	0	0	0	0	0	0	0	0	0	0	0	0	0	0	0	0	0	0	0	0	0	0	0	0	0
OTU173	0	0	0	0	0	0	0	0	0	0	0	0	0	0	0	0	0	0.000339175	0	0	0	0	0	0	0	0	0	0	0	0	0	0	0
OTU174	0	8.92742e-05	0	0	0.000229999	0	0.000651938	0.000328344	0	0	0	0	0	0	0	0	0	0.00208644	0.0028523	0.00234245	0	0.000153429	0.000210406	0	0	9.69316e-05	0	0.000133405	6.36891e-05	0.000539735	0	0	0
OTU175	0	0	0	0	0	0	0	0	0	0	0	0	0	0	0	0	0	0	0	0	0	0	0	0	0	0	0	0	0	0	0	0	0
OTU176	0	0	0	0	0	0	0	5.6611e-05	0	0	0	0	0	0	0	0	0	0	0	0	0	0	0	0	0	0	0	0	0	0	0	0	0
OTU177	0	0	0	0	0	0	0	0	0	0	0	0	0	0	0	0	0	0	0	0	0	0	0	0	0	0	0	0	0.000121588	0.000272098	0	0	0
OTU178	0	0	0	0	0	0	0	0	0	0	0	0	0	0	0	0	0	0	0	0	0	0	0	0	0	0	0	0	0	0	0	0	0
OTU179	0	0	0.000389976	0.000279772	0.000495382	0.000440081	0.000724375	0.000532144	0	0	0	0	0	0	0	0	0	0	0	0	0	0	0	0	0	0	0	0.000254683	0.000173698	0.000182885	0	0.000695128	0
OTU180	0	0.000168629	0.000276757	0.000186515	0	0.000169262	0	0	0	0	0	0	0	0	0	0	0	0.000719461	0	0.000567866	0	0	0	0	6.06863e-05	0	0	0.000181916	0	0	0	0	0
OTU181	0.000416353	0	0.00124541	0.000996689	0.000760766	0.000457007	0	0.0003057	0	0	0	0	0	0	0	0	0	0.00387481	0.00471618	0.00304045	0.00036062	0.00066486	0.000571102	0.000611366	7.72371e-05	0	0	0.000394152	0.000208437	0.000374692	0	0	0.000285015
OTU182	0.000859568	0.00123	0.00455392	0.00220904	0.0022646	0.000998646	0.000543281	0.000260411	0	0	0	0	0	0	0	0	0	0.000390565	5.64812e-05	0.000461391	0	0	0	0	0.00027033	0.000333875	0	0.000194044	4.63193e-05	0	0.000110608	0.00031341	0.00129947
OTU183	0.0213549	0.0218424	0.116578	0.0654668	0.0788189	0.0489421	0.0250996	0.0190326	0.000514353	0.000688773	0.000432319	0	4.13916e-05	0	0	0	0	0.00403926	0.00358656	0.00331255	0.000156791	0.00033243	0.00030058	0.000333472	0.00457906	0.00434577	0.00500473	0.0122187	0.0152796	0.00857778	0.00359475	0.00190859	0.00254098
OTU184	0	0	0.000465456	0	0.000194614	0.000431618	0.000507063	0.000271733	0	0	0	0	0	0	0	0	0	0.00279562	0.00304999	0.00286299	0	0.000358001	0.000255493	0	0	0	0	0	0.000208437	1.78425e-05	0	0	0.00151686
OTU185	0.00182658	0.000892742	0.00879334	0.00350298	0.00815612	0.00471395	0.00999638	0.00801612	0	0	0	0	0	0	0	0	0	0.0106891	0.0104773	0.00939345	0.000329262	0.000409144	0.000255493	0	0.000364118	8.07763e-05	0.00114756	0.00305619	0.00224649	0.00253809	0.00248407	0.00098443	0.00356027
OTU186	0.0109192	0.0104252	0.0586348	0.0339108	0.0824458	0.0552725	0.0719667	0.059351	0.000251704	0	0	0	6.20874e-05	0.000214242	0.000130954	0.000101125	0	0.0314507	0.0383225	0.0294107	0.000721241	0.000831075	0.000811566	0.00175073	0.00132958	0.00113087	0.00207588	0.0193195	0.0239297	0.0165801	0.00924496	0.0098885	0.00527518
OTU187	0	0	2.51598e-05	0	0	0	0	0	0	0	0	0	0	0	0	0	0	0	0	0	0	0	0	0	0	0	0	0	0	0	0	0	0.000188399
OTU188	0	0	0	3.49716e-05	0	0	0	0	0	0	5.68841e-05	0	0	0	0	0	0	0	0	0	0	0	0	0	0.000215161	7.53912e-05	0.000520683	0.00010915	0.000225807	0.000454983	0.00302328	0.00476143	0.000222215
OTU189	0	0	0	0	0	0	0	0	0	0	0	0	0	0	0	0	0	0	0	0	0	0	0	0	0	0	0	0	0	0	0	0	0
OTU190	0	0	0	0	0	0	0	0	0	0	0	0	0	0	0	0	0	0	0	0	0	0	0	0	0	0	0	0	0	0	0	0	0
OTU191	0	0	0	6.99431e-05	0	0	0	0	0	0	0	0	0	0	0	0	0	0	0	3.54916e-05	0	0	0	0	0	0	0	0	0	0	0	0	0
OTU192	0	0.000138871	0	4.66287e-05	0	0	0.00257153	0.000577433	0	0	0	0.000197789	0	0	0.00136906	0.00428768	0.00411341	0.0141528	0.0185258	0.0139482	0.000250866	0.000383573	0	0.00044463	0	0	0	0.000157661	0.000283706	0.000579881	0.000110608	0.000421899	0.000676306
OTU193	0	0	0	0	0	0	0	0.000113222	0	0	0	0	0	0	0	0	0	0	0	0	0	0	0	0	0	0	0	0	0	0	0	0	0
OTU194	0	0	0	0	0	0	0	0	0	0	0	0	0	0	0	0	0	0	0	0	0	0	0	0	0	0	0	0	0	0	0	0	0
OTU195	0	0	0	5.82859e-05	0	0	0	5.6611e-05	0	0	0	0	0	0	0	0	0	0.000185004	0	7.09832e-05	0	0	0	0	0	0	0	0	0	0	0	0	0
OTU196	0	0.000109113	0	0	0	0	0.000253531	0	0	0	0	0	0	0	0	0	0	0	0	0	0	0	0	0	0	0	0	0	0	0	0	0	0
OTU197	0	0	0	0	0	0	0	0	0	0	0	0	0	0	0	0	0	0.000133614	0	4.73222e-05	0	0	0	0	0	0	0	0	0	0	0	0	0
OTU198	0	0	0	0	0	0	0	0	0	0	0	0	0	0	0	0	0	0	0	0	0	0	0	0	0	0	0	0	0	0	0	0	0
OTU199	0	0	0	0	0	0	0	3.39666e-05	0	0	0	0	0	0	0	0	0	0.000421399	0.000310647	0.000366747	0	6.39288e-05	0	0	0	0	0	0	0	0	0	7.63435e-05	0
OTU200	0	0	0	4.66287e-05	0	0	0	0	0	0	0	0	0	0	0	0	0	0	0	0	0	0	0	0	0	0	0	0	0	0	0	0	0
OTU201	0	0	0	0	0	5.07786e-05	0	0	0	0	0	0	0	0	0	0	0	0	0	0	0	0	0	0	0	0	0	0	0	0	0	0	0
OTU202	0	0	0.000100639	0.000116572	8.84611e-05	6.77048e-05	0	0.000407599	0	0	0	0	0	0	0	0	0	0.000133614	0	0.00021295	0	0	0	0	9.93049e-05	0	0	1.21278e-05	4.63193e-05	0	0	0	0
OTU203	0	0	0	0	0	0	0	0	0	0	0	0	0	0	0	0	0	0.00083252	0.000536572	0.000615188	0	0	0	0	0	0	0	0	0	0	0	0	0
OTU204	0	0	0	0	0	0	0	0.000373633	0	0	0	0	0	0	0	0	0	0.000770852	0.000875459	0.000603358	0	0	0	0	0	0	0	0	0	0	0	0	0
OTU205	0	0	0	0	0	0	0	3.39666e-05	0	0	0	0	0	0	0	0	0	0.000318619	0.000423609	0.000177458	0	0	7.5145e-05	0	0	0	0	0	0	0	0	0	0
OTU206	0	0	0	0	0	0	0	0	0	0	0	0	0	0	0	0	0	0.000287785	0.000423609	0.000189289	0	0	0	0	0	0	0	0	0	0	0	0	0
OTU207	0.000429784	0.000287661	0.000943491	0.000472116	0.00178691	0.000990183	0.00177472	0.0015285	0	0	0	0	0	0	0	0	0	0	0	0	0	0	0	0	0.000171025	0.000215404	0	0.000563941	0.000636891	0.000887664	0	0	0
OTU208	0.0001746	0.000198387	0.000628994	0.000582859	0.000707689	0.00121869	0.001159	0.00124544	0	0	0	0	0	0	0	0	0	0.00240506	0.00240045	0.00278018	9.40749e-05	0.000204572	0.000135261	0	4.41355e-05	0	0.000219235	0.000266811	0	0	0.000147477	0	0.000149753
OTU209	0.000228323	0.000347177	0.00101897	0.000571202	0.000689997	0.00143873	0.00177472	0.00181155	0	0	0	0	0	0	0	0	0	0.00414204	0.00225925	0.00358465	0	0	0	0	4.96524e-05	0	0	0.000260747	0.000428454	0.000147201	0.000880253	0	0.00063766
OTU210	0	0.000168629	0	3.49716e-05	0	0.000126947	0	0	0	0	0	0	0	0	0	0	0	0	0	0	0	0	0	0	0	0	0	0	0	0	0	0	0
OTU211	0	0	0	9.32575e-05	0	1.69262e-05	0	0	0	0	0	0	0	0	0	0	0	5.13901e-05	0	0	0	0	0	0	0	0	0	0	0.000127378	0	0	0	0
OTU212	0	0	0	0	0	0	0	0	0	0	0	0	0	0	0	0	0	6.16681e-05	0	7.09832e-05	0	0	0	0	0	0	0	0	0	0	0	0	0
OTU213	0	0.000198387	0	0.000116572	0.000176922	0.000279282	0.000217313	0.000826521	0	0	0	0	0	0	0	0	0	0.00272368	0.00321943	0.00318242	0	0	0	0	0.000104822	0	0	0.000127341	0.000214227	0.000129358	0	0.000229031	0.000357476
OTU214	0	8.92742e-05	0.000339657	8.74289e-05	0.00015923	0.000169262	0.000941688	0.000430244	0	0	0	0	0	0	0	0	0	0.000709183	0.000818978	0.0010056	0	0	0	0	0	0	0	0	9.84286e-05	0	0	0	0
OTU215	0	9.91936e-05	0.000150959	6.99431e-05	0.000371537	0.000270819	0.000325969	0.000849166	0	0	0	0	0	0	0	0	0	0.00429621	0.00463146	0.00403421	0	0	0.000210406	0	0	0	0	0.000157661	0.000301076	0	0	0	0
OTU216	0	0	0	5.82859e-05	0	0	0	0	0	0	0	0	0	0	0	0	0	0.000195282	0.000790737	0.000390408	0	0	0	0	0	0	0	0	8.10589e-05	0	0	0	0
OTU217	0	0	0	0	0	0	0	0	0	0	0	0	0	0	0	0	0	0	0	0	0	0	0	0	0	0	0	0	0	0	0	0	0
OTU218	0	0	0	0	0.000141538	0	0	0	0	0	0	0	0	0	0	0	0	0.000133614	0.000225925	0.000130136	9.40749e-05	0	0	5.55787e-05	0	0	0	0	6.36891e-05	0	0	0	0
OTU219	0	0	0	0.000192344	0	2.53893e-05	0	0	0	0	0	0	0	0	0	0	0	0.00123336	0.00141203	0.00130136	0	0	0	0.000250104	0	0	0	0.00010915	0	5.35275e-05	0.00120286	0.00090005	0.000758428
OTU220	0.000120877	0	0	0	0	0.00013541	0	0	0	0	0	0	0	0	0	0	0	0	0	0	0	0	0	0	0	0	0	0	0.000167908	0	0	0	0
OTU221	0	0.00015871	0	1.74858e-05	0	0.000220041	0.000217313	0	0	0	0	0	0	0	0	0	0	4.11121e-05	0	0	0	0	0	0	0	0	0	0	0	0	0	0	0
OTU222	0	0	0	9.32575e-05	0	0	0	0	0	0	0	0	0	0	0	0	0	0	0	0	0	0	0	0	0	0	0	0	0	0	0	0	0
OTU223	5.3723e-05	6.94355e-05	3.77396e-05	0	0	0	0	3.39666e-05	0	0	0	0	0	0	0	0	0	0.000544735	0.00093194	0.00107658	0	0	0	0	0	0	0	9.7022e-05	0	0	0	0	0
OTU224	0	0	0	0	0	0	0	0	0	0	0	0	0	0	0	0	0	0	0	0	0	0	0	0	0	0	0	0	0	0	0	0.00108488	0
OTU225	0	0	0	0	0	0	0.000144875	0	0	0	0	0	0	0	0	0	0	2.0556e-05	0	0	0	0	0	0	0	0	0	0	0	0	0	0	0
OTU226	0	0	0	0	0	3.38524e-05	0	0	0	0	0	0	0	0	0	0	0	0	0	0	0	0	0	0	0	0	0	0	0	0	0	0	0
OTU227	0	0	0	0	0	0	0	0	0	0	0	0	0	0	0	0	0	0	0	0.000106475	0	0	0	0	0	0	0	0	0	0	0	0	0
OTU228	4.02923e-05	2.97581e-05	5.03195e-05	8.74289e-05	0	5.07786e-05	0	0	0	0	0	0	0	0	0	0	0	0	0	0	0	0	0	0	0	0	0	0	0	0	0	0	0
OTU229	0	0	0	0	0	0	0	4.52888e-05	0	0	0	0	0	0	0	0	0	0	0	0	0	0	0	0	0	0	0	0	0	0	0	0	0
OTU230	0	0	0	2.9143e-05	0	5.07786e-05	0	3.39666e-05	0	0	0	0	0	0	0	0	0	0	0	0	0	0	0	0	0	0	0	3.63833e-05	0	0	0	0	0
OTU231	0	0	0	0	0	0	0	0	0	0	0	0	0	0	0	0	0	0.000606403	0.00048009	0.00043773	0	0	0	0	0	0	0	0	0	0	0	0	0
OTU232	0	0	8.80592e-05	8.16003e-05	0	9.30941e-05	0	0.000124544	0	0	0	0	0	0	0	0	0	0.000298063	0.000395369	0.000319425	0	0	0	0	0	0	0	0	0	0	0	0	0
OTU233	0	4.95968e-05	0.000113219	0.000268115	0	0.000253893	0.000688156	0.001019	0	0	0	0	0	0	0	0	0	0.00015417	0	0.000106475	0	0	0	0	8.8271e-05	0	0	0	2.31597e-05	0.00021857	0.000391736	0	0.000313999
OTU234	2.68615e-05	0	0	0.000110743	0	0	0	0	0	0	0	0	0	0	0	0	0	0.000770852	0.0009037	0.000792646	0.000250866	0.000434716	0.00030058	0.000277894	0	0	0	6.06388e-05	0	0	0	0	0.000434768
OTU235	0	0	0	0.000378859	3.53845e-05	0.00038084	0	0.000611399	0	0	0	0	0	0	0	0	0	0.000842798	0.000593053	0.000899121	0	8.95003e-05	6.0116e-05	0	0	0	0	4.8511e-05	2.31597e-05	2.23031e-05	2.76519e-05	0.000277248	0.000260861
OTU236	0	0	0	0	0	0	0	0	0	0	0	0	0	0	0	0	0	0	0	0	0	0	0	0	0	0	0	0	0	0	0	0	0
OTU237	0	0	0	0	0	0.000143873	0	0.000135866	0	0	0	0	0	0	0	0	0	0.00248728	0.00234397	0.00304045	0	0	0	0	0	0	0	6.06388e-05	0	0.000303322	0	0	0.000265691
OTU238	0	0	0	4.08001e-05	0	4.23155e-05	0	0	0	0	0	0	0	0	0	0	0	0	0	0	0	0	0	0	0	0	0	0	5.21093e-05	0	0	0	0
OTU239	2.68615e-05	0	0	4.66287e-05	0	5.92417e-05	0	0	0	0	0	0	0	0	0	0	0	0	0	0	0	0	0	0	0	0	0	0	0	0	0	0	0
OTU240	0	8.92742e-05	0	4.66287e-05	0	0	0	0	0	0	0	0	0	0	0	0	0	0	0	0	0	0	0	0	0	0	0	0	0	0	0	0	0
OTU241	6.71538e-05	0	0	0	0	0	0	0	0	0	0	0	0	0	0	0	0	0	0	0	0	0	0	0	0	0	0	0	0	0	0	0	0
OTU242	0	1.98387e-05	0	0	0	0	0	0	0	0	0	0	0	0	0	0	0	0	0	0	0	0	0	0	0	0	0	0	0	0	0	0	0
OTU243	0	0	0	0	0	1.69262e-05	0.000905469	0.00110958	0	0	0	0	0	0	0	0	0	0	0	0	0	0	0	0	0	0	0	0	0	0	0.0010093	0	0
OTU244	0	2.97581e-05	0	3.49716e-05	0	4.23155e-05	0	0.000192478	0	0	0	0	0	0	0	0	0	0	0	0	0	0	0	0	0	0	0	0	0	0	0.000940166	0	0
OTU245	0	0	0	0	0	0	0	0.0001019	0	0	0	0	0	0	0	0	0	0	0	0	0	0	0	0	0	0	0	4.8511e-05	0	0	0	0	0
OTU246	0	0.000247984	0.000125799	0.00045463	0	0.000126947	0	0	0	0	0	0	0	0	0	0	0	0.000143892	8.47218e-05	0.000130136	0	0	0	0	0	0	0	0	4.63193e-05	0.00021857	0.000456257	0	0.000101446
OTU247	0	0	0	0	0	0	0	0	0	0	0	0	0	0	0	0	0	0	0	0	0	0	0	0	0	0	0	0	0	0	0	0	0
OTU248	0	0	0	0	0	0	0	0	0	0	0	0	0	0	0	0	0	0	0	0	0	0	0	0	0	0	0	0	0	0	0	0	0
OTU249	0	5.95161e-05	8.80592e-05	0.000104915	0	0	0	0	0	0	0	0	0	0	0	0	0	0	0	0	0	0	0	0	9.37879e-05	0	0	7.88304e-05	0.000330025	0.000223031	0	0	0
OTU250	0.000188031	0.000138871	0.000440296	0.00033223	0.000459998	0.000482397	0.000325969	0.000554788	0	0	0	0	0	0	0	0	0	0.000133614	0	0.000283933	0.000830995	0.000677645	0.000676305	0.000889259	0	0	0.000250065	0.00040628	0.000654261	0.000267637	0.000880253	0.00090005	0
OTU251	0	4.95968e-05	0	2.9143e-05	0	0	0	0	0	0	0	0	0	0	0	0	0	0	0	0	0	0	0	0	0	0	0	0	0	0	0	0	0
OTU252	0	5.95161e-05	0	3.49716e-05	0	0	0	6.79332e-05	0	0	0	0	0	0	0	0	0	0.00179865	0.00163796	0.00188106	0	0	0	0	0	0	0	0	0	0	0	0	0.000400953
OTU253	0	0	0	6.99431e-05	0	5.07786e-05	0.000362188	0.000520822	0	0	0	0	0	0	0	0	0	0.000925022	0.000621293	0.00115939	0	0	0	0	0	0	0	0	0	0	0.000248867	0.000446007	0.000541045
OTU254	0	0	0	4.08001e-05	0	8.4631e-05	0	0	0	0	0	0	0	0	0	0	0	0.000421399	0	0.000319425	0	0	0	0	0	0	0	0	0	0	0	0	0
OTU255	0	0	0	0	0	0	0	0.000147189	0	0	0	0	0	0	0	0	0	0	0	0	0	0	0	0	4.41355e-05	0	0	0	4.63193e-05	0	0	0	0
OTU256	0	0	0	0	0	0	0	0	0	0	0	0	0	0	0	0	0	0	0	0	0	0	0	0	0	0	0	0	0	0	0	0	0
OTU257	0	0.000119032	0	0	0	0	0	0	0	0	0	0	0	0	0	0	0	0	0	0	0	0	0	0	0	0	0	0	0	0	0	0	0
OTU258	0	0	0	0	0	0	0	0	0	0	0	0	0	0	0	0	0	0	0	0	0	0	0	0	0	0	0	0	0	0	0	0	0
OTU259	0	0	0	0	0	0	0	3.39666e-05	0	0	0	0	0	0	0	0	0	0	0	0	0	0	0	0	0	0	0	0	0	0	0	0	0
OTU260	0	0	0.000138379	0.000512916	0.000212307	0.00137949	0.000325969	0.000509499	0	0	0	0	0	0	0	0	0	9.25022e-05	0	0.000130136	0	0.000242929	0.000180348	0	0	0.00030695	0.00040764	0.00029713	0.000370555	0.000330086	0.00166833	0.000385736	0.00038646
OTU261	0.000241754	6.94355e-05	0.000314497	0.000244801	0	0	0	0	0	0	0	0	0	0	0	0	0	0.000246672	0	0.000283933	0	0	0	0	0	0	0	0	0	0	0	0	0.000787413
OTU262	0.000161169	0.000198387	0.000591254	0.000565373	0.000176922	7.61679e-05	0	0.000169833	0	0	0	0	0	0	0	0	0	0	0	0	0	0	0	0	4.41355e-05	0	0	0.000115214	0.000220017	0	0	0	0
OTU263	0	0	0	2.33144e-05	0	0	0	0	0	0	0	0	0	0	0	0	0	0	0	0	0	0	0	0	0	0	0	0	0	0	0	0	0
OTU264	0.000107446	0.000218226	0.000402556	0.000722746	0	0.000761679	0	0	0.00020793	0	0.000102391	0	0	0	0	0	0	0.000133614	0	0.000236611	7.83957e-05	0.000166215	0.000105203	0.000166736	0.00012689	0.000468503	0.000585769	0.000303194	0.000231597	0.00014274	0	0	0
OTU265	0.000134308	0.000119032	7.54793e-05	0.000390516	0	0.000194651	0	0.000260411	0	0	0	0	0	0	0	0	0	0.000441955	0.000254165	0.00044956	0	0	0	0	0	0	0	0	0.000167908	0.000370232	0	0	0
OTU266	8.05845e-05	0	0	0	0	0.000101557	0	0.000532144	0	0	0	0	0	0	0	0	0	0	0	0	0	0	0	0	0.000441355	0.000360801	0	0.00037596	0.000289496	5.79881e-05	0.000599125	0.00147464	0
OTU267	0	0	0.000566095	0.0011424	0	0	0	0	0	0	0	0	0	0	0	0	0	0	0	0	0	0	0	0	0	0	0	3.63833e-05	4.63193e-05	0	0	0	0
OTU268	0.000550661	0.0003075	0.00249082	0.00448802	0.000725381	0.000820921	0.0005795	0.00104164	0	0	0	0	0	0	0	0	0	0.00137725	0.00115787	0.00137234	0.000752599	0.00042193	0.000480928	0.000639155	0.000479974	0.000393111	0.00103452	0.00127948	0.00140116	0.00188238	0.0018112	0	0.00109175
OTU269	4.02923e-05	0.000446371	0.000654154	0.00156206	0	0.000414692	0.000253531	0.00056611	0	0	0	0	0	0	0	0	0	0.000966134	0.000677775	0.00107658	0.000517412	0.000409144	0.000435841	0.000555787	0.000204127	0.000236944	0	0.000612452	0.000486353	0.000820754	0	0.00105274	0.00076809
OTU270	0.000241754	0.000486048	0.00133347	0.00155623	0.000336152	0.000304672	0.000651938	0.00100768	0	0	0	0	0	0	0	0	0	0.00203505	0.00192036	0.00278018	0	0	7.5145e-05	0	2.75847e-05	0	0	0.000321385	0.000225807	0.000178425	0.000456257	0.00139026	0.000565198
OTU271	0	0	0	5.82859e-05	0	0	0	2.26444e-05	0	0	0	0	0	0	0	0	0	0	0	0	0	0	0	0	0	0	0	0	0	0	0	0	0
OTU272	0.000255184	0.000238065	0.000742213	0.000973375	0.000548459	0.000457007	0	0.000350988	0	0	0	0	0	0	0	0	0	0.000236394	0.000282406	0.000307594	0	0	0	0	0.000121373	0	0	4.8511e-05	0.000225807	0	0.000737385	0	0
OTU273	8.05845e-05	0	0.000138379	0.000139886	0	8.4631e-05	0.000108656	4.52888e-05	0	0	0	0	0	0	0	0	0	0	0	0	0	0	0	0	0	0	0	0.000139469	0.000214227	0.000267637	0	0	0
OTU274	0.000107446	0.000119032	0.000402556	8.74289e-05	0.000336152	0.000143873	0.000833032	0.00134734	0	0	0	0	0	0	0	0	0	0	0	0	0	0	0	0	0	3.76956e-05	0.000280895	0.000339577	0.000208437	0.000240874	0.000423996	0	0
OTU275	0	0.000128952	0.000150959	5.82859e-05	0.000141538	3.38524e-05	0	0.000124544	0	0	0	0	0	0	0	0	0	0	0	0	0	0	0	0	0	5.38509e-05	0	0	0.000185277	0	0	0	0.000207722
OTU276	0.000241754	0.000228145	0.000301917	0.000518745	0.000336152	0.000186188	0.000253531	0.000928421	0	0	0	0	0	0	0	0	0	0	0	0	0	0	0	0	0	0.000134627	0	0.000278938	0.000243177	0.000441602	0.000142868	0.000646911	0.000458922
OTU277	2.68615e-05	0	8.80592e-05	0	0	0	0	0	0	0	0	0	0	0	0	0	0	0	0	0	0	0	0	0	0	0	0	5.45749e-05	0	0	0	0	0
OTU278	0	0	7.54793e-05	0.000273944	0.00015923	0.000211578	7.24375e-05	0.0003057	0	0	0	0	0	0	0	0	0	0.00216866	0.00206156	0.00205851	6.27166e-05	0	6.0116e-05	8.33681e-05	0	0.000199248	0	0.000309258	9.26387e-05	0	0.000465474	0	0
OTU279	0	0	0	0	0	0.000220041	0.000181094	6.79332e-05	0	0	0	0	0	0	0	0	0	0.000524179	0.000141203	0.000461391	0	0	0	0	3.31016e-05	0	0	0.000200108	0	0	0	0	0.000159415
OTU280	0	0	0	0	0	0	0	0	0	0	0	0	0	0	0	0	0	0	0	0	0	0	0	0	0	0	0	0	0	0	0	0	0
OTU281	0	0	0	2.33144e-05	0	0	0	0	0	0	0	0	0	0	0	0	0	0	0	0	0	0	0	0	0	0	0	0	0	0	0	0	0
OTU282	0	0	0	0	0	0	0	0	0	0	0	0	0	0	0	0	0	0	0	0	0	0	0	0	0	0	0	0	0	0	0	0	0
OTU283	0	0	0	0	0	0	0	4.52888e-05	0	0	0	0	0	0	0	0	0	0	0	0	0	0	0	0	0	0	0	0	0	0	0	0	0
OTU284	0	5.95161e-05	0	0	0	0	0	0	0	0	0	0	0	0	0	0	0	0	0	0	0	0	0	0	0	0	0	8.48943e-05	0	0	0	0	0
OTU285	0	0	0	0	0	0	0	0	0	0	0	0	0	0	0	0	0	0.000236394	0	0.000153797	0	0	0	0	0	0	0	0	0	0	0	0	0
OTU286	0	0	0	0	3.53845e-05	0	0	0	0	0	0	0	0	0	0	0	0	0	0	0	0	0	0	0	0	0	0	0	0	0	0	0	0
OTU287	0	0	0	0.000110743	0	6.77048e-05	0	2.26444e-05	0	0	0	0	0	0	0	0	0	0	0	0	0	0	0	0	0	0	0	7.88304e-05	6.9479e-05	0.000749384	0	0	0
OTU288	0	0	3.77396e-05	5.24573e-05	0	0	0	0	0	0	0	0	0	0	0	0	0	0	0	3.54916e-05	0	0	0	0	0	0	0	7.88304e-05	9.84286e-05	0	0	0	0
OTU289	0	0	0	0	0	0	0	0	0	0	0	0	0	0	0	0	0	0	0	0.000153797	0	0	0	0	0	0	0	0	0	0	0	0	0
OTU290	0	0	0	0	0	0	0	0	0	0	0	0	0	0	0	0	0	0.00020556	0.000112962	0.000130136	0	0	0	5.55787e-05	0	0	0	0	8.10589e-05	0	0	0	0
OTU291	0.000456646	0.000218226	0.00270467	0.00231978	0.000371537	0.000363913	0.000434625	0.000792555	0	0	0	0	0	0	0	0	0	0.000996968	0.00101666	0.000757155	0	0	0	0	7.17202e-05	0.000188478	0	0.000321385	0.000243177	0.000414838	0	0	0.000444429
OTU292	0.000322338	0	0	0.000151543	0.000123846	4.23155e-05	7.24375e-05	0	0	0	0	0	0	0	0	0	0	0	0	0	0	0	0	0	0.000237228	0.000231559	0	8.48943e-05	0.000115798	0.000236413	0	0	0
OTU293	0.000147738	0.000218226	2.51598e-05	0	7.07689e-05	0	0	0.000260411	0	0.000131195	0	0	0	0	0	0	0	0.000195282	0.000112962	8.28138e-05	0	0	0	0	4.41355e-05	5.38509e-05	0	0.000272874	0	0	0	0	0
OTU294	0	0	0	0	0	0	0	0	0	0	0	0	0	0	0	0	0	0.000164448	0	0	0	0	0	0	0	0	0	0	0	0	0	0	0
OTU295	0	0	0	8.16003e-05	3.53845e-05	0	0	0	0	0	0	0	0	0	0	0	0	0.000256951	0.000508331	0.000414069	0	0	0	0	4.41355e-05	0	0.000335704	0	0	0	0	0	0
OTU296	0	0	0	0	0	0	0	0	0	0	0	0	0	0	0	0	0	0.00078113	0.000790737	0.00121855	0	0	9.0174e-05	0	0	0	0	0	0	0	0	0	0.000869536
OTU297	0	0	0	0	0	0	0	0	0	0	0	0	0	0	0	0	0	0.000174726	0.000621293	0.00022478	0	6.39288e-05	0	5.55787e-05	0	0	0	0	0	0	0	0	0
OTU298	0	0	0	0	0	0	0	0	0	0	0	0	0	0	0	0	0	0	0	0	0	0	0	0	0	0	0	0	4.63193e-05	0	0	0	0
OTU299	0	0.000109113	0	0	0	9.30941e-05	0.000724375	0.00126809	0	0	0	0	0	0	0	0	0	0	0	0	0	0	0	0	0	0	0	3.03194e-05	0	0.000481747	0.000460866	0	0.00031883
OTU300	0	0	0	0	0	3.38524e-05	0	0.000192478	0	0	0	0	0	0	0	0	0	0	0	0	0	0	0	0	0	0	0	1.81916e-05	0.000335815	0	0	0	0
OTU301	0.0003492	0.000337258	0	0	0.00245922	0.00155721	0.000651938	0.00123412	0	0	0	0	0	0	0	0	0	0	0	0	0	0	0	0	0	6.46211e-05	0	0.00213448	0.0026981	0.0028548	0	0	0
OTU302	0	0	0	0	0	6.77048e-05	0	0	0	0	0	0	0	0	0	0	0	0	0	0	0	0	0	0	0	0	0	0	0	0.000205189	0	0	0
OTU303	0	0	0	0	0	0	0	0.000135866	0	0	0	0	0	0	0	0	0	0	0	0	0	0	0	0	0	0	0	0	2.89496e-05	0	0	0	0
OTU304	0	0	0	0	0.000247691	0.000194651	0.00028975	0.000815199	0	0	0	0	0	0	0	0	0	0	0	0	0	0	0	0	0	0	0.00021581	0.00010915	0	0	0.000474692	0	0
OTU305	0.000335769	0.000178548	0	6.99431e-05	0.00141538	0.00164184	0.005795	0.00911438	0	0	0	0	0	0	0	0	0	0	0	0	0	0	0	0	0.000259296	0.000193863	0	0.00241342	0.00232176	0.0017218	0.00127199	0.00374083	0
OTU306	0.000147738	0.000257903	0.000264178	0.000204001	0.000583843	0.00110867	0.0086925	0.0111071	0	0	0	0	0	0	0	0	0	0.0011203	0.000818978	0.00125404	0	0	0	0	0	0	5.48088e-05	0.000648835	0.000978496	0.00184224	0.0037284	0.00174385	0.000792244
OTU307	0	0	0	0	0.000194614	0.000296209	0.000470844	0.000985032	0	0	0	0	0	0	0	0	0	0	0	0	0	0	0	0	0	0	0	0	0.000237387	0.000102594	0	0	0.000396122
OTU308	0.000564092	0.000952258	0.000691894	0.000518745	0.00100846	0.0011002	0	0	0	0	0	0	0	0	0	0	0	0	0	0	0	0	0	0	0.00014344	0.000118472	0.000640578	0.000460855	0.000619521	0.000490668	0	0	0
OTU309	0	0	0	2.9143e-05	0	0.000101557	0	0	0	0	0	0	0	0	0	0	0	0	0	0	0	0	0	0	0	0	0	0	2.89496e-05	0	0	0	0
OTU310	0	0.00014879	0	0.000204001	0	8.4631e-05	0.000615719	0	0	0	0	0	0	0	0	0	0	0	0	0	0	0	0	0	0	0	0	6.06388e-05	0.000144748	0	0.000294954	0	0
OTU311	0.000402923	0.000853065	0.00179892	0.00190012	0	0.000465471	0	0	0.000295479	0	0.000352682	0.000109883	0	0.000133901	0	0.000101125	9.79384e-05	0.00215838	0.0018074	0.00194021	0.00186582	0.00170051	0.00226938	0.00144505	0.000595829	0.000382341	0.0015415	0.000382024	0.000532673	0.000896585	0.000953992	0	0.00305787
OTU312	0.000295477	0	0	0.000116572	0	0.000126947	0	0	0	0	0	0	0	0	0	0	0	0	0	0	0	0	0	0	3.31016e-05	0.000177708	0	0	4.05294e-05	0	0	0	0
OTU313	0	0	0	0	0	0	0	0	0	0	0	0	0	0	0	0	0	0	0	0	0	0	0	0	0	0	0	6.06388e-05	6.9479e-05	0	0	0	0
OTU314	0.0010476	0.000575323	0.000679314	0.000536231	0.00187538	0.00165877	0.000325969	0.000181155	0	0	0	0	0	0	0	0	0	0	0	0	0	0	0	0	4.41355e-05	6.46211e-05	0	7.27665e-05	0.000272126	0	0	0	0.000565198
OTU315	0	8.92742e-05	0.000150959	0.000134058	0.000176922	0.000169262	0	0	0	0	0	0	0	0	0	0	0	0	0	0	0	0	0	0	3.86186e-05	4.84658e-05	0	0.000103086	0.000115798	0	0	0	0
OTU316	0	4.95968e-05	0	3.49716e-05	0	0	0	0	0	0	0	0	0	0	0	0	0	4.11121e-05	0.000141203	7.09832e-05	0	0	0	0	0	0	0	0	0	0	0	0	0
OTU317	0	0	5.03195e-05	0	0	0	0	0	0	0	0	0	0	0	0	0	0	0	0	0	0	0	0	0	0	0	0	0	0	0	0	0	0
OTU318	0	0.000128952	0	0	0	0.000220041	0	0	0	0	0	0	0	0	0	0	0	0	0	0	0	0	0	0	0	0	0	4.24471e-05	0	0	0	0	0
OTU319	0	0	0	4.08001e-05	0	0	0	0	0	0	0	0	0	0	0	0	0	0	0	0	0	0	0	0	0	0	0	0	0	0	0	0	0
OTU320	0	0	2.51598e-05	0	0	0	0	0	0	0	0	0	0	0	0	0	0	0	0	0	0	0	0	0	0	0.000172323	0	0	0	0	0	0	0
OTU321	0	0	0	0	7.07689e-05	0	0	0	0	0	0	0	0	0	0	0	0	0	0	0	0	0	0	0	0	0	0	0	5.21093e-05	0	0	0	0
OTU322	0	5.95161e-05	0	0	3.53845e-05	3.38524e-05	0	5.6611e-05	0	0	0	0	0	0	0	0	0	0	8.47218e-05	0	0	0	0	0	0	0.000188478	0.000349406	0.000133405	9.84286e-05	0	0.000631386	0.000237067	0.000173907
OTU323	6.71538e-05	7.93548e-05	0	0	0	0.000152336	0	0	0	0	0	0	0	0	0	0	0	0.000400843	0.000367128	0.000366747	0.000517412	0.000549788	0.00045087	0.000250104	0	0	0	0	9.84286e-05	0	0	0	0
OTU324	0	8.92742e-05	0	0	0	0.000143873	0	0	0	0	0	0	0	0	0	0	0	0	0	0	0	0	0	0	0	0	0	0	0.000104219	0	0	0	0
OTU325	0	0	0	5.82859e-05	0.00047769	4.23155e-05	0.00086925	0.000939743	0	0	0	0	0	0	0	0	0	0	0	0	0	0	0	0	0	0	0	0.000588196	0.000272126	0.000272098	0.0010093	0.000421899	0.000937166
OTU326	0.000577522	0.000932419	0.0018115	0.00331064	0.000778458	0.001261	0.000108656	5.6611e-05	0	0	0	0	0	0	0	0	0	0.000349453	0.000395369	0.000402238	0	0	0	0	0.000159991	0.000140012	0.000294597	0.000472982	0.000839538	0.000771688	0.000912514	0	0.000458922
OTU327	0.00196089	0.00289645	0.00319529	0.00600345	0.0321822	0.036933	0.0161898	0.0217839	0	0	0	4.39531e-05	0	0	0	4.04498e-05	0	0.00130531	0.000762496	0.00153797	6.27166e-05	0	4.5087e-05	0	0.000286881	0.000457732	0.000212384	0.0197622	0.0194078	0.0184402	0.00477918	0.0048659	0.00200476
OTU328	5.3723e-05	0	0.000276757	0.000262287	0.00974842	0.00930095	0.00412894	0.00561581	0	0	0	0	0	0	0	0	0	0	0	0	0	0	0	0	0	0.000113087	0	0.0102783	0.00985444	0.011049	0.0033551	0.00192868	0.000806736
OTU329	0	6.94355e-05	7.54793e-05	0	0	6.77048e-05	0	0	0	0	0	0	0	0	0	0	0	0	0	0	0	0	0	0	0	0	0	0.000242555	0.000341605	0.000588802	0	0	0
OTU330	0	0	0	0	0	0	0	0	0	0	0	0	0	0	0	0	0	0	0	0	0	0	0	0	0	0	0	0	3.47395e-05	0	0	0	0
OTU331	0	0	0	0	0	0	0	2.26444e-05	0	0	0	0	0	0	0	0	0	0	0	0	0	0	0	0	0	0	0	0	0	0	0	0	0
OTU332	0.0419711	0.0257705	0.00605092	0.00514082	0.0398075	0.0234428	0.00315103	0.00387219	0.0224126	0.0212208	0.0229243	0.0104828	0.0073677	0.00701642	0.00422624	0.00349891	0.00347681	0	0	0	0	0	0	0	0.0161701	0.0174154	0.018015	0.0200229	0.0194368	0.0210497	0.00160381	0	0.00245402
OTU333	0.000120877	0.000119032	0.000125799	0.000145715	0	0.000253893	0	0	0	0	0	0	0	0	0	0	0	0	0	0	0	0	0	0	2.75847e-05	0	0	5.45749e-05	0.000191067	0	0	0	0
OTU334	0.0225771	0.0335473	0.032758	0.0365977	0.0165245	0.0154113	0.003477	0.00500442	0.000809832	0.00075437	0.00105804	0	0	0	0	0	0	0.00409065	0.00369952	0.00474405	0.00264978	0.00276172	0.00390754	0.00197304	0.00452941	0.00426499	0.00252806	0.0150081	0.0138495	0.0179585	0.00541517	0.000490206	0.00723647
OTU335	0.150438	0.110045	0.0748377	0.0707358	0.128304	0.103622	0.0127128	0.0180363	0.0256629	0.0302404	0.0238003	0.0111641	0.00900267	0.0105246	0.00142859	0.00157754	0.00151805	0.00375148	0.00443378	0.00461391	0.0189561	0.0147036	0.0143226	0.0204252	0.0393909	0.0420468	0.0412368	0.08829	0.0766469	0.0820085	0.0140195	0.00725264	0.0216225
OTU336	0.00311593	0.00516798	0.00111961	0.00115989	0.00123846	0.00279282	0	0	0	9.83961e-05	0	0	0	0	0	0	0	0	0	0	0	0	0	0	0.00146199	0.00160476	0.00128801	0.000909582	0.000891647	0.000736003	0	0	0
OTU337	0	0	3.77396e-05	0	0	0	0	2.26444e-05	0	0	0	0	0	0	0	0	0	0	0	0	0	0	0	0	0	0	0	0	0	0	0	0	0
OTU338	0	0	0	0	0.000106153	0	0	0	0	0	0	0	0	0	0	0	0	0	0	0	0	0	0	0	0	0	0	0	2.89496e-05	0	0	0	0
OTU339	2.68615e-05	1.98387e-05	6.28994e-05	0	0	5.07786e-05	0	0	0	0	0	0	0	0	0	0	0	0	0	0	0	0	0	0	0	0	0	0	0	0.000102594	0	0	0
OTU340	0.000214892	0.000109113	0.00122025	0.000926746	0.000566151	0.00013541	0	0	0.001554	0.00163994	0.00204783	0	0	0	0	0	0	0.00521096	0.00536572	0.00569049	0.0022578	0.0026083	0.00263008	0.00152841	0.000744786	0.000333875	0.00131884	0.000460855	0.00103061	0.00126682	0	0	0.00332356
OTU341	0	0	0	0	0	0	0	0	0	0	0	0	0	0.000374923	0	0	0	0	0	0	0	0	0	0	0	0	0	0	0	0.000133819	0	0.000140633	0
OTU342	0.00114161	0.00137879	0.00639058	0.00838152	0.00291922	0.00240352	0.00137631	0.00056611	0.0140407	0.0124635	0.0177137	0.000395578	0.000331133	0	4.76196e-05	0	0	0.0102677	0.00875459	0.0106002	0.00983082	0.00949982	0.0100544	0.00900375	0.00449079	0.00683906	0.0074677	0.00729484	0.00822168	0.00910859	0	0.00213762	0.0155599
OTU343	0	0	2.51598e-05	0	0	0	0	0	0	0	0	0	0	0	0	0	0	0	0	0	0	0	0	0	0	0	0	0	0	0	0	0	0
OTU344	0	0	2.51598e-05	0	0.000141538	9.30941e-05	0.000470844	0.0003057	0	0	0	0	0	0	0	0	0	9.25022e-05	0.000169444	5.91527e-05	0	0	0	0	0	0	0	0.00010915	2.89496e-05	0.000303322	0.000253476	0	0.0001256
OTU345	0	0	0	0	0	2.53893e-05	0.000181094	0.000158511	0	0	0	0	0	0	0	0	0	0	0	0	9.40749e-05	0	0	0	3.86186e-05	0	0	4.8511e-05	0.000110008	0	0.000834167	0	0
OTU346	4.02923e-05	4.95968e-05	7.54793e-05	0.000145715	0	7.61679e-05	0.000144875	0.000543466	0	0	0	0	0	0	0	0	0	0	0	0	0	3.83573e-05	0	0	0	0	0	6.67026e-05	0	0.000562038	0	0	0
OTU347	0	0	0	0	0	0	0	5.6611e-05	0	0	0	0	0	0	0	0	0	0	0	0	0	0	0	0	0	0	0	0	0	0	0	0	0
OTU348	6.71538e-05	0.000138871	0.000540935	0.000612002	0.000990765	0.000998646	0.00134009	0.00175494	0	0	0	0	0	0	0	0	0	0.000575569	0.000367128	0.000390408	0	0	0	0	0	0	0	0.0017282	0.00101903	0.00109285	0	0.00202913	0.000231876
OTU349	0	0	0	0	7.07689e-05	0	0	0	0	0	0	0	0	0	0	0	0	0	0	0	0	0	0	0	0	0	0	0	0	0	0	0	0
OTU350	0	0	0	0	0	0	0	0.000147189	0	0	0	0	0	0	0	0	0	0	0	0	0	0	0	0	0	0	0	3.03194e-05	0	0	0	0	0
OTU351	0.000201461	0.000138871	0.000628994	0.000833489	0.000530767	0.00038084	0.000325969	0.00105297	0	0	0	0	0	0	0	0	0	0.000226116	0.000536572	0.000461391	0	0	4.5087e-05	0	2.75847e-05	0	0	0.000885326	0.0010885	0.000785069	0.00180198	0.000474134	0.000338153
OTU352	0.000402923	0.000357097	0.00155991	0.00182435	0.00168076	0.00115098	0.00296994	0.00272865	0	0	0	0	0	0	0	0	9.79384e-05	0	0	0	0	0	0	0	0.000187576	0	0.000585769	0.00200108	0.00136642	0.00107947	0.00224902	0.000554495	0
OTU353	0	0.000119032	0	5.82859e-05	0	8.4631e-05	0	0	0	0	0	0	0	0	0	0	0	0.00225089	0.00189212	0.00274469	0.000580128	0.000741574	0.000631218	0.000722523	0	0	0	0	0	0	0	0	0
OTU354	0.000241754	0.00226161	0.000503195	0.00169029	0.00063692	0.00102404	0.000398406	5.6611e-05	0	0	0	0	0	0	0	0	0	0.000267229	0	0.000319425	0	0	0	0	0.000253779	0.000436192	0.000315151	0.000327449	0.000248966	1.78425e-05	0	0	0
OTU355	0.00135651	0.00432484	0.00227696	0.00482607	0.000548459	0.00266588	0	7.92555e-05	0.000809832	0.00075437	0.00113768	0	0	0	0	0	0	0.000729739	0.00121435	0.000520544	0	0.000294073	0.000195377	0	0.000893744	0.000937005	0.00103109	0.000788304	0.00132589	0.00126682	0	0.000863887	0.000212553
OTU356	0	0	0	0	0	0	0	0	0	0	0	0	0	0	0	0	0	0	0	0	0	0.000537002	0.00045087	0	0	0	0	0	0	0	0	0	0.00126566
OTU357	0	0	0	0	0	0	0	0	0	0	0	0	0	0	0	0	0	0	0	0	0.00148952	0.00138086	0.00153296	0.00163957	0	0	0	0	0	0	0	0	0.00127049
OTU358	0	0	0	0	0	0	0	0	0	0	0	0	0	0	0	0	0	0.000719461	0.00045185	0.00065068	0.000250866	0.000306858	0.000375725	0.000111157	0	0	0	0	0	0	0	0	0
OTU359	0.00582895	0.0092746	0.0100765	0.0117563	0.00447613	0.00804841	0.00199203	0.00195874	0.0020793	0.00282069	0.00361783	0.000966969	0.000600178	0.000883747	0	0.000222474	0	0.000195282	0	0.000378577	0	0	0	0	0.00157784	0.00251484	0.0031241	0.00288034	0.00289496	0.00215002	0.00109686	0.000932195	0.000391291
OTU360	0.000590953	0.0018946	0.00109445	0.00151543	0.000530767	0.00098172	0	0	0.000131324	0	0	0	0	0	0	0	0	0.000277507	0	0.000283933	0	0	0	0	0.000275847	0	0	0.000660963	0.000544252	0.000182885	0	0	0
OTU361	0.0152036	0.0324661	0.0442686	0.0654726	0.023336	0.0404367	0.0470844	0.0272073	0.0135702	0.0177113	0.0205579	0.00716436	0.00484282	0.00709676	0.000857153	0.000404498	0.00264434	0.00339175	0.00304999	0.00358465	0.00299472	0.00264665	0.00297574	0.00211199	0.00628931	0.00717294	0.00790959	0.0151476	0.01345	0.0128064	0.00682081	0.0130588	0.0105552
OTU362	0	0	0	0	0	0	0	0	0	0	0	0	0	0	0	0	0	0	0	0	6.27166e-05	0	0	0	0	0	0	0	0	0	0	0	0
OTU363	0	0.00014879	0	5.82859e-05	0.000424613	0.000169262	0.000217313	0.000181155	0	0	0	0	0	0	0	0	0	0	0	0	0	0	0	0	0	0.000113087	0	0.000248619	0.000110008	0.000276559	0	0	0
OTU364	0	0	0	0	0	0	0	0	0	0	0	0	0	0	0	0	0	0.000842798	0.000593053	0.00088729	0.00054877	0.00084386	0.000721392	0.000555787	0	0	0	0	0	0	0	0	0.000647321
OTU365	0	0.00141847	0.00115735	0.00169029	0.000583843	0.00148104	0	0	0.0179367	0.0163338	0.0238003	0.00674681	0.00747118	0.0047401	9.52392e-05	0	0	0.0032273	0.00110138	0.00313509	0.0227975	0.0235514	0.0248279	0.0177574	0.0020523	0.0025633	0.0010996	0.00146746	0.00101324	0.000923349	0.00064982	0	0.00617854
OTU366	0	5.95161e-05	0	0.000308915	0	9.30941e-05	0	0	0	0	0	0	0	0	0	0	0	0.000585847	0	0.000615188	0	0	0	0	0	0	0	0	0	0	0	0	0
OTU367	9.40153e-05	0.000674516	0.000188698	0.000250629	0.00288383	0.00269127	0.00901847	0.0117072	0.000131324	0	0	0	0	0	0	0	0	0	0	2.36611e-05	0	0	0	0	0	0	0	0.00132799	0.00115798	0.000883203	0.00295876	0.00198091	0.000149753
OTU368	0	7.93548e-05	0	0.000139886	0	0.00011002	0	4.52888e-05	0	0	0	0	0	0	0	0	0	0	0	0	0	0	0	0	0	0	0	0.000163725	0.000225807	0	0	0	0
OTU369	0.000268615	0.000218226	0.00344689	0.00466287	0.00428152	0.00373223	0.00315103	0.00452888	0	0	0	0	0	0	0	0	0	0.00244617	0.00211805	0.00272102	0	0	0	5.55787e-05	0.000375152	0.000446962	0.000383662	0.00285609	0.00378661	0.00236413	0.00355327	0.00316625	0
OTU370	0.000134308	0.000188468	0.00188698	0.00258207	0.00162768	0.00132871	0.0042376	0.00473268	0	0	0	0	0	0	0	8.08996e-05	0	0.00133614	0.00155323	0.00159712	0	0	4.5087e-05	0	0.00041377	0.000350031	0.000212384	0.0010066	0.00129115	0.00210541	0.00280206	0.000843797	0.00141541
OTU371	0	0	0	0.000169029	0.000566151	0.000330061	0.000651938	0.002038	0	0	0	0	0	0	0	0	0	0.00700961	0.00663654	0.00746507	0	7.67146e-05	0	8.33681e-05	0	0	0	0.000236491	0.000208437	8.47518e-05	0.00188955	0.0015992	0
OTU372	0	0	8.80592e-05	0	0	0	0	0.000113222	0	0	0	0	0	0	0	0	0	0	0	0	0	0	0	0	3.86186e-05	0	0	0	6.36891e-05	0.000245334	0	0	0.000169076
OTU373	0	0	0	0	0	0	0	0.0001019	0	0	0	0	0	0	0	0	0	0	0	0	0	0	0	0	0	0	0	0	0	0	0	0	0
OTU374	0	0	0	0	0	0	0	7.92555e-05	0	0	0	0	0	0	0	0	0	0	0	0	0	0	0	0	0	0	0	0	0	0	0	0	0
OTU375	0	0	3.77396e-05	6.41145e-05	0	6.77048e-05	0	0	0	0	0	0	0	0	0	0	0	0	0	0	0	0	0	0	0	0	0	0	0	0	0	0	0
OTU376	0	4.95968e-05	0	0.000180686	0.000265383	0.000338524	0.000108656	0.000815199	0	0	0	0	0	0	0	0	0	0	0	0	0	0	0	0	0	0	0.000304874	0.000206172	0.000370555	0.000120437	0	0	0
OTU377	0.000443215	0.00014879	0.00236502	0.00204001	0.00270691	0.00125254	0.0086925	0.00882	0	0	0	0	0	0	0	0	0	0.00620792	0.0073708	0.0079028	0.000391979	0.000306858	0.000510986	0.000389051	0	0.000118472	0	0.000576068	0.00107692	0.000343468	0.00279745	0	0.00184535
OTU378	0	0	0.000452876	0.000303087	0.000123846	0	0.000144875	0.000169833	0	0	0	0	0	0	0	0	0	0.00203505	0.00242869	0.00171543	0	0	0	0	0	0	0	0	0.000185277	0	0	0	0.000623167
OTU379	0	0	0	1.16572e-05	0.00015923	0.000304672	0.000144875	0.000113222	0	0	0	0	0	0	0	0	0	0	0	0	0	0	0	0	0	0	0	0.000278938	9.26387e-05	0	0	0	0
OTU380	0	0	8.80592e-05	5.82859e-05	0	0.000126947	0.0005795	0.00087181	0	0	0	0	0	0	0	0	0	0	0	0	0	0	0	0	6.06863e-05	0	0	0.000278938	0.000237387	0.000236413	0	0	0
OTU381	0	0	0	0	0	0	0	9.05777e-05	0	0	0	0	0	0	0	0	0	0	0	0	0	0	0	0	0	0	0	0	8.10589e-05	0.000307783	0	0	0
OTU382	0	0	5.03195e-05	0	7.07689e-05	0	0	3.39666e-05	0	0	0	0	0	0	0	0	0	6.16681e-05	0.000112962	5.91527e-05	0	0	0	0	0	0	0	0	0	8.02912e-05	0	0	0
OTU383	0	0	0.000440296	0.000151543	0.000353845	0.000363913	0	0.000350988	0	0	0	0	0	0	0	0	0	0.000328897	0	0.000319425	0	0	0	0	0	0	0	3.63833e-05	2.89496e-05	0	0	0	0
OTU384	0	0	0.000176118	0	0.000123846	4.23155e-05	0	0.0001019	0	0	0	0	0	0	0	0	0	0.00106891	0.00107314	0.000981935	0	0	0	0	7.17202e-05	0	0	0	6.9479e-05	0	0	0	0
OTU385	0	3.96774e-05	7.54793e-05	0.000104915	0	0	0	2.26444e-05	0	0	0	0	0	0	0	0	0	0.00165476	0.00132731	0.00157346	0	0	6.0116e-05	0	0	0	0	0	2.89496e-05	0	0	0	0
OTU386	0	0	0	6.41145e-05	0	0	0	0	0	0	0	0	0	0	0	0	0	0.000267229	0.00048009	0.000201119	0	0	0	0	0	0	0	0	0	0	0	0	0.000429937
OTU387	0	0	0	3.49716e-05	0	0	0.000181094	0	0	0	0	0	0	0	0	0	0	0	0	0	0	0	0	0	0	0	0	0	0	0	0	0	0
OTU388	0	9.91936e-05	8.80592e-05	8.74289e-05	0.000530767	0.000126947	0.001159	0.00143792	0	0	0	0	0	0	0	0	0	0	0	0	0	0	0	0	0	6.46211e-05	0	0.000139469	0.000173698	0.00014274	0	4.8217e-05	0.00107726
OTU389	0	0	0	2.9143e-05	0	7.61679e-05	0.000108656	0.000226444	0	0	0	0	0	0	0	0	0	0	0	0	0	0	0	0	0	0	0	0	0	0	9.21731e-05	0	0
OTU390	0	6.94355e-05	0	6.41145e-05	0	0.00013541	0.00162984	0.00202668	0	0	0	0	0	0	0	0	0	0.00182949	0.00124259	0.0019757	0	0	0	0	4.41355e-05	0	0	0.000272874	0.000196857	0	0.000516169	0.00039779	0
OTU391	0	9.91936e-05	2.51598e-05	4.08001e-05	0	5.07786e-05	0	0.000237766	0	0	0	0	0	0	0	0	0	0	0	0	0	0	0	0	9.93049e-05	3.23105e-05	0.000102766	0.000157661	0.000138958	0	0.000285737	0	0
OTU392	0	0	0	0	3.53845e-05	0	0	2.26444e-05	0	0	0	0	0	0	0	0	0	0	0	0	0	0	0	0	0	0	0	0	0	0	0	0	0
OTU393	0	2.97581e-05	0	5.24573e-05	0.000123846	5.92417e-05	0.000470844	0.000147189	0	0	0	0	0	0	0	0	0	0	0	0	0	0	0	0	3.86186e-05	4.30807e-05	0	2.42555e-05	0	0	0	0	0
OTU394	0	0.000188468	5.03195e-05	0	0	0.000186188	0	0.000249089	0	0	0	0	0	0	0	0	0	0	0	0	0	0	0	0	0	4.84658e-05	0	0	0	0	0.000474692	0	0
OTU395	0	0	2.51598e-05	0	0	2.53893e-05	7.24375e-05	2.26444e-05	0	0	0	0	0	0	0	0	0	0	0	4.73222e-05	0	0	0	0	0	0	0	0	0	0	0	0.000261175	0
OTU396	0	0	0	0	0	5.07786e-05	0	0	0	0	0	0	0	0	0	0	0	0	0	0	0	0	0	0	0	0	0	1.81916e-05	0	9.81337e-05	0	0	0
OTU397	0	0	0	0	0	2.53893e-05	0	4.52888e-05	0	0	0	0	0	0	0	0	0	4.11121e-05	0	3.54916e-05	0	0	0	0	0	0	0	8.48943e-05	0	0	7.83472e-05	0	0
OTU398	0.000241754	0.000109113	0.000377396	0.000460459	0	6.77048e-05	0.000977907	0.00105297	0	0	0	0	0	0	0	0	0	0	0	0	0	0	0	0	0	0	0	0.000175852	5.21093e-05	0.000272098	0.000829558	5.62531e-05	0
OTU399	0	0	0	0	0	0	0	0	0	0	0	0	0	0	0	0	0	0.00152115	0.00132731	0.00123038	0	8.95003e-05	0.000105203	0.000166736	0	0	0	0	0	0	0	0	0
OTU400	0	0	0	0	0	4.23155e-05	0	0	0	0	0	0	0	0	0	0	0	5.13901e-05	0	7.09832e-05	0	0	0	0	1.10339e-05	0	0	0	0	0	0	0	0
OTU401	0	0	0	0	0	0.000194651	0	5.6611e-05	0	0	0	0	0	0	0	0	0	0	0	0	0	0	0	0	0	0	0	0	0	0	0	0	0
OTU402	0.000147738	0	0.000352237	0.000268115	0.000247691	0.00049086	0.00134009	0.00114354	0	0	0	0	0	0	0	0	0	0.00231255	0.00290878	0.00238977	4.70374e-05	7.67146e-05	6.0116e-05	0.000138947	0	0	0	0	0	0	0.000382518	0.00148669	0
OTU403	0	0	0	0.000233144	0	0	0	0	0	0	0	0	0	0	0	0	0	0	0	0	0	0	0	0	0	0	0	0	8.10589e-05	0	0	0	0
OTU404	0	0	0	0	0	4.23155e-05	0.000507063	0.0001019	0	0	0	0	0	0	0	0	0	0	0	8.28138e-05	0	0	0	0	0	0	0	0	0	0	0	0.000437971	0
OTU405	0	0	0	0	0	0	0	3.39666e-05	0	0	0	0	0	0	0	0	0	0	0	3.54916e-05	0	0	0	0	0	0	0	0	0	0	0	0	0
OTU406	8.05845e-05	0.000119032	0	7.57717e-05	0	3.38524e-05	0	0.000113222	0	0	0	0	0	0	0	0	0	0	0	0	0	0	0	0	0	0	0	0	0	0	0	0	0
OTU407	0	0.000128952	0.000176118	4.08001e-05	0	0.000118483	7.24375e-05	0.000350988	0	0	0	0	0	0	0	0	0	2.0556e-05	0	0	0	0	0	0	0	0	0	0.00010915	0.000110008	0	0	0	0
OTU408	0	1.98387e-05	0.000176118	0.000186515	0	0.000126947	0.000144875	6.79332e-05	0	0	0	0	0	0	0	0	0	0.000185004	0.000367128	0.000153797	0	2.55715e-05	0	0	0	5.38509e-05	0	2.42555e-05	0	0	0	0	0
OTU409	0	0	7.54793e-05	1.16572e-05	0.000106153	0.000169262	0.000217313	0.000543466	0	0	0	0	0	0	0	0	0	0.000729739	0.000734256	0.000567866	0	0	0	0	0	0	0.000709089	4.24471e-05	0.000248966	0	0	0.000883978	0
OTU410	0	0	0	0	0	0	0	2.26444e-05	0	0	0	0	0	0	0	0	0	0	0	0	0	0	0	0	0	0	0	0	0	0	0	0	0
OTU411	0	0	0	0	0	0	0	0	0	0	0	0	0	0	0	0	0	0.0122103	0.0132166	0.0109314	0	0	0	0	0	0	0	0	0	0	0.00165451	0	0.000434768
OTU412	0	0	0	0	0	0	0	0	0	0	0	0	0	0	0	0	0	0.000123336	0.000254165	0.000272102	0	0	0	0	0	0	0	0	0	0	0	0	0
OTU413	0	0	0	0	0	0	0	2.26444e-05	0	0	0	0	0	0	0	0	0	0	0	3.54916e-05	0	0	0	0	0	0	0	0	6.9479e-05	0	0	0	0
OTU414	0	0	0	0	0	0	0	0	0	0	0	0	0	0	0	0	0	0.000226116	0.000254165	0.00021295	0	0	0	0	0	0	0	0	0	0	0	0	0
OTU415	0	0	0.000176118	0.00033223	0.000176922	9.30941e-05	0.000507063	0.000396277	0	0	0	0	0	0	0	0	0	0.000822242	0.000508331	0.000839968	0	0	7.5145e-05	0	0	0	0	0.000181916	0	0	0	0	0
OTU416	0	0	0	0	0	0	0	0	0	0	0	0	0	0	0	0	0	0.000133614	0	9.46443e-05	0	0	0	0	0	0	0	0	0	0	0	0	0
OTU417	0	0	0.000327077	0.000238972	0	8.4631e-05	0	0.000260411	0	0	0	0	0	0	0	0	0	0.000668071	0.000818978	0.000496883	0	0	0	0	0	0	0	0	0	0	0	0	0
OTU418	0	0	0	0	0	0	0	0	0	0	0	0	0	0	0	0	0	0	0	0	0	0	0	0	0	0	0	3.03194e-05	0	0	0	0	0
OTU419	0	0	0.000138379	0.000128229	0.000106153	0.000160799	0	0	0	0	0	0	0	0	0	0	0	0.00088391	0.00124259	0.00133685	0	8.95003e-05	0	0	0	0	0	0	4.05294e-05	0	0	0	0
OTU420	0.000376061	0.000694355	0.000742213	0.000967546	0.000743073	0.000236967	0.0028975	0.00236634	0	0	0	0	0	0	0	0	0	0.00539596	0.00502683	0.00446011	3.13583e-05	0.000127858	0	0	1.10339e-05	5.9236e-05	0.000863238	0.000181916	0	0.000441602	0.000626777	0	0.000608675
OTU421	0.000134308	3.96774e-05	0.000226438	0.000425487	0.000229999	0.000397766	0.00177472	0.00129073	0	0	0	0	0	0	0	0	0	0.00491289	0.0045185	0.00503981	0	5.1143e-05	0.000135261	0.000222315	6.62032e-05	0	0	3.03194e-05	0.000231597	0	0	0	0.00063766
OTU422	6.71538e-05	0	0	0	0	0	0	0	0	0	0	0	0	0	0	0	0	0	0	0	0	0	0	0	0	0	0	0	0	0	0	0	0
OTU423	0	6.94355e-05	0	0	0	0	0	0	0	0	0	0	0	0	0	0	0	0	0	0	0	0	0	0	0	0	0	0	0	0	0	0	0
OTU424	0	0	0	0	8.84611e-05	8.4631e-05	0	0.0003057	0	0	0	0	0	0	0	0	0	0	0.000141203	0	0	0	0	0	0	0	0	0	0	0	0	0	0
OTU425	0	0	6.28994e-05	0	0	9.30941e-05	0	0	0	0	0	0	0	0	0	0	0	0	0	5.91527e-05	0	0	0	0	2.20677e-05	0	0	0	0	0	0	0	0
OTU426	0	0	0	0	0	0	0	0	0	0	0	0	0	0	0	0	0	2.0556e-05	0	0	0	0	0	0	0	0	0	0	0	0	0	0	0
OTU427	0	3.96774e-05	0	0	0	0	0	0	0	0	0	0	0	0	0	0	0	0	0	0	0	0	0	0	0	0	0	0	0	0	0	0	0.000347814
OTU428	0	0	0	3.49716e-05	0.000141538	0.000126947	0	0	0	0	0	0	0	0	0	0	0	0.00190143	0.00172268	0.00221231	6.27166e-05	0	0	5.55787e-05	0	0	0	0	6.9479e-05	0	0.000562256	0	0.000492737
OTU429	0	0.000119032	0	0	0.000123846	0.00013541	0.000398406	0.000135866	0	0	0	0	0	0	0	0	0	0.000256951	0	0.000260272	0	0	0	0	0	8.07763e-05	0	0	0	0	0	0	0.000400953
OTU430	0	0	0	0	0.000212307	0.00011002	0.000362188	0	0	0	0	0	0	0	0	0	0	0.000123336	0.000197684	7.09832e-05	0	0	0	0	0	0	0	0	0	0	0	0	0
OTU431	0.000658107	0.000664597	0.00115735	0.00104332	0.00343229	0.00199729	0.00517928	0.00296642	0	0	0	0	0	0	0	0	0	0.000390565	0.000395369	0.000627019	0	0	0	0	0	0	0	0.00040628	0.000822168	0.000780609	0.0014379	0.000908086	0.000826059
OTU432	0	0	0	6.99431e-05	0	0	0	0.000192478	0	0	0	0	0	0	0	0	0	0	5.64812e-05	0	0	0	0	0	0	0	0	5.45749e-05	6.9479e-05	0	0	0	0
OTU433	0	0	0	0	0	0	0	0	0	0	0	0	0	0	0	0	0	0.000133614	0	0	0	0	0	0	0	0	0	4.24471e-05	0	0	0	0	0
OTU434	0	3.96774e-05	0	0	0.000176922	0.00013541	0	0	0	0	0	0	0	0	0	0	0	0	0	0	0	0	0	0	0	0	0	0.0002183	0	0	0	0	0
OTU435	2.68615e-05	0	0	0	0	0	0	9.05777e-05	0	0	0	0	0	0	0	0	0	0	0	0	0	0	0	0	0	0	0	0	6.36891e-05	0	0	0.00106479	0
OTU436	0	0	0	0	0	0	0.000217313	0.000113222	0	0	0	0	0	0	0	0	0	0	0	0	0	0	0	0	0	0	0	0	0	0	0	0	0
OTU437	0	0	0	0	0	3.38524e-05	0.00028975	6.79332e-05	0	0	0	0	0	0	0	0	0	0	0	0	0	0	0	0	0	0	0	0	0	0	0	0	0
OTU438	0	0	0	0	0	0.000126947	0	0	0	0	0	0	0	0	0	0	0	0	0	0	0	0	0	0	0	0	0	0	0	0	0	0	0
OTU439	0	0	3.77396e-05	0.000262287	0	9.30941e-05	0	0	0	0	0	0	0	0	0	0	0	0.000822242	0.000536572	0.000733493	0	0	0	0	0	0	0	0	0	0	0	0	0
OTU440	9.40153e-05	0.000138871	0	3.49716e-05	0	0	0	0.000215122	0	0	0	0	0	0	0	0	0	0.00020556	0	0.000130136	0	0	0	0	0	0	0	0	0	0	0	0	0
OTU441	0	0	0.000113219	0	0	0	7.24375e-05	0.000147189	0	0	0	0	0	0	0	0	0	0.000267229	0.000282406	0.000307594	0	0	0	0	0	0	0	0	0	0	0	0	0
OTU442	0	0	0	0	0	0	0	0	0	0	0	0	0	0	0	0	0	0	0	0	0	0	0	0	0	0	0	0	0	0	0	0	0
OTU443	0	0	0	5.82859e-05	0	0	0	0	0	0	0	0	0	0	0	0	0	0	0	0	0	0	0	0	0	0	0	0	0	0	0	0	0
OTU444	0	5.95161e-05	0	0.000128229	0	4.23155e-05	0	3.39666e-05	0	0	0	0	0	0	0	0	0	0	0	0	0	0	0	0	0	0	0	0	0	0	0	0	0
OTU445	2.68615e-05	0.000238065	0.000100639	0.000198172	0.000247691	0.000533175	0.00137631	0.00177759	0	0	0	0	0	0	0	0	0	0.00149031	0.00144027	0.00147882	0	7.67146e-05	0	0	0	0.00030695	0.000280895	0.00018798	0.000416874	0.000133819	0	0	0.000502398
OTU446	0	3.96774e-05	0	0	0	0.000279282	0.000181094	0.000169833	0	0	0	0	0	0	0	0	0	0	0	0	0	0	0	0	0	0	0	0	0	0	0	0	0
OTU447	0	0	0	4.08001e-05	0	5.92417e-05	0	9.05777e-05	0	0	0	0	0	0	0	0	0	0.00106891	0.00112962	0.00114756	0	6.39288e-05	0	0	0	0	0	9.09582e-05	0	0	0	0.00120542	0.000478245
OTU448	0	0	0	3.49716e-05	0	0	0	5.6611e-05	0	0	0	0	0	0	0	0	0	0.000318619	0.000395369	0.000674341	0	0	0	0	0	0	0	0	0	0	0	0	0
OTU449	2.68615e-05	0	0.000201278	0	0	0	0	0	0	0	0	0	0	0	0	0	0	0	0	0	0	0	0	0	0	0	0.000435045	0	0	0	0	0	0
OTU450	0	0	0	0	0	3.38524e-05	0	0	0	0	0	0	0	0	0	0	0	0	0	0	0	0	0	0	0	0	0	0	0	0	0	0	0
OTU451	0	0	0	0	0	0	0	0	0	0	0	0	0	0	0	0	0	0	0	0	0	0	0	0	0	0	0	0	0	0	0	0	0
OTU452	0	0	0	0	7.07689e-05	0	0	0	0	0	0	0	0	0	0	0	0	0	0	0	0	0	0	0	0	0	0	0	0	0	0	0	0
OTU453	0	0	0	0	0	0	7.24375e-05	0	0	0	0	0	0	0	0	0	0	0	0	0	0	0	0	0	0	0	0	0	0	0	0	0	0
OTU454	0	0	0	0	0	0	0	0.000147189	0	0	0	0	0	0	0	0	0	0	0	0	0	0	0	0	0	0	0	0	0	0	0	0	0
OTU455	0	2.97581e-05	0	0	0	7.61679e-05	0	3.39666e-05	0	0	0	0	0	0	0	0	0	0	0	0	0	0	0	0	0	0	0	0	0	0	0	0	0
OTU456	0	5.95161e-05	0.00103155	0.000716917	0	0.000253893	0.000724375	0.000645366	0	0	0	0	0	0	0	0	0	0.00344314	0.00313471	0.00327706	0	0	0	0	0	0	0	0.000212236	4.05294e-05	0	0	0	0.000999966
OTU457	0.000107446	0.000119032	0.00517033	0.00371281	0.000424613	0.000541638	0.000724375	0.000837843	0	0	0	0	0	0	0	0	0	0.00078113	0.000564812	0.000508713	0	0	0	0	0	0	0	5.45749e-05	2.89496e-05	0	0	0	0.00064249
OTU458	0	0	0.000226438	8.16003e-05	0	0	0	4.52888e-05	0	0	0	0	0	0	0	0	0	0.00098669	0.00110138	0.000839968	7.83957e-05	0	3.0058e-05	0	0	0	5.48088e-05	0	0	0	0	0	0.00286947
OTU459	0	0	0	0	0	0	0	0	0	0	0	0	0	0	0	0	0	0.0117581	0.00833098	0.00965372	0.000313583	0.000447502	0.000315609	0.000277894	3.86186e-05	0	0	2.42555e-05	0	0	0	0	0.00113523
OTU460	0	0	0	6.41145e-05	0	5.07786e-05	0.000144875	0	0	0	0	0	0	0	0	0	0	0.000164448	8.47218e-05	9.46443e-05	0	0	0	0	0	0	0	0	0	0.000227492	0	0	0
OTU461	0	0	0.000188698	0.000227315	8.84611e-05	0	0	5.6611e-05	0	0	0	0	0	0	0	0	0	0	0	0	0	0	0	0	0	0	0	0	0	0	0	0	0
OTU462	4.02923e-05	0	0	0	0	0	7.24375e-05	0	0	0	0	0	0	0	0	0	0	0	0	0	0	0	0	0	0	0	0	0	0	0	0	0	0
OTU463	0	0	0	0	0	0	0	0	0	0	0	0	0	0	0	0	0	0	0	0	0	0	0	0	0	0	0	0	0	0	0	0	0
OTU464	0	0	0	0	0	0.000169262	0	0.000192478	0	0	0	0	0	0	0	0	0	0	0	0	0	0	0	0	0	0	0	0	0.000127378	0	0	0	0
OTU465	0	0	0	0	0	0	0	0	0	0	0	0	0	0	0	0	0	0	0	0	0	0	0	0	0	0	0	0	0	0	0	0	0
OTU466	0	0	0	0	0	4.23155e-05	0.000724375	0.000792555	0	0	0	0	0	0	0	0	0	0	0	0	0	0	0	0	0	2.69254e-05	0	0	0.000173698	0.000124897	0	0	0
OTU467	0	0	0	0	0	5.92417e-05	0	0.000226444	0	0	0	0	0	0	0	0	0	0	0	0	0	0	0	0	0	7.53912e-05	0	0	0	0	0	0	0
OTU468	0	0	0	0	3.53845e-05	0.000118483	0.000977907	0.00113222	0	0	0	0	0	0	0	0	0	0.000359731	0.000310647	0.000307594	0	0	4.5087e-05	0	0	0	0	6.67026e-05	5.78992e-05	0.000664633	0.000778863	0	0.000550706
OTU469	0	0	0	0	7.07689e-05	3.38524e-05	0	4.52888e-05	0	0	0	0	0	0	0	0	0	6.16681e-05	0	3.54916e-05	0	0	0	0	0	0	0	0.000181916	0.000162118	0.000196267	0.000161303	0	0
OTU470	0	0	0	0	0	0.000194651	0.000181094	0.000837843	0	0	0	0	0	0	0	0	0	0.000493345	0.000790737	0.00065068	0	0	0	0	0	0	0	0	3.47395e-05	0	0.000285737	0	0
OTU471	0.000134308	0	0	0	3.53845e-05	0.000279282	0.00159363	0.00330608	0	0	0	0	0	0	0	0	0	0	0	0.000177458	0	0	0	0	0	0.000145397	0	0.000103086	0.000104219	0.000129358	0.00037791	0.000642893	0
OTU472	0	0	0	6.41145e-05	0	0.000118483	0.000108656	0.000226444	0	0	0	0	0	0	0	0	0	0	0	0	0	0	0	0	0	0	0	4.24471e-05	0.000110008	0.000526353	0	0	0
OTU473	0	0	0	0	0	0	0	0	0	0	0	0	0	0	0	0	0	0	0	0	0	0	0	0	0	0	0	0	0	0	0	0	0
OTU474	0	0	0	0	0	3.38524e-05	0	0	0	0	0	0	0	0	0	0	0	9.25022e-05	8.47218e-05	0	0	0	0	0	0	0	0	0	0.000104219	0	0.000483909	0	0
OTU475	0.000107446	6.94355e-05	0	0	0.000106153	0.000397766	0	0	0	0	0	0	0	0	0	0	0	0	0	0	0	0	0	0	0	0	0	0.000133405	6.9479e-05	0	0	0	0
OTU476	0	0.000198387	0.000150959	0.0001224	8.84611e-05	0.00104096	0	0.000826521	0	0	0	0	0	0	0	0	0	0.000143892	0.000112962	0.000130136	0	0	0	0	0	0.000107702	0	0.000533621	0.000602152	0.000682475	0	0.000405826	0
OTU477	0	0.000109113	0	1.74858e-05	0	0.00049086	0.000398406	0.000158511	0	0	0	0	0	0	0	0	0	0	0	0	0	0	0	0	0	9.69316e-05	0	0.00018798	0.000115798	0.00021411	0	0	0.000265691
OTU478	0	0	0	0	0	0	0	0	0	0	0	0	0	0	0	0	0	0	0	0	0	0	0	0	0	0	0	0	0	0	0	0	0
OTU479	6.71538e-05	8.92742e-05	0	0	0.00031846	0.000177725	0	0	0	0	0	0	0	0	0	0	0	0	0	0	0	0	0	0	6.06863e-05	0	0	0.000151597	0.000115798	0	0	0	0
OTU480	0	0	0	0	0	1.69262e-05	0	0	0	0	0	0	0	0	0	0	0	0	0	0	0	0	0	0	0	0	0	0	0	0	0	0	0
OTU481	0	0	0	0	0	0	0	0	0	0	0	0	0	0	0	0	0	0	0	0	0	0	0	0	0	0	0	0	0	0	0	0	0
OTU482	0	0.0003075	0.000163538	0.00033223	0	0.000126947	0	0.0001019	0	0	0	0	0	0	0	0	0	0.00186032	0.00132731	0.00153797	0	0	0	0	0	0	0	7.27665e-05	0	0	0	0	0.000115938
OTU483	0	0	0	0	0	0	0	3.39666e-05	0	0	0	0	0	0	0	0	0	0	0	0	0	0	0	0	0	0	0	0	0	0	0	0	0
OTU484	0	0	0	0	0	0	0	0.000350988	0	0	0	0	0	0	0	0	0	0	0	0	0	0	0	0	0	0	0	0	0	0	0	0	0
OTU485	0	0	0	0	0	4.23155e-05	0	9.05777e-05	0	0	0	0	0	0	0	0	0	0	0.000141203	0	0	0	0	0	0	0	0	4.24471e-05	0	0	0	0	0
OTU486	0	0	0	0	0	0	0	0	0	0	0	0	0	0	0	0	0	0	0	0	0	0	0	0	0	0	0	0	0	0	0	0	0
OTU487	0	0	0	0	0	0	0	0	0	0	0	0	0	0	0	0	0	0	0	0	0	0	0	0	0	0	0	0	0	0	0	0	0
OTU488	0	0.00015871	0.000440296	0	0.000265383	0.000118483	0	0	0	0	0	0	0	0	0	0	0	0	0	0	0	0	0	0	0	0.000123857	0	0.000242555	6.36891e-05	0	0	0	0
OTU489	0	0	0	0	0	6.77048e-05	0	0	0	0	0	0	0	0	0	0	0	0.000164448	0	0.000141966	0	0	0	0	0	0	0	0	0	0	0	0	0
OTU490	0	0	0	0	0	0	0	0	0	9.83961e-05	0	0	0	0	0	0	0	0.000842798	0.00107314	0.000839968	0	0	7.5145e-05	0	0	0	0	0	0	0	0	0	0
OTU491	0	0	0	0	0	0	0	0	0	0	0	0	0	0	0	0	0	0.000123336	0	0	0	0	0	0	0	0	0	0	0	0	0	0	0
OTU492	0	0	0	0	0	0	0	0.000226444	0	0	0	0	0	0	0	0.000121349	0	0.00189116	0.0019486	0.00134868	0	0	0	0	0	0	0	0	0	0	0	0	0
OTU493	0	0.000109113	0	0	0	0	0.000325969	0.000362311	0	0.000196792	0	0	0	0	0	0	0	0.00191171	0.00110138	0.00234245	0	0	0	0	0.000148957	0	0	0.000224363	0	0	0	0	0.000507229
OTU494	0	0	0	0	0	0	0	0	0	0	0	0	0	0	0	0	0	0	0	0	0	0	0	0	0	0	0	0	0	0	0	0	0
OTU495	0	0	0	0	0	0	0	0	0	0	0	0	0	0	0	0	0	0	0	0	0	0	0	0	0	0	0	0	0	0	0	0	0
OTU496	0	0	0	0	0	0	0	0	0	0	0	0	0	0	0	0	0	5.13901e-05	0	0	0	0	0	0	0	0	0	0	0	0	0	0	0
OTU497	0.000147738	0	0	0	0.000353845	0.000406229	0.0005795	0.000815199	0	0	0	0	0	0	0	0	0	0.00923994	0.00965829	0.00900304	0.00036062	0.000537002	0.000631218	0.000333472	0	0	0.000931749	9.09582e-05	4.63193e-05	0	0	0.00090005	0.00219799
OTU498	0	0	0	0	0	0	0	0	0	0	0	0	0	0	0	0	0	0	0	0	0	0	0	0	0	0	0	0	0	0	0	0	0
OTU499	0	0	0	0	0	0	0	0	0	0	0	0	0	0	0	0	0	0.000174726	0	8.28138e-05	0	0	0	0	0	0	0	0	0	0	0	0	0
OTU500	0	0	0	0	0	0	0	4.52888e-05	0	0	0	0	0	0	0	0	0	0	0	0	0	0	0	0	0	0	0	0	0	0	0	0	0
OTU501	0	0	0	0	0	2.53893e-05	7.24375e-05	0	0	0	0	0	0	0	0	0	0	0	0	0	0	0	0	0	0	0	0	0	0	0	0	0	0
OTU502	0.000335769	0.000287661	0.000100639	0.000221487	0.000583843	0.000990183	0	0	0.35649	0.372364	0.366732	0	0	0	0	0	0	0.00105864	0.000706015	0.00126587	0	0	0	0	0.0335044	0.0274316	0.0210431	0	0.000312656	0	0	0	0.0181395
OTU503	0	0	0	0	0	7.61679e-05	0	0	0	0	0	0	0	0	0	0	0	0	0	0	0	0	0	0	0	0	0	0	0	0	0	0	0
OTU504	0	0	0	0	0	0	0	0	0	0	0	0	0	0	0	0	0	8.22242e-05	0	0	0	0	0	0	0	0	0	0	0	0	0	0	0
OTU505	0	0	0	0	0	0	0	0	0	0	0	0	0	0	0	0	0	0	0	0	0	0	0	0	0	0	0	0	0	0	0	0	0
OTU506	0	0	0	0	0	0	0	4.52888e-05	0	0	0	0	0	0	0	0	0	0	0	0	0.00101914	0	0	0.00116715	0	0	0	0	0	0	0	0	0
OTU507	0	0	0	0	0	0	0	0	0	0	0	0	0	0	0	0	0	0	0	0	0	6.39288e-05	7.5145e-05	0	0	0	0	0	0	0	0	0	0
OTU508	0	1.98387e-05	0.000113219	0.000273944	0	5.07786e-05	0	0.000169833	0	0	0	0	0	0	0	0	0	0.00223033	0.00129907	0.00190472	0.00189718	0.00285122	0.00482431	0.00180631	0	0	0	3.63833e-05	8.68488e-05	0	0	0	0.000652152
OTU509	0	0	0	0	0	0	0	0	0	0	0	0	0	0	0	0	0	0	0	0	0	0	0	0	0	0	0	0	0	0	0	0	0
OTU510	0	0	0	0	0	0	0	0.0001019	0	0	0	0	0	0	0	0	0	0	0	0	0	0	0	0	0	0	0	0	0	0	0	0	0
OTU511	0	0	0	0	0	0	0	0	0	0	0	0	0	0	0	0	0	0.000524179	0.000338887	0.000248441	0	0.000153429	0	0	0	0	0	0	0	0	0	0	0
OTU512	0	0	0	0	0	0	0	0	0	0	0	0	0	0	0	0	0	0.00010278	0.000141203	0.000141966	0.00449991	0.00418094	0.00458385	0.00344588	0	0	0	0	0	0	0	0	0.000816398
OTU513	0	0	0	0	0	0	0	0	0	0	0	0	0	0	0	0	0	0	0	0.000130136	0	0	0	0	0	0	0	6.67026e-05	0	0	0	0	0
OTU514	0.0113356	0.0169125	0.00738439	0.00651637	0.00849227	0.00771835	0.00191959	0.00141528	0	0	9.10146e-05	0	0	0	0	0	0	0	0.00045185	0.000236611	7.83957e-05	0	0	0	0.000932362	0.00141628	0.000445321	0.00343215	0.00250703	0.00182439	0	0	0.000821228
OTU515	0.000631245	0.00116056	0.000440296	0.000349716	0.000530767	0.000685511	0	0	0	0	0	0	0	0	0	0	0	0	0	0	0	0	0	0	0.000159991	0	0.000558365	0	0.000341605	7.13699e-05	0	0	0
OTU516	0	0.000128952	0	0	0	0	0	0	0	0	0	0	0	0	0	0	0	0	0	0	0	0	0	0	0	0	0	0	0	0	0	0	0
OTU517	0	0	0	0	0	0	0	0	0	0	0	0	0	0	0	0	0	0.000318619	0.000197684	0.000141966	0	0	0	0	0	0	0	0	0	0	0	0	0
OTU518	0	0	0.000100639	0	0	0	0	0	0	0	0	0	0	0	0	0	0	0	0	0	0	0	0	0	0	0	0	0	0	0	0	0.000755399	0
OTU519	0	0	0	0	0	0	0	0	0	0	0	0	0	0	0	0	0	0	0	0	0	0	0	0	0	0	0	0	0	0	0	0	0
OTU520	0	0	0	0	0	0	0	0	0	0	0	0	0	0	0	0	0	0	0	0	0	0	0	0	0	0	0	0	0.000150538	0.000495129	0	0.00185234	0
OTU521	0	0	0	0	0	0	0	0	0	0	0	0	0	0	0	0	0	0	0	0	0	0	0	0	0.000159991	7.00061e-05	0	8.48943e-05	0.000167908	0.000245334	0.00129964	0.00178001	0.000241538
OTU522	0	0	0	0	0	0	0	0	0	0	0	0	0	0	0	0	0	0	0	0	0	0	0	0	0	0	0	0	0	0	0	0	0
OTU523	0	0	0	0	0	0	0	3.39666e-05	0	0	0	0	0	0	0	0	0	0	0	0	0	0	0	0	0	0	0	0	0	0	0	0	0
OTU524	0	0	0	0	0	0	0	0	0	0	0	0	0	0	0	0	0	0	0	0	0	0	0	0	0	0	0	0	0	0	0	0	0
OTU525	0	0	0	5.24573e-05	0	0	0.0017385	0.00123412	0	0	0	0	0	0	0	0	0	0.000133614	0.000197684	7.09832e-05	0	0	0	0	0	0	0	0	0	0	0	0.000470116	0
OTU526	0	0	0	0	0	9.30941e-05	0	0	0	0	0	0	0	0	0	0	0	0	0	0	0	0	0	0	0	0	0	0	0	0	0	0	0
OTU527	0	0.000198387	0	0	0	0.000186188	0	0	0	0	0	0	0	0	0	0	0	0	0	0	0	0	0	0	0	0	0	0	0	0	0	0	0
OTU528	0	0.000277742	0	0	0	0	0	0	0	0	0	0	0	0	0	0	0	0	0	0	0	0	0	0	0	0	0	0	0	0	0	0	0.000357476
OTU529	0	0	0	0	0	0	0	0	0	0	0	0	0	0	0	0	0	0	0	0	0	0	0	0	0	0	0	0	0	0	0	0	0
OTU530	0	0	0	0	0	0	0	0	0	0	0	0	0	0	0	0	0	0	0	0	0	0	0	0	0	0	0	0	0	0	0	0	0
OTU531	0	0	0	0	0	0	0	0	0	0	4.55073e-05	0	0	0	0	0	0	0	0	0	0	0	0	0	0	0	0	0	0	0	0	0	7.72921e-05
OTU532	0	0	0	6.41145e-05	0	0.000236967	0	0	0	0	9.10146e-05	0	0	0	0	0	0	0	0	0	0	0	0	0	0	0.000107702	0.000202107	4.24471e-05	0.000260546	0	0.000612951	0.00103666	0
OTU533	0	0	0	7.57717e-05	0	0	0	0	0	0	0	0	0	0	0	0	0	0	0	0	0	0	0	0	0	0	0	0	0	0	0	0	0
OTU534	0	0	0	0	0	5.92417e-05	0	0	0	0	0	0	0	0	0	0	0	0	0	0	0	0	0	0	0	0	0	0	0	0	0	0	0
OTU535	0	0	0	0	0	0	0	0	0	0	0	0	0	0	0	0	0	0	0	0	0	0	0	0	0	0	0	0	0	0	0	0	0
OTU536	0	0	0	1.74858e-05	0	5.92417e-05	0	0	0	0	0	0	0	0	0	0	0	0	0	0	0	0	0	0	0	0	0	0	4.63193e-05	0	0	0	0
OTU537	0	0	0	0	0	0	0	0	0	0	0	0	0	0	0	0	0	9.25022e-05	8.47218e-05	2.36611e-05	0	0	0	0	0	0	0	4.24471e-05	0	0	0	0	0
OTU538	0	0	0	0	0	0	0	0	0	0	0	0	0	0	0	0	0	0	0	0	0	0	3.0058e-05	0	0	0	0	0	2.31597e-05	0	0	0	0
OTU539	0	0	3.77396e-05	0	0	0	0	0	0	0	0	0	0	0	0	0	0	0	0	0	0	0	0	0	0	0	0	0	0	0	0	0	0
OTU540	0	0	0	0	0	0	0	3.39666e-05	0	0	0	0	0	0	0	0	0	0	0	0	0	0	0	0	0	0	0	0	0	0	0	0	0
OTU541	0.000147738	6.94355e-05	0	0	0	0	0	6.79332e-05	0	0	0	0	0	0	0	0	0	0	0	0	0	0	0	0	0	0.000258484	0	0	0	0	0	0	0
OTU542	0	0	0	0	5.30767e-05	0	0	0	0	0	0	0	0	0	0	0	0	0	0	0	0	0	0	0	0	0	0	0	0	0	0	0	0
OTU543	0	0	0	0	0	0	0.000217313	0	0	0	0	0	0	0	0	0	0	0	0	0	0	0	0	0	0	0	0	0	0	0	0	0	0
OTU544	0	6.94355e-05	0	0	0	0	0	0	0	0	0	0	0	0	0	0	0	0	0	0	0	0	0	0	0	0	0	0	0	0	0	0	0
OTU545	0	0	0	8.16003e-05	0	0	0	0	0	0	0	0	0	0	0	0	0	0	0	0	0	0	0	0	0	0.000161553	0	0	0	0	0	0	0
OTU546	0	0	0	0	0	0	0	0	0	0	0	0	0	0	0	0	0	0	0	0	0	0	0	0	0	0	0	0	0	0	0	0	0
OTU547	0	0	0	0	0	0	0	0	0	0	0	0	0	0	0	0	0	0	0	0	0	0	0	0	0	0	0	0	0	0	0	0	0
OTU548	0	0	0	2.9143e-05	0	0	0	0	0	0	0	0	0	0	0	0	0	0	0.000169444	0	0	0	0	0	0	0	0	0	0	0	0	0	0
OTU549	0	3.96774e-05	0	0	0	0	0	0	0	0	0	0	0	0	0	0	0	0	0	0	0	0	0	0	0	0	0	0	0	0	0	0	0
OTU550	0	0	0	0	0	0	0	0.000113222	0	0	0	0	0	0	0	0	0	0	0	0	0	0	0	0	0	0	0	0	0	0	0	0	0
OTU551	0	0	0	0	0	0	0	0.000452888	0	0	0	0	0	0	0	0	0	0.00020556	0.000310647	0.000283933	0	0	0	0	0	0	0	0	4.05294e-05	0	0	0.000317428	0
OTU552	0	0	0	0	0	0	0	0	0	0	0	0	0	0	0	0	0	0	0	0	0	0	0	0	0	0	0	0	0	0	0.000774254	0	0
OTU553	0	0	0	4.08001e-05	0	0	0	0	0	0	0	0	0	0	0	0	0	0	0	0	0	0	0	0	0	0	0	0	0	0	0	0	0
OTU554	0	0	0	3.49716e-05	0	0	0	0	0	0	0	0	0	0	0	0	0	0	0	0	0	0	0	0	0	0	0	0	0	0	0	0	0
OTU555	0	0	0	5.24573e-05	0	0	0	0	0	0	0	0	0	0	0	0	0	0	0	0	0	0	0	0	0	0	0	0	0	0	0	0	0
OTU556	0	0	8.80592e-05	0	0	0	0	0	0	0	0	0	0	0	0	0	0	0	0	0	0	0	0	0	0	0	0	0	0	0	0	0	0.000159415
OTU557	0	0	0	0	0	5.07786e-05	0	0	0	0	0	0	0	0	0	0	0	0	0	0	0	0	0	0	0	0	0	0	0	0	0	0	0
OTU558	0	0	0	0	0	0	0	0	0	0	0	0	0	0	0	0	0	9.25022e-05	0	0	0	0	0	0	0	0	0	0	0	0	0	0	0
OTU559	0	0	0	0	0	3.38524e-05	0	0	0	0	0	0	0	0	0	0	0	0	0	0	0	0	0	0	0	0	0	0	0	0	0	0	0
OTU560	0	4.95968e-05	0	9.90861e-05	0	4.23155e-05	0	0.000135866	0	0	0	0	0	0	0	0	0	0	0	0	0	0	0	0	0	0	0	0	0	0	0	0	0
OTU561	0	0	0	0	0	0	0	0.000328344	0	0	0	0	0	0	0	0	0	0.000308341	0.00048009	0.000544205	0	0	0	0	0	0	0	0	0	0	0	0	0
OTU562	0	0	0	0	0	0	0	0	0	0	0	0	0	0	0	0	0	7.19461e-05	0	0	0	0	0	0	0	0	0	0	0	0	0	0	0
OTU563	0	0	0	0	0	0	0	0.000283055	0	0	0	0	0	0	0	0	0	0	0	0	0	0	0	0	0	0	0	0	0	0	0	0	0.000222215
OTU564	0	0	0	0	0	0	0	0	0	0	0	0	0	0	0	0	0	0	0	0.000106475	0	0	0	0	0	0	0	0	0	0	0	0	0
OTU565	0	0	5.03195e-05	0	0	0	0	0	0	0	0	0	0	0	0	0	0	0	0	0	0	0	0	0	0	0	0	0	0	0	0	0	0
OTU566	0	0	0	0	0	0	0	0	0	0	0	0	0	0	0	0	0	0	0	0	0	0	0	0	0	0	0	0	0	0	0	0	0
OTU567	0	0	0	2.9143e-05	0	0	0	0	0	0	0	0	0	0	0	0	0	0	0	0	0	0	0	0	0	0	0	0	0	0	0	0	0
OTU568	0	9.91936e-05	0	0	0	0	0	0	0	0	0	0	0	0	0	0	0	0.000164448	0	0	0	0	0	0	0	0	0	0	0	0	0.000640603	0	0
OTU569	0	0	0	0	0	5.07786e-05	0	0	0	0	0	0	0	0	0	0	0	0	0	0	0	0	0	0	0	0	0	0	0	0	0	0	0
OTU570	0	0	0	0	0	0	0	0	0	0	0	0	0	0	0	0	0	0	0	0	0	0	0	0	0	0	0	0	0	0	0	0	0
OTU571	0	0	0	0	0	0	0	0	0	0	0	0	0	0	0	4.04498e-05	0	0	0	0	0	0	0	0	0	0	0	0	0	0	0	0	0
OTU572	0	2.97581e-05	0	0	0	0	0	0	0	0	0	0	0	0	0	0	0	0	0	0	0	0	0	0	0	0	0	0	0	0	0	0	0
OTU573	0	0	0	0	0	0	0	0	0	0	0	0	0	0	0	0	0	0	0	0	0	0	0	0	0	0	0	0	0	0	0	0	0
OTU574	0	0	0	0	0	0	0	0	0	0	0	0	0	0	0	0	0	0	0	0	0	0	0	0	0	0	0	0	0	0	0	0	0
OTU575	0.000120877	0	0	0	0	0	0	9.05777e-05	0	0	0	0	0	0	0	0	0	0	0	2.36611e-05	0	0	0	0	0	0	0	7.27665e-05	0	0	0	0	0
OTU576	0	0	0	0	0	0	0	3.39666e-05	0	0	0	0	0	0	0	0	0	0	0	0	0	0	0	0	0	0	0	0	0	0	0	0	0
OTU577	0	0	0	0	0	4.23155e-05	0	0	0	0	0	0	0	0	0	0	0	0	0	0	0	0	0	0	0	0	0	0	0	0	0	0	0
OTU578	0	0	0	0	0	4.23155e-05	0	0	0	0	0	0	0	0	0	0	0	0	0	0	0	0	0	0	0	0	0	0	0	0	0	0	0
OTU579	0	0	0	0	0	0	0	0	0	0	0	0	0	0	0	0	0	0	0	0	0	0	0	0	0	0	0	0	0	0	0	0	0
OTU580	0	0	0	0	0	5.07786e-05	0.000181094	4.52888e-05	0	0	0	0	0	0	0	0	0	4.11121e-05	0	0	0	0	0	0	0	0	0	0	0	0	0	0	0
OTU581	0	7.93548e-05	0	0	0	0	0	0	0	0	0	0	0	0	0	0	0	0	0	0	0	0	0	0	0	0	0	0	0	0	0	0	0
OTU582	0	0	0	5.82859e-05	0	0	0	0	0	0	0	0	0	0	0	0	0	0	0	0	0	0	0	0	0	0	0	0	0	0	0	0	0
OTU583	0	0	0	0	0	0	0	0	0	0	0	0	0	0	0	0	0	0	0	0	0	0	0	0	0	0	0	0	0	0	0	0	0
OTU584	9.40153e-05	0.000119032	0	0	0	0	0	0	0	0	0	0	0	0	0	0	0	4.11121e-05	0	0	0	0	0	0	0	0	0	0	0	0	0	0	0
OTU585	0	0	0	0	0	3.38524e-05	0	0	0	0	0	0	0	0	0	0	0	0	0	0	0	0	0	0	0	0	0	0	0	0	0	0	0
OTU586	0	0	0	0	0	0	0	0	0	0	0	0	0	0	0	0	0	0	0	0	0	0	0	0	0	0	0	0	0	7.13699e-05	0	0	0
OTU587	4.02923e-05	4.95968e-05	0	0	0	0	0	0	0	0	0	0	0	0	0	0	0	0	0	0	0	0	0	0	0	0	0	0	0	0	0	0	0
OTU588	0	0	0	0	0	0	0	0	0	0	0	0	0	0	0	0	0	0	0	0	0	0	0	0	0	0	0	0	0	0	0	0	0
OTU589	0	0	0	0	0	0	0	0.000260411	0	0	0	0	0	0	0	0	0	0	0	0	0	0	0	0	0	0	0	0	0	0	0	0	0
OTU590	0	0	0	0	0	0	0	7.92555e-05	0	0	0	0	0	0	0	0	0	0	0	0	0	0	0	0	0	0	0	0	0	0	0.000539213	0	0
OTU591	0	0	0	0	0	7.61679e-05	0	4.52888e-05	0	0	0	0	0	0	0	0	0	0	0	0	0	0	0	0	0	0	0	0	0	0	0	0	0
OTU592	0	0	0	0	0	0	0	4.52888e-05	0	0	0	0	0	0	0	0	0	0	0	0	0	0	0	0	0	0	0	0	0	0	0	0	0
OTU593	0	0	0	4.08001e-05	0	5.07786e-05	0	0.000260411	0	0	0	0	0	0	0	0	0	0	0	0.000130136	0	0	0	0	0	0	0	4.24471e-05	0	0	0.000225824	0	0
OTU594	0	0	0	0	0	1.69262e-05	0	7.92555e-05	0	0	0	0	0	0	0	0	0	0.00118197	0.00129907	0.000780816	0	0	0	0	0	0	0	0	0	0	0	0	0
OTU595	0	0	0	0	7.07689e-05	8.4631e-05	0.000615719	0.000328344	0	0	0	0	0	0	0	0	0	0	0	0	0	0	0	0	0	0	0	6.06388e-05	4.05294e-05	0	0.000396344	0	0
OTU596	0.000443215	0.000267823	0.00290595	0.00170195	0.00392767	0.00217502	0.0162622	0.0116053	0	0	0	0	0	0	0	0	0	0.0208233	0.0234962	0.0194494	0.0018031	0.00135529	0.00142776	0.00113936	0	0	0.000205533	0.00104905	0.000880068	0.000370232	0.00163607	0.00371271	0.00171492
OTU597	0.000241754	0.000446371	0.00152217	0.000629488	0.00164538	0.000397766	0.002318	0.0014266	0	0	0	0	0	0	0	0	0	0.00567347	0.00536572	0.00587978	0.000141112	0.000409144	0.000210406	0.000500208	1.10339e-05	2.69254e-05	0	0.000351705	0.000561622	0.000379153	0	0.00165143	0.000719782
OTU598	0	0	0	0	0	0	0	0	0	0	0	0	0	0	0	0	0	0.000298063	0	0.000260272	0	0	0	0	0	0	0	0	0	0	0.000608343	0	0
OTU599	0	0	0	0	0	0	0	0	0	0	0	0	0	0	0	0	0	8.22242e-05	0.000141203	0	0	0	0	0	0	0	0	0	0	0	0	0	0
OTU600	0	0	0	0	0	5.07786e-05	0	0	0	0	0	0	0	0	0	0	0	0	0	0	0	0	0	0	0	0	0	0	0	0	0	0	0
OTU601	6.71538e-05	0.000188468	0.000478036	0.000215658	0.00277768	0.00156567	0.00478088	0.00715564	0	0	0	0	0	0	0	0	0	0.0035562	0.00336063	0.00414069	0.000219508	0.000140643	0.000270522	0	0	0	0	0.000933837	0.00074111	0.00152999	0.00173285	0.00290909	0.000516891
OTU602	0.000120877	0	0.000792533	0.000419659	0.000990765	0.000651659	0.00123144	0.00379294	0	0	0	0	0	0	0	0	0	0.00338147	0.00330415	0.00369113	0	3.83573e-05	9.0174e-05	0	0	0	0	0.0020314	0.000619521	0.001869	0.00442892	0.00379307	0.000589352
OTU603	0	0	0	0	0	0	0.00028975	0.000113222	0	0	0	0	0	0	0	0	0	0.00649571	0.00643886	0.00589161	0	0	0	0	0	0	0	0	2.31597e-05	0.000245334	0	0	0
OTU604	0.000147738	0.000109113	0.000691894	0.000734403	0.000229999	0.000397766	0.000325969	0.000735943	0	0	0	0	0	0	0	0	0	0.0180688	0.0180175	0.0214133	0.000439016	0.000473073	0.000315609	0	0.000110339	0.000134627	0	0.000200108	0.000214227	0.000437141	0.000732776	0	0.000888859
OTU605	0	0	0	4.08001e-05	0	0	0	0	0	0	0	0	0	0	0	0	0	0.000380287	0	0.000425899	0	0	0	0	0	0	0	0	0	0	0	0	0
OTU606	0.000188031	0.000208306	0.000515775	0.000489602	0.000442306	0.000516249	0.000760594	0.0014266	0	0	0	0	0	0	0	0	0	0.00722545	0.00869811	0.00928697	0.000423337	0.000127858	0.000270522	0.000389051	0.000154474	0	0	0.000400216	0.000156328	0	0.00172825	0.000289302	0.00171975
OTU607	0	0	0	0	0	0	0.000144875	0	0	0	0	0	0	0	0	0	0	0	0	0	0	0	0	0	0	0	0	0	0	0	0	0	0
OTU608	0	0	3.77396e-05	0	0.00015923	8.4631e-05	0.000108656	0.000339666	0	0	0	0	0	0	0	0	0	0	0	0	0	0	0	0	0	0	0	0	0	0	0	0	0
OTU609	0	0	8.80592e-05	5.24573e-05	0	0	0	0.000260411	0	0	0	0	0	0	0	0	0	0.000452233	0.00045185	0.000520544	0	0	6.0116e-05	0.000111157	0	0	0	0	0	0	0	0	0.000429937
OTU610	0	2.97581e-05	0	8.16003e-05	0	0	0	0.000124544	0	0	0	0	0	0	0	0	0	0	0	0	0	0	0	0	0	0	0	0	0	0	0	0	0
OTU611	0	0	0	0	0	0	0	2.26444e-05	0	0	0	0	0	0	0	0	0	0	0	0	0	0	0	0	0	0	0	0	2.31597e-05	0	0	0	0
OTU612	0	0	0	0	0	0.000126947	0	6.79332e-05	0	0	0	0	0	0	0	0	0	0	0	0	0	0	0	0	0	0	0	3.03194e-05	1.15798e-05	0	0.000161303	0	3.8646e-05
OTU613	0	0	0	3.49716e-05	0	0.000220041	7.24375e-05	0.000373633	0	0	0	0	0	0	0	0	0	0	0	0	0	0	0	0	0	0	0	9.7022e-05	0	0	0.00130886	0.000807634	0
OTU614	0	0	0	2.9143e-05	0	0	0	0	0	0	0	0	0	0	0	0	0	0	0	0	0	0	0	0	0	0	0	0	0	0	0	0	0
OTU615	0	0	0	0	0	0	0	0.000113222	0	0	0	0	0	0	0	0	0	0	0	0	0	0	0	0	0	0	0	0	0.000127378	0	0	0	0
OTU616	0.000107446	0.000119032	0	5.24573e-05	0	0	0	0.000135866	0	0	0	0	0	0	0	0	0	0	0	0	0	0	0	0	0	0	0	9.7022e-05	4.63193e-05	0	0.000566865	0	0
OTU617	0	0	0	0.000110743	0	5.07786e-05	0	0	0	0	0	0	0	0	0	0	0	0	0	0	0	0	0	0	0	9.69316e-05	0	0	0.000110008	0	0	0	0
OTU618	0	0.000198387	0	0.000169029	0.00166307	0.00120176	0.00260775	0.00357782	0	0	0	0	0	0	0	0	0	0	0	0	0	0	0	0	0	0.000123857	0	0.000533621	0.000827958	2.67637e-05	0.000778863	0	0.000270522
OTU619	0.000282046	0	0.00145927	0.000821832	0.00235307	0.00181957	0.00206447	0.0031589	0	0	0	0	0	0	0	0	0	0.000143892	0.000254165	0.000354916	4.70374e-05	0	0	0	0	0	0	0.000479046	0.00073532	0.000477287	0.0009586	0	0
OTU620	0	7.93548e-05	2.51598e-05	0	0.00015923	0	0	5.6611e-05	0	0	0	0	0	0	0	0	0	0	0	0	0	0	0	0	0	0	0	9.09582e-05	6.36891e-05	0	0	0	0
OTU621	0	0.000128952	0	0	0	0	0.000108656	0	0	0	0	0	0	0	0	0	0	0	0	0	0	0	0	0	0	0	0	0	0.000104219	0	0	0	0
OTU622	0	3.96774e-05	0	0	0	0	0	0	0	0	0	0	0	0	0	0	0	0.000113058	0	0.000141966	0	0	0	0	0	0	0	6.06388e-05	1.73698e-05	0	0	0	0
OTU623	0	5.95161e-05	0	1.16572e-05	0	0.000253893	0.000253531	5.6611e-05	0	0	0	0	0	0	0	0	0	0	0	0	0	0	0	0	0	0	0	0.000236491	0.000167908	0.000281019	0	0	0
OTU624	0	0	0	0	0	3.38524e-05	0	0	0	0	0	0	0	0	0	0	0	0	0	0	0	0	0	0	0	0	0	0	0	0	0	0.000743345	0
OTU625	0	0	0	0	0	5.07786e-05	0	0.000158511	0	0	0	0	0	0	0	0	0	0	0	0	3.13583e-05	0	0	0	0	0	0	0	0	0.00021857	0	0	0
OTU626	0	0	0	0	0	8.4631e-05	0.00028975	0.000418922	0	0	0	0	0	0	0	0	0	0	0	0	0	0	0	0	0	0	0	3.63833e-05	0.000110008	0	0	0	0
OTU627	0	0	0	0	0	0	0	0	0	0	0	0	0	0	0	0	0	4.11121e-05	0	0	0	0	0	0	0	3.23105e-05	0	0	0	0	0	0	0
OTU628	0	1.98387e-05	0	0	0	0	0	6.79332e-05	0	0	0	0	0	0	0	0	0	0	0	0	0	0	0	0	0	0	0	0	0	0	0	0	0
OTU629	0	1.98387e-05	0	0	0	0	7.24375e-05	0	0	0	0	0	0	0	0	0	0	0.000441955	0.000225925	0.000366747	0	3.83573e-05	0	0	0	0	3.08299e-05	0	0	0	0	0	0
OTU630	0	0	0	8.74289e-05	0	9.30941e-05	0	0.000192478	0	0	0	0	0	0	0	0	0	0.000123336	0.000169444	0.00022478	0	3.83573e-05	0	0	0	0	0	0	0	0	0.000115216	0.000646911	0
OTU631	0	0.000247984	0	0	0	0.000346987	0	5.6611e-05	0	0	0	0	0	0	0	0	0	0	0	0	0	0	0	0	0	0	0	0	0	0	0	0	0
OTU632	0	0	0	0	0	2.53893e-05	0	6.79332e-05	0	0	0	0	0	0	0	0	0	0	0	0	0	0	0	0	0	0	0	2.42555e-05	0	0	0	0	0
OTU633	0	0	0	0	0	0	0	6.79332e-05	0	0	0	0	0	0	0	0	0	4.11121e-05	0	0	0	0	0	0	2.75847e-05	0	0	0	0	0.00028548	0	0	0
OTU634	0	0	0	0	0	0	0	0	0	0	0	0	0	0	0	0	0	7.19461e-05	0	0	0	0	0	0	3.86186e-05	0	0	0	0	0	0	0	0
OTU635	0	0	0	0	0	0	0	0	0	0	0	0	0	0	0	0	0	0	0	0	0	5.1143e-05	0	0	0	0	0	0	0	0	0	0	0
OTU636	0	0	0	0	0	2.53893e-05	0	0	0	0	0	0	0	0	0	0	0	0	0	0	0	0	0	0	0	0	0	0	0	0	0	0	0
OTU637	0	0	7.54793e-05	4.66287e-05	0	3.38524e-05	0	0	0	0	0	0	0	0	0	0	0	0	0	0	0	0	0	0	0	0	0	0	0	0	0	0.000437971	0
OTU638	0.000268615	0.000486048	0.000264178	0.000128229	0.000513075	0.000651659	0	0.000124544	0	0	0	0	0	0	0	0	0	0	0	0	0	0	0	0	7.17202e-05	0	0	0.000418408	0.000237387	0	0.000105999	0	0
OTU639	0	7.93548e-05	0	0	0	0	0	0	0	0	0	0	0	0	0	0	0	0	0	0	0	0	0	0	0	0.000140012	0	0	0	0	0	0	0
OTU640	0	0	0	0	0	3.38524e-05	0	0	0	0	0	0	0	0	0	0	0	0	0	0	0	0	0	0	0	0	0	0	0	0	0	0	0
OTU641	0	0	0	0	0	0	0	0	0	0	0	0	0	0	0	0	0	0	0	0	0	0	0	0	0	0	0	0	0	0	0	0	0
OTU642	0	0	0	0.000215658	0	0	0	0	0	0	0	0	0	0	0	0	0	0	0	0	0	0	0	0	7.72371e-05	0	1.37022e-05	5.45749e-05	0	7.58306e-05	0	0	0
OTU643	0	0	0	8.16003e-05	0	0	0	0	0	0	0	0	0	0	0	0	0	0	0	0	0	0	0	0	0	0	0	0	0	0	0	0	0
OTU644	0	0	0	0	0	7.61679e-05	0	0	0	0	0	0	0	0	0	0	0	0	5.64812e-05	0	0	0	0	0	3.86186e-05	3.76956e-05	0	0	0	0	0	0	0.000468583
OTU645	0	0	0	0	0	7.61679e-05	0	4.52888e-05	0	0	0	0	0	0	0	0	0	0	0	0	0	0	0	0	1.65508e-05	0.000134627	0	8.48943e-05	0	0	0	0	0
OTU646	0	0	0	0	0	0	0	3.39666e-05	0	0	0	0	0	0	0	0	0	0	0	0	0	0	0	0	1.65508e-05	0	0	0	0	0	0	0	0
OTU647	0	0	0	0	0	0	0	0	0	0	0	0	0	0	0	0	0	0.00015417	0	0.000141966	0	0	4.5087e-05	0	0	2.15404e-05	0	0	0	7.13699e-05	0	0	0
OTU648	0	0.000168629	0	6.99431e-05	0	0.000101557	0	7.92555e-05	0	0	0	0	0	0	0	0	0	6.16681e-05	0	0	0	0	0	0	0.000513075	0.000538509	0.000671408	0.00172214	0.00148801	0.00124897	0.000981644	0.00118935	0.000333322
OTU649	0	0	0	0	0	0	0	2.26444e-05	0	0	0	0	0	0	0	0	0	0	0	0	0	0	0	0	0	0	0	0	0	0	0	0	0
OTU650	0	0	0	0	0	0	0	0	0	0	0	0	0	0	0	0	0	0	0	0	0	0	0	0	0	0	0	0	0	0	0	0	0
OTU651	0	5.95161e-05	0	6.99431e-05	0	0.000118483	0	0	0	0	0	0	0	0	0	0	0	0	0	0	0	0	0	0	0.000193093	0.000301565	0.000164426	0.000212236	0.000254756	8.92124e-05	0.000414779	0.000212958	8.69536e-05
OTU652	0	4.95968e-05	0	5.82859e-05	0	3.38524e-05	0	4.52888e-05	0	0	0	0	0	0	0	0	0	7.19461e-05	0	0	0	0	0	0	0.000369635	0.000274639	0.000298023	0.000369896	0.000451614	0.000258716	0.000271911	0.00112908	0
OTU653	0	0	0	0	0	0	0	0.000192478	0	0	0	0	0	0	0	0	0	0	0	9.46443e-05	0	0	0	0	0.000104822	0	0	5.45749e-05	0	0	0.000797297	0	0
OTU654	0	0.000376936	0.000113219	0.000110743	0	0	7.24375e-05	0	0	0	0	0	0	0	0	0	0	0	0	0	0	0	0	0	0.000281364	0.000446962	0.00117839	1.81916e-05	4.63193e-05	4.46062e-05	0	0	0
OTU655	0	0	0	0	0	0.000118483	0	0	0	0	0	0	0	0	0	0	0	0	8.47218e-05	0	0	0	0	0	0	0.000236944	0.000431619	5.45749e-05	0	0	0	0	0
OTU656	0	0	0	6.99431e-05	0	0	0	0	0	0	0	0	0	0	0	0	0	0	0	0	0	0	0	0	0	0	0	0	0	0	0	0	0
OTU657	0	0.000198387	0	0.000110743	0.000141538	0.000440081	0.000760594	0.000747266	0	0	0	0	0	0	0	0	0	0	0	0	0	0	0	0	0.000275847	0.000382341	0.000212384	0.000327449	0.000301076	0.000517432	0.000165912	0	0
OTU658	0	0	0	0	0	0	0	0	0	0	0	0	0	0	0	0	0	0	0	0	0	0	0	0	0	0	0	0	0	0	0	0	0
OTU659	0	0	0	0	0	0	0.000108656	3.39666e-05	0	0	0	0	0	0	0	0	0	0	0	0	0	0	0	0	0	0	0	0	0	0	0	0	0
OTU660	0	0	0	0	0	2.53893e-05	0	0.000158511	0	0	0	0	0	0	0	0	0	0	0	9.46443e-05	0	0	0	0	0	0.000118472	0	0.000151597	8.68488e-05	0	0	0	0.000111107
OTU661	0	0	0	0	0	0	0	0	0	0	0	0	0	0	0	0	0	2.0556e-05	0	0	0	0	0	0	0	0	0	0	0	0	0	0	0
OTU662	0	0	0.000188698	9.32575e-05	0	0.000253893	0	0.000339666	0	0	0	0	0	0	0	0	0	0.00162393	0.00138379	0.00201119	7.83957e-05	5.1143e-05	0.000135261	0.000138947	0.000154474	0	0.000274044	7.27665e-05	4.63193e-05	0	8.29558e-05	0.0011331	0
OTU663	4.02923e-05	2.97581e-05	8.80592e-05	0.000431316	0.000194614	0.000448544	0	0.000328344	0	0	0	0	0	0	0	0	0	0.000462511	0.000564812	0.000354916	0	0	0	0	0.000176542	0.000129242	0	0.000163725	0.000440034	0.000107055	0	0	0
OTU664	0.00130278	0.00470177	0.00700699	0.0136039	0.00808535	0.0174763	0.00275263	0.00259279	0	0	0	0	0	0	0	0	0	0.0019631	0.00259814	0.00228329	0	0.000319644	0	0.000222315	0.00311707	0.00367801	0.00337759	0.00452365	0.00440613	0.00504496	0.000142868	5.62531e-05	0.00025603
OTU665	0.0015714	0.00543581	0.00946007	0.01537	0.00803227	0.0162576	0.0101413	0.0110844	0.000131324	0	0	0.00107685	0	0.000107121	0	0	0.000293815	0.0565394	0.0510308	0.0548109	0.00348077	0.00567688	0.00513992	0.00347367	0.00801059	0.0098224	0.0132466	0.004936	0.00501986	0.00502266	0.0063369	0.00272426	0.00547324
OTU666	0.000268615	0.000793548	0.00166054	0.00313578	0.000725381	0.00147258	0.000543281	0.000724621	2.18873e-05	0	0	0	0	0	0	0	0	0.00394676	0.003756	0.00448377	0.000376299	0.000575359	0.000375725	0.00041684	0.000893744	0.0015886	0.00021581	0.000103086	0.000283706	0.000923349	0	0	0.000294676
OTU667	0	0	0	1.74858e-05	0	0	0	0	0	0	0	0	0	0	0	0	0	0.000359731	0.000282406	0.000236611	0	0	4.5087e-05	0	6.62032e-05	0	0	0	0	0	0	0	0
OTU668	0	0	0	0	0	0	0	0	0	0	0	0	0	0	0	0	0	0.000596125	0.000395369	0.000958274	0	8.95003e-05	7.5145e-05	0	0	0.000215404	0	0	0	0	0	0	0.000855044
OTU669	0	0	2.51598e-05	0	0	0.00011002	0	0	0	0	0	0	0	0	0	0	0	0	0	0	0	0	0	0	0	0	0	0	0	0	0	0	0
OTU670	0	0	0	2.33144e-05	0	0	0	0	0	0	0	0	0	0	0	0	0	0	0	0	0	0	0	0	0	0	0	0	0	0	0	0	0
OTU671	0	0	0	0	0	0	0	0	0	0	0	0	0	0	0	0	0	0	0	0	0	0	0	0	0	0.000156168	0	0	0	0	0	0	0
OTU672	0	0	0	0	0	0	0	0	0	0	0	0	0	0	0	0	0	6.16681e-05	0	0.000189289	0	0	0	0	0	0	0	0	0	0	0	0	0
OTU673	0	0	0	2.9143e-05	0	0	0	0	0	0	0	0	0	0	0	0	0	0	0	0	0	0	3.0058e-05	0	0	0	0	0	0	0	0	0	0
OTU674	0	0.000119032	0	0.000104915	3.53845e-05	0.000194651	0.000543281	0.00066801	0	0	0	0	0	0	0	6.06747e-05	0	0	0	8.28138e-05	0	0	0	0	0.00111442	0.000963931	0.00135652	0.00228002	0.00210174	0.00219909	0.00274676	0.00141838	0.00038646
OTU675	0	0	0	0	0	0	0	0.000373633	0	0	0	0	0	0	0	0	0	0	0	0	0	0	0	0	0	0	0	0	0	0	0	0	0
OTU676	0	0	0	0	0	0	0	6.79332e-05	0	0	0	0	0	0	0	0	0	0	0	0	0	0	0	0	0	0	0	0	0	0	0	0	0
OTU677	0	0	0.000188698	3.49716e-05	0.000442306	0.000346987	0.000181094	0.0016304	0	0	0	0	0	0	0	0	0	0	0	0	0	0	0	0	0	0	0	0.000260747	0.000289496	0.000615566	0	0.000172777	0.000246368
OTU678	0	0	0	0	0	0	0	0.000124544	0	0	0	0	0	0	0	0	0	0	0	0	0	0	0	0	0	0	0	2.42555e-05	0	0	0	0	0
OTU679	0	0	0	0	0	0	0	2.26444e-05	0	0	0	0	0	0	0	0	0	0	0	0	0	0	0	0	0	0	0	0	0	0	0	0	0
OTU680	0	0	0	0	0	4.23155e-05	0	4.52888e-05	0	0	0	0	0	0	0	0	0	0	0	0	0	0	0	0	0	0	0	0	0	0	0	0	0
OTU681	0	8.92742e-05	0	0	0	6.77048e-05	0	0	0	0	0	0	0	0	0	0	0	0	0	0	0	0	0	0	0	0	0	0	1.73698e-05	8.92124e-05	0	0	0
OTU682	0	0	0	0	0	0	0	0	0	0	0	0	0	0	0	0	0	7.19461e-05	0	4.73222e-05	0	0	0	0	0	0	0	0	0	0	0	0	0
OTU683	0	0	0	0	0	0	0	4.52888e-05	0	0	0	0	0	0	0	0	0	0	0	0	0	0	0	0	0	0	0	2.42555e-05	0	0	0	0	0
OTU684	0	0	0	4.66287e-05	0	0.00011002	0	0.000350988	0	0	0	0	0	0	0	0	0	0	0	0	0	0	0	0	0	0	0	0	2.89496e-05	0	0	0	8.69536e-05
OTU685	0	0	0	0.000104915	0	0.000143873	0	0.000169833	0	0	0	0	0	0	0	0	0	0	0	0	0	0	0	0	0	0	0	0.000157661	0	0	0	0	0
OTU686	0	0	0	0	0	3.38524e-05	0	0	0	0	0	0	0	0	0	0	0	0	0	0	0	0	0	0	0	0	0	0	0	0	0	0	0
OTU687	0	0	0	0	0	8.4631e-05	0	7.92555e-05	0	0	0	0	0	0	0	0	0	4.11121e-05	0	0.000165628	0	0	0	0	0	0	0	0	0	0	0	0	0
OTU688	0	0	0	0	0	0	0	0.000169833	0	0	0	0	0	0	0	0	0	0	0	0	0	0	0	0	0	0	0	0	0	0.000254255	0	0	0
OTU689	0	0	0	7.57717e-05	0	2.53893e-05	0.000253531	0.000498177	0	0	0	0	0	0	0	0	0	0	0.000112962	0.000106475	0	0	0	0	0	0	0	0	0.000127378	0	0.000124434	0	0
OTU690	0	0.000188468	0	0	0.000389229	0.000220041	0.00119522	0.000951065	0	0	0	0	0	0	0	0	0	0	0	0	0	0	0	0	0	0	0	0.000333513	0.000156328	0	0.000553039	0.000843797	0
OTU691	0	0	0	0	0	1.69262e-05	0	0	0	0	0	0	0	0	0	0	0	0	0	0	0	0	0	0	0	0	0	0	0	0	0	0	0
OTU692	0.000107446	0	0.000540935	0.000419659	0	0	0.000615719	0	0	0	0	0	0	0	0	0	0	0.000133614	0	0.000141966	0	0	0	0	0	0	0	0	0	0	0	0	0
OTU693	0	0.00015871	0.000150959	5.82859e-05	0.00031846	0.000194651	0.000362188	0.000951065	0	0	0	0	0	0	0	0	0	0.000370009	0.000338887	0.000295763	0	0	0	0	0	0	0	0.000169789	0.000260546	0.000124897	0.000235041	0	0
OTU694	0	6.94355e-05	0.000150959	0.000303087	0.000194614	0.000330061	0.000434625	0.000384955	0	0	0	0	0	0	0	0	0	0.000339175	0.000593053	0.000272102	0	0	0	0	0	0	0	0	0	0	0	0	0
OTU695	5.3723e-05	0	0	0	0	0	0	0	0	0	0	0	0	0	0	0	0	0	0	0	0	0	0	0	0	0	0	0	0	0	0	0	0
OTU696	0.000268615	0.000188468	0.000364817	0.000483773	0.000406921	0.000778605	0.000470844	0.00127941	0	0	0	0	0	0	0	0	0	0.000462511	0.000112962	0.000425899	0	0	0	0	0	0	0.000181554	9.09582e-05	0.000196857	0	0	0	0.000135261
OTU697	0	0.000178548	0	6.99431e-05	0	0.000321598	0.000760594	0.000441566	0	0	0	0	0	0	0	0	0	0.000143892	0.000367128	0.000343086	0	0	0	0	0	0	0	1.81916e-05	7.52689e-05	0	0	0	0
OTU698	0	0	0	0	0	0	0	3.39666e-05	0	0	0	0	0	0	0	0	0	0	0	0	0	0	0	0	0	0	0	0	0	0	0	0	0
OTU699	0	0	0	0	0	0	0	0	0	0	0	0	0	0	0	0	0	0.00020556	0.000282406	0	0	0	0	0	0	0	0	0	0	0	0	0	0
OTU700	0	0	0.000138379	0.000145715	0.000336152	0.000143873	0.00086925	0.000237766	0	0	0	0	0	0	0	0	0	0	0	0	0	0	0	0	0	0	0.000174703	0	1.73698e-05	0.000258716	0	0	0
OTU701	0	0	0	0	0	0	0	4.52888e-05	0	0	0	0	0	0	0	0	0	0	0	0	0	0	0	0	0	0	0	0	0	0	0	0	0
OTU702	0	0	5.03195e-05	0.000180686	0.000247691	5.92417e-05	0.000217313	0.000271733	0	0	0	0	0	0	0	0	0	0	0	0	0	0	0	0	0	0	0	0	0.000156328	0	0	0	0
OTU703	0	0	0	0	0	0	0	0.0001019	0	0	0	0	0	0	0	0	0	0	0	0	0	0	0	0	0	0	0	7.88304e-05	0	0	0	0	0
OTU704	0	4.95968e-05	2.51598e-05	0	0	0	0	0	0	0	0	0	0	0	0	0	0	0	0	0	0	0	0	0	0	0	0	0	0	0	0	0	0.000140092
OTU705	0	0	5.03195e-05	0	0	0.000118483	0	0.000237766	0	0	0	0	0	0	0	0	0	0.000339175	0.000254165	0.000236611	0	0	0	0	0	0	0	2.42555e-05	0	0	0	0	0
OTU706	0.000161169	0.00046621	0.000830272	0.000973375	0.000442306	0.000829384	0.000977907	0.00147189	0	0	0	0	0	0	0	0	0	0.000359731	0.000677775	0.000698002	0	0.000191786	0	0	3.31016e-05	0	0	8.48943e-05	0.000341605	9.81337e-05	0.000368692	0.000216976	0
OTU707	0.000322338	0.000446371	0.00103155	0.00174275	0.000336152	0.000660122	0.00210069	0.00177759	0	0	0	0	0	0	0	0	0	0.000164448	0.000197684	0.000272102	0	0	0	0	3.86186e-05	0	0	6.06388e-05	0.000127378	0	0.000783472	0	0
OTU708	0	0.000119032	0	0	0	6.77048e-05	0	0	0	0	0	0	0	0	0	0	0	0.00020556	0.000197684	0.000189289	0	0	0	0	0	0	0	0	0	0	0	0	0
OTU709	5.3723e-05	0	0	1.74858e-05	0	5.92417e-05	0	2.26444e-05	0	0	0	0	0	0	0	0	0	5.13901e-05	0	0	0	0	0	0	0	0	0	0	0	0	0	0	0
OTU710	0	0	0	0	0	5.92417e-05	0	0	0	0	0	0	0	0	0	0	0	0	0	0	0	0	0	0	0	0	0	0	0	0	0	0	0
OTU711	0	0	5.03195e-05	6.99431e-05	0	0.00011002	0	0	0	0	0	0	0	0	0	0	0	0	0.000169444	0.000106475	0	0	0	0	0	0	0	0	0	0	0.000608343	0.000216976	0
OTU712	0	0.000188468	0	0.000408001	3.53845e-05	0.000363913	0	0.0002038	0	0	0	0	0	0	0	0	0	0	0	0	0	0	0	0	0	0	0	4.8511e-05	1.73698e-05	4.01456e-05	0	0	0
OTU713	0	0	2.51598e-05	0.000192344	0	0.000270819	7.24375e-05	0.000475533	0	0	0	0	0	0	0	0	0	0.000246672	0	0.000118305	0	0	0	0	0	0	0	0.000169789	9.84286e-05	3.12244e-05	0	0	0.000188399
OTU714	9.40153e-05	0	0	0	0	0	0	4.52888e-05	0	0	0	0	0	0	0	0	0	0	0.000141203	0	0	0	0	0	0	0	0	0	0	0	0	0	0
OTU715	0	0	0	0	0	0	0	0	0	0	0	0	0	0	0	0	0	0	0	0	0	0	0	0	0	0	0	0	0	0	0	0	0
OTU716	0	0	0	0	0	0	0	4.52888e-05	0	0	0	0	0	0	0	0	0	0	0	0	0	0	0	0	0	0	0	0	0	0	0	0	0
OTU717	0	0	6.28994e-05	0	0	0	0	6.79332e-05	0	0	0	0	0	0	0	0	0	0.000626959	0.00045185	0.000579696	0	5.1143e-05	0	0	0	0	0	0	0	0	0.00020739	0	0
OTU718	0	0.000267823	0.000327077	0.000116572	0.000141538	0.000330061	0.000325969	0.000441566	0	0	0	0	0	0	0	0	0	0	0	0	0	0	0	0	0	0	0	5.45749e-05	0	0.000205189	0	0	0
OTU719	0.000282046	0.000396774	0.000628994	0.00103749	0.000265383	0.000677048	0.000977907	0.00114354	0	0	0	0	0	0	0	0	0	0	0	0	0	0	0	0	0	0	4.11066e-05	5.45749e-05	6.9479e-05	0	0	0	0
OTU720	9.40153e-05	0	0	2.9143e-05	0	0	0	0	0	0	0	0	0	0	0	0	0	0	0	0	0	0	0	0	0	0	0	0	0	0	0.000391736	0	0
OTU721	0	0	0	0	0	0	7.24375e-05	0	0	0	0	0	0	0	0	0	0	0	0	0	0	0	0	0	0	0	0	0	0	0	0	0	0
OTU722	0	0	0	0	0.000229999	0	0.000760594	0.000713299	0	0	0	0	0	0	0	0	0	0	0	0	0	0	0	0	0	0	0	2.42555e-05	0	0.000249795	0.000603734	0.00143847	0
OTU723	0	0	0.000150959	9.32575e-05	0	0.000287745	0	0	0	0	0	0	0	0	0	0	0	0	0	0	0	0	0	0	1.65508e-05	0	0	0	0	0	0	0	0
OTU724	0	4.95968e-05	0	0.000110743	0.000194614	0	0	0.000554788	0	0	0	0	0	0	0	0	0	8.22242e-05	0.000141203	0.000118305	0	0	0	0	0	0	0	0	0	0	0.000336432	0.000562531	0
OTU725	4.02923e-05	2.97581e-05	0	9.90861e-05	0.000141538	0	0.000905469	0.00161908	0	0	0	0	0	0	0	0	0	0.00165476	0.00110138	0.00144333	0	0	0	0	8.8271e-05	0	0	1.81916e-05	2.31597e-05	0	0.000175129	0.000132597	0
OTU726	0	0	0	0	0	0	0.000688156	0.000396277	0	0	0	0	0	0	0	0	0	0	0	0	0	0	0	0	0	0	0	0	0	0	0	0	0
OTU727	0	0	0	0	0	0	0	0	0	0	0	0	0	0	0	0	0	0.000308341	0.000169444	0.000141966	0	0	0	0	0	0	0	0	0	0	0	0	0
OTU728	0	0	0	0	0	0	0	3.39666e-05	0	0	0	0	0	0	0	0	0	0	0	0	0	0	0	0	0	0	0	0	0	0	0	0	0
OTU729	0	0	7.54793e-05	5.24573e-05	0	0.000194651	0	0.000498177	0	0	0	0	0	0	0	0	0	5.13901e-05	0	0.000141966	0	0	0	0	0	0	0	0	0.000127378	0.000321165	0.000456257	2.81266e-05	0.000391291
OTU730	0	6.94355e-05	0	0	0	0	0	0	0	0	0	0	0	0	0	0	0	0	0	0	0	0	0	0	0	0	0	0	0	0	0	0	0
OTU731	0	0	0	0	0.000106153	4.23155e-05	0	0	0	0	0	0	0	0	0	0	0	0	0	0	0	0	0	0	0	0	0	9.7022e-05	0	0	0	0.000598694	0
OTU732	0	0	0	0	0	0	0	0.000181155	0	0	0	0	0	0	0	0	0	0	0	0	0	0	0	0	0	0	0	0	0	0	0	0.00050226	0
OTU733	0	6.94355e-05	0	3.49716e-05	0	2.53893e-05	0	0	0	0	0	0	0	0	0	0	0	0	0	0	0	0	0	0	0	0	0	0	0	0	0	0	0
OTU734	0	0	7.54793e-05	0	0	0	0	0	0	0	0	0	0	0	0	0	0	0.000626959	0.000762496	0.000839968	0	0	0	0	0	0.000193863	0	0	0	0	0	0	0
OTU735	0	0	0	0	0	0	0	0	0	0	0	0	0	0	0	0	0	0	0	0	0	0	0	0	0	0	0	0	0	0	0	0	0
OTU736	0	0	0	0.000169029	0	8.4631e-05	0	0	0	0	0	0	0	0	0	0	0	0	0	0	0	0	0	0	0	0	0	0	0	0	0	0	0
OTU737	0	0	0	0	0	0	0	0	0	0	0	0	0	0	0	0	0	0	0	0	0	0	0	0.000111157	0	0	0	0	0	0	0	0	0
OTU738	0.000228323	3.96774e-05	7.54793e-05	0.000297258	5.30767e-05	0.000253893	0	6.79332e-05	0	0	3.41305e-05	0	0	0	0	0	0	0.000626959	0.00101666	0.00065068	0	0.000115072	0	0	0	0	0	0.0087623	0.000133168	0.000517432	0.000350258	0	0
OTU739	0	0	0	0	0	0	0	0	0	0	0	0	0	0	0	0	0	0.00010278	0	9.46443e-05	0	0	0	0	0	0	0	0	0	0	0	0	0
OTU740	0	0	0	3.49716e-05	0	0	0	4.52888e-05	0	0	0	0	0	0	0	0	0	0	0	0	0	0	0	0	0	0	0	3.63833e-05	0	0.000151661	0	0	0
OTU741	0	0	0	5.24573e-05	0	0	0	0	0	0	0	0	0	0	0	0	0	0	0	0	0	0	0	0	0	2.69254e-05	0	0.000139469	0	0	0	0	0
OTU742	0	0	0	0	0	3.38524e-05	0	4.52888e-05	0	0	0	0	0	0	0	0	0	0	0	0	0	0	0	0	0	0	0	0	0	0	0	0	0
OTU743	0.000134308	0	0	0	0	0.000160799	0	0	0	0	0	0	0	0	0	0	0	0	0	0	0	0	0	0	0	0	0	0	0	0	0	0	0
OTU744	0	7.93548e-05	0	0	0.000548459	0	0.000398406	0.000215122	0	0	0	0	0	0	0	0	0	0	0	0	0	0	0	0	0	0	0	0	0	0	0	0	0
OTU745	0	0	0	0	0	0	0	0	0	0	0	0	0	0	0	0	0	0	0	0	0	0	0	0	0	0	0	0	0	0	0	0	0.000144923
OTU746	0	0	0	0	0	0	0	0	0	0	0	0	0	0	0	0	0	0	0	0	0	0	0	0	0	0	0	0	0	0	0	0	0
OTU747	0	0	0	0	0	0	0	3.39666e-05	0	0	0	0	0	0	0	0	0	2.0556e-05	0.000338887	0.00044956	0.010411	0.0148315	0.0128949	0.0106989	0	0	0	0	0	0	0	0	0.0178545
OTU748	0	0	0	0	0	0	0	0	0	0	0	0	0	0	0	0	0	0	0	0	3.13583e-05	0.000102286	0.000105203	0	0	0	0	0	0	0	0	0	0
OTU749	0	0	0	0	0	0	0	0	0	0	0	0	0	0	0	0	0	0.000164448	0.000310647	0.000177458	0	0	0	0	0	0	0	0	0	0	0	0	0
OTU750	0	0	0	0	0	0	0	0	0	0	0	0	0	0	0	0	0	0.000164448	0	7.09832e-05	0	0	0	0	0	0	0	0	0	0	0	0	0
OTU751	0	0	7.54793e-05	5.82859e-05	0.000141538	0.000169262	0.000434625	0.000113222	0	0	0	0	0	0	0	0	0	0.000185004	0	0.000201119	0	0	0	0	0	0	0	0	0	0	0	0	0
OTU752	0	0.000138871	0	0	0	0	0.000144875	0.000158511	0	0	0	0	0	0	0	0	0	0	0	0	0	0	0	0	0	0	0	0	0	0	0	0	0
OTU753	0	0	3.77396e-05	0	0	0	0	0	0	0	0	0	0	0	0	0	0	0	0	0	0	0	0	0	0	0	0	0	0	0	0	0	0
OTU754	0	0	0	0	0	0	0	0	0	0	0	0	0	0	0	0	0	0	0.000112962	0	0	0	0	0	0	0	0	0	0	0	0	0	0
OTU755	0	0.00045629	0	4.66287e-05	0	8.4631e-05	0	0	0	0	0	0	0	0	0	0	0	0	0	0	0	0	0	0	0	0	0	1.81916e-05	0	0	0	0	0
OTU756	0.000161169	0.000238065	0.000100639	0.000390516	0	0.00013541	0	0.000113222	0	0	0	0	0	0	0	0	0	0.000246672	0	0.00021295	0	0	0	0	0	0.000129242	0	0	0	0	0	0	0.000154584
OTU757	0	8.92742e-05	0	0.00029143	0	5.07786e-05	0	0	0	0	0	0	0	0	0	0	0	0.00149031	0.00152499	0.00128953	0.000172471	0.000217358	0.000105203	0	0	0	0	7.88304e-05	0.000191067	0	0	0	0
OTU758	0.000658107	0.00112089	0.00441554	0.00444722	0.00192845	0.00267434	0.000724375	0.000588755	0.00065662	0.000524779	0.000420942	0.000439531	0.000269045	0.000187462	0	0.000242699	0	0	0	2.36611e-05	0	0	0	0	0.000452389	0.000441577	0	0.00280757	0.00332341	0.00292171	0	0	0
OTU759	0.000120877	0	0.00101897	5.24573e-05	0.000530767	3.38524e-05	0	6.79332e-05	0	0	0	0	0	0	0	0	0.000342784	0.000359731	0	0.00022478	0	0	0	0	0	0	0	0	0	0	0	0	0
OTU760	0.0161169	0.0275361	0.0658305	0.0754162	0.055359	0.0561696	0.0493662	0.0342836	0.002331	0.0121355	0.00382261	0.000439531	0.000331133	0.000241022	0.000250003	0.000384273	0	0.0134231	0.011974	0.0143031	0.0024773	0.00256994	0.00332141	0.00191747	0.00291294	0.00387188	0.00447377	0.0235582	0.0220827	0.0206259	0.0158307	0.0105033	0.0114585
OTU761	4.02923e-05	0.000575323	0.000893172	0.00146298	0.000831535	0.00130332	0	0.00056611	0	0	0	0	0	0	0	0	0	0.000359731	0.000395369	0.000319425	0.000454695	0.000396359	0.000255493	0.000305683	0	0	0	0.000388088	0.000451614	0	0	0	0.000202892
OTU762	0.00456646	0.00874887	0.00952297	0.0115931	0.00270691	0.0026828	0.00108656	0.000815199	0.0013023	0.00134475	0.00116044	0	0	0	0	0	0	0.00186032	0.00132731	0.00165628	0.00274385	0.00268501	0.00244973	0.00247325	0.000943396	0.00150244	0.000260342	0.000776176	0.00109429	0.00172626	0	0.00050226	0.00296608
OTU763	0	0	0	0	0	0	0	0	0	0	0	0	0	0	0	0	0	0.000370009	0.000141203	0.000307594	0	0	0	0	0	0	0	0	0	0	0	0	0
OTU764	0	0	0	0	0	0	0	0	0	0	0	0	0	0	0	0	0	0	0	0	0	0	3.0058e-05	0	0	0	0	0	0.000121588	0	0	0	0
OTU765	0	6.94355e-05	0	0	0	0	0	0	0	0	0	0	0	0	0	0	0	0	0	0	0	0	0	0	0	0	0	0	0	0	0	0	0.000521721
OTU766	0.000322338	0.00115065	0.00235244	0.00271612	0.000300768	0.00139641	0.00365809	0.00226444	0	0	0	0	0	0	0	0	0	0.023845	0.0228467	0.0226555	0.000391979	0.000895003	0.000435841	0.000527998	0	0.000150782	0	0.000697346	0.000660051	0	0	0.00106077	0.00299024
OTU767	0	0	0.000251598	0.000204001	0	0	0	0	0	0	0	0	0	0	0	0	0	0.000287785	0	0.000461391	0	3.83573e-05	0	0	0	0	0	0	0	0	0	0	0
OTU768	0	0	0	0	0	0	0	0	0	0	0	0	0	0	0	0	0	0	0	0.000201119	0	0	0	0	0	0	0	0	0	0	0	0	0
OTU769	6.71538e-05	0.000267823	0.000981231	0.000973375	0.000176922	0.000330061	0.0005795	0.000135866	0	0	0	0	0	0	0	0	0	0.000370009	0	0.000354916	0	0	0	0	3.31016e-05	0	0	0.000278938	0.000312656	0	0	0	0.00118837
OTU770	0.000590953	0.00105145	0.00359785	0.00372447	0.000937688	0.00132024	0.00354944	0.00339666	0	0	0	0	0	0	0	0	0	0.00381315	0.00426433	0.00358465	0.000219508	0.00033243	0.000135261	0.000277894	3.31016e-05	0.000231559	0	0.000727665	0.000173698	0.000700318	0.000705124	0.00295731	0
OTU771	0	0	0	5.24573e-05	0	0	0	0	0	0	0	0	0	0	0	0	0	0	0	0	0	0	0	0	0	0	0	0	0	0	0	0	0
OTU772	0	7.93548e-05	0.000264178	0.000192344	0.000300768	5.07786e-05	0	0.000407599	0	0	0	0	0	0	0	0	0	0	0	0	0	0	0	0	0	0	0	0.000121278	0.000214227	0	0.000557647	0.000807634	0
OTU773	0	0.000168629	0	0.000186515	0.000265383	0.000143873	0.00101413	0.000690655	0	0	0	0	0	0	0	0	0	0	0	0	0	0	0	0	0.000115856	0	0	9.09582e-05	0.000382135	0	0.000645212	0.00166349	0
OTU774	0	3.96774e-05	0	0	0	3.38524e-05	0	0.000317022	0	0	0	0	0	0	0	0	0	0	0	0	0	0	0	0	0	0	0	8.48943e-05	0	0	0	0	0
OTU775	0	0	0	3.49716e-05	0	0	0	0	0	0	0	0	0	0	0	0	0	0	0	0	0	0	0	0	0	0	0	0	0	0	0	0	0
OTU776	0	5.95161e-05	0	0	0	0	0	9.05777e-05	0	0	0	0	0	0	0	0	0	0	0	0	0	0	0	0	0	0	0	0	0	0	0	0	0
OTU777	0	0	0	0	0	0	0	9.05777e-05	0	0	0	0	0	0	0	0	0	0	0	0	0	0	0	0	0	0	0	0	0	0	0	0	0
OTU778	0	0	0	2.33144e-05	0	0	0	0.000317022	0	0	0	0	0	0	0	0	0	0	0	0	0	0	0	0	0	0	0	0	0	0	0	0	0
OTU779	0	0.000257903	0.000616414	0.000833489	0.000760766	0.000541638	0.00144875	0.00176626	0	0	3.41305e-05	0	0	0	0	0	0	0	0	0.000130136	0	0	0	0	2.20677e-05	0	0	0.000291066	0.000237387	0.000468365	0.00104156	0.000803616	0
OTU780	0	0	0	0	0	0	0	0	0	0	0	0	0	0	0	0	0	0	0	0	0	0	0	0	0	0	0	0	0	0	0	0	0
OTU781	0	0	0	0	3.53845e-05	0	0	0	0	0	0	0	0	0	0	0	0	0	0	0	0	0	0	0	0	0	0	7.88304e-05	0	0	0	0	0
OTU782	0.000429784	0.000862984	6.28994e-05	0.000355544	0.00031846	0.00112559	0.00278884	0.00340798	0	0	0	0	0	0	0	0	0	0.000328897	0.000225925	8.28138e-05	0	0	0	0	0	0	0	0.000236491	5.78992e-05	0	0	0	0
OTU783	0	0	0	0	0	0	0	0	0	0	0	0	0	0	0	0	0	0	0	0	0	0	0	0	0	0	0	0	0	0	0	0	0
OTU784	0	0.000178548	0	0.000134058	0.00015923	0.000609343	0.00354944	0.00202668	0	0	0	0	0	0	0	0	0	0.000143892	0	0	0	0	0	0	0	0	0	0	7.52689e-05	0	0	0	0
OTU785	0	0	0	0	0	0	0.000144875	0.000328344	0	0	0	0	0	0	0	0	0	0	0	0	0	0	0	0	0	0	0	0	0	0	0	0	0
OTU786	0	0	0	0	0	0	0	6.79332e-05	0	0	0	0	0	0	0	0	0	3.08341e-05	0	0	0	0	0	0	0	0	0	0	0	0	0	0	0
OTU787	0	7.93548e-05	0	0	0	4.23155e-05	0	4.52888e-05	0	0	0	0	0	0	0	0	0	0.000246672	0	0.000118305	0	0	4.5087e-05	0	0	0	0	0	0	0	0	0	0
OTU788	0.000147738	0.000218226	0.000314497	0.000273944	7.07689e-05	0	0	0.000181155	0	0	0	0	0	0	0	0	0	0.000215838	0.000310647	0.000283933	0	0	4.5087e-05	0	0	0.000226174	0	0	5.21093e-05	0	0	0	0
OTU789	0	0	2.51598e-05	0.000163201	0	0.00011002	0	9.05777e-05	0	0	0	0	0	0	0	0	0	0	0	0	0	0	0	0	0	0	0	3.63833e-05	0	0.000347928	0	0	0
OTU790	0	0	0.000100639	0	0.000123846	0.000177725	0	0.000249089	0	0	0	0	0	0	0	0	0	0	0	5.91527e-05	0	0	0	0	0	0	0	0	4.63193e-05	0	0	0	0
OTU791	0	4.95968e-05	0	0	0	0	0	0	0	0	0	0	0	0	0	0	0	0	0	0	0	0	0	0	0	0	0	0	0	0	0	0	0
OTU792	0	0	0	0.000163201	0	0	0	0	0	0	0	0	0	0	0	0	0	0	0	9.46443e-05	0	0	0	0	0	0	0	0	4.05294e-05	0	0	0	0
OTU793	0	0.000208306	0	0	0	0	0	0.000226444	0	0	0	0	0	0	0	0	0	0	0	0	0	0	0	0	0	8.07763e-05	0	0	0	0	0	0	0
OTU794	0.000134308	0	0	9.90861e-05	0	0.000211578	0	0.000260411	0	0	0	0	0	0	0	0	0	0	0	0	0	0	0	0	4.96524e-05	0.000323105	0	0.000194044	0.000156328	0.000245334	0	0.00136615	0
OTU795	0	4.95968e-05	0	2.33144e-05	0	0.000118483	0.000108656	0	0	0	0	0	0	0	0	0	0	5.13901e-05	0	0	0	0	0	0	0	0	0	0.000133405	0	0	0	0	0
OTU796	0	0	0	0	0	0	0	0	0	0	0	0	0	0	0	0	0	0	0	0	0	0	0	0	0	0	0	0	0	0	0	0	0
OTU797	0	0	0	0	0	5.07786e-05	0	0	0	0	0	0	0	0	0	0	0	9.25022e-05	0.000112962	9.46443e-05	0	0	0	0	0	0	0	0	2.89496e-05	0	0	0	0
OTU798	0	0	0	0	0	4.23155e-05	0.00228178	0.00182288	0	0	0	0	0	0	0	0	0	0	0	0	0	0	0	0	0	0	0	0	5.21093e-05	0	0	0.000827725	0
OTU799	0.000805845	0.00107129	0.00106929	0.00174275	0.00146845	0.00214116	0.00184716	0.00257014	0	0	0	0	0	0	0	0	0	4.11121e-05	0	0	0	0	0	0	0.000115856	0	0	0.000491174	4.05294e-05	0.000209649	0.000317997	0	0
OTU800	5.3723e-05	0	0.000163538	4.08001e-05	0.000300768	0.000126947	0	0	0	0	0	0	0	0	0	0	0	0	0	0	0	0	0	0	0	0	0	0.000181916	0	0	0	0	0
OTU801	0	0.00014879	2.51598e-05	0	5.30767e-05	0.000143873	0	4.52888e-05	0	0	0	0	0	0	0	0	0	0.000143892	0	0.000106475	0	0	0	0	0	0	0	0.000163725	4.63193e-05	0	0	0	0
OTU802	0	0.000198387	7.54793e-05	0	0.000229999	0.00011002	0.000325969	0.000328344	0	0	0	0	0	0	0	0	0	4.11121e-05	0	0	0	0	0	0	0	0	0	2.42555e-05	0	5.79881e-05	0	0	0
OTU803	0	0	0	0	0	5.92417e-05	0	0	0	0	0	0	0	0	0	0	0	0	0	0	0	0	0	0	0	0	0	0	0	0	0	0	0
OTU804	0	0	0	0	0	2.53893e-05	0	0	0	0	0	0	0	0	0	0	0	0	0	0	0	0	0	0	0	0	0	0	0	0	0	0	0
OTU805	0	0	0	0	0	0	0	0	0	0	0	0	0	0	0	0	0	0.000113058	0.000169444	0.000165628	0	0	0	0	0	0	0	0	0	0	0	0	0
OTU806	0.000120877	0	0.000150959	0.000163201	0.000141538	0.000287745	0.0005795	0.000396277	0	0	0	0	0	0	0	0	0	0	0	0	0	0	0	0	0	0	0	0	0	0	0	0	0.000400953
OTU807	0	0.000208306	0	0	0.000265383	0.00024543	0	0	0	0	0	0	0	0	0	0	0	0	0	0	9.40749e-05	8.95003e-05	7.5145e-05	5.55787e-05	0	0	0	0	0	0	0	0	0
OTU808	0.000564092	0.00119032	0.000150959	0.000845146	0.000919996	0.00114252	0.00373053	0.00352121	0	0	0	0	0	0	0	0	0	0	0	0.000106475	0	0	0	0	0	0.000253099	1.71277e-05	0.000545749	0.000358975	0.00057096	0.00121669	0.00105274	0
OTU809	0.000134308	0	6.28994e-05	0.000169029	0.000389229	0.000143873	0.000651938	0.000645366	0	0	0	0	0	0	0	0	0	0	0	0	0	0	0	0	0	0	0	0.000345641	0	0	0	0	0.000309168
OTU810	0	0	0	0	3.53845e-05	5.92417e-05	0	0.000135866	0	0	0	0	0	0	0	0	0	5.13901e-05	0	3.54916e-05	0	0	0	0	0	0	0	0	0	0	0	0	0
OTU811	0.000214892	0.000109113	0.000339657	0.000186515	0.00164538	0.000964794	0.00144875	0.00184552	0	0	0	0	0	0	0	0	0	0	0	0	0	0	0	0	3.31016e-05	0	0	0.000442663	0.000167908	0	0	0	0.00120286
OTU812	0	0	0.000239018	6.99431e-05	0	2.53893e-05	0	0.000124544	0	0	0	0	0	0	0	0	0	0	0	0	0	0	0	0	0	0	0	0	0	0	0	0	0
OTU813	0	0.000198387	0	0	0	0	0	0	0	0	0	0	0	0	0	0	0	2.0556e-05	0	0	0	0	0	0	0	0	0	0	0	0	0	0	0
OTU814	0	0	0	0	0	0	0	0	0	0	0	0	0	0	0	0	0	0	0	0	0	0	0	0	0	0	0	0	0	0.000173964	0.000599125	0	0
OTU815	0.000188031	0.000337258	0	0.00033223	0	0.000152336	0	0.000226444	0	0	0	0	0	0	0	0	0	0.00194255	0.00211805	0.00191655	0.000282225	0.000242929	0.000210406	0.000333472	3.31016e-05	0.000145397	0.000219235	0.000103086	0.000138958	0.000115976	0	0	0.00031883
OTU816	0	0	0	0	0	0	0	0	0	0	0	0	0	0	0	0	0	0	0	0	0	0	0	0	0	0	0	0	0	0	0	0	0
OTU817	0	0	0	0	0	0	0	0	0	0	0	0	0	0	0	0	0	0	0	0	0	0	0	0	0	0	0	0	0	0	0	0	0
OTU818	0	9.91936e-05	0	4.66287e-05	0.00015923	0	0	0	0	0	0	0	0	0	0	0	0	0.000421399	0.000649534	0.000615188	0	0	0	0.000333472	3.31016e-05	0.000156168	0	3.63833e-05	0	0.000316704	0	0.000301356	0.000439599
OTU819	0.000147738	0.0003075	0.000339657	0.000507088	0	0	7.24375e-05	7.92555e-05	0	0	0	0	0	0	0	0	0	0.00281618	0.00302175	0.00312326	0.00638141	0.00747967	0.00632721	0.00619703	5.51694e-05	4.30807e-05	0	0	5.21093e-05	0	0	0	0.00146855
OTU820	0	0	0	0	0	7.61679e-05	0	0	0	0	0	0	0	0	0	0	0	0	0	0	0	0	0	0	0	0	0	0	0	0	0	0	0
OTU821	0	0	0	0	0	0	0	0	0	0	0	0	0	0	0	0	0	3.08341e-05	0	0	0	0	0	0	0	0	0	0	0	0	0	0	0
OTU822	0	7.93548e-05	0	0.000192344	0	0	0.00398406	0.003057	0	0	0	0	0	0	0	0	0	0.0078113	0.00810506	0.00811575	0.000235187	0.000434716	0.000556073	0.000472419	0	0	0	7.27665e-05	0.000156328	0.000120437	0.000695907	0.000156705	0.00257479
OTU823	0	0	0	5.82859e-05	0	0	0	0	0	0	0	0	0	0	0	0	0	0.00010278	0.000197684	0.000153797	0	0	0	0	0	0	0	0	0	0	0	0	0
OTU824	0.000107446	0	0	0	0	0	0	0	0	0	0	0	0	0	0	0	0	0	0	0	0	0	0	0	0	9.69316e-05	0	0	0	0	0	0	0
OTU825	0	0	0	0	0	0	0	0	0	0	0	0	0	0	0	0	0	0.000113058	0	0	0	0	0	0	0	0	0	0	0	0	0	0	0
OTU826	0	0.000119032	0.000100639	0.000128229	0	0.00011002	0	0	0	0	0	0	0	0	0	0	0	0.00563236	0.00584581	0.00591527	0.000282225	0	0.000315609	0.000361262	9.37879e-05	0	0	3.03194e-05	0	0.000133819	0	0	0
OTU827	0	0	0	0	0	0.00013541	0	0	0	0	0	0	0	0	0	0	0.000146908	0.0130428	0.0156735	0.0130846	0.000313583	0.000345216	0.000435841	0.000527998	0	0	0	0.000127341	0	0	0	0	0.00145889
OTU828	0	0	0	0	0	0	0	0	0	0	0	0	0	0	0	0	0	0.00114086	0.000790737	0.00118305	0	0	0	0	0	0	0	0	0	0	0	0	0
OTU829	0	0	0	0	0	0.000160799	0	4.52888e-05	0	0	0	0	0	0	0	0	0	0.000822242	0.000564812	0.000591527	0	0	0	0	0	0	0	0.000115214	3.47395e-05	0.000258716	0	0.000281266	0.000429937
OTU830	0	0	2.51598e-05	0	0	0	0	0	0	0	0	0	0	0	0	0	0	0	0	0	0	0	0	0	0	0	0	0	0	0	0	0	0
OTU831	0	8.92742e-05	0	0.000163201	0	3.38524e-05	0	0	0	0	0	0	0	0	0	0	0	0	0	0	0	0	0	0	0	0	0	0.000103086	5.21093e-05	0	0	0	0
OTU832	0	0	0.000264178	0.000390516	0	0	0	0	0	0	0	0	0	0	0	0	0	0	0	0	0	0	0	0	0	0	0	9.09582e-05	0	0	0	0	0
OTU833	0	0	0.000465456	0.000845146	0	0	0	0	0	0	0	0	0	0	0	0	0	0	0	0	0	0	0	0	0	0	0	0.000121278	0.000110008	0	0	0	0
OTU834	0	0	0	0.000192344	3.53845e-05	0	0	0.000124544	0	0	0	0	0	0	0	0	0	0.00106891	0.000706015	0.000745324	0	0	0	0	0	0	0	0	4.05294e-05	0.000392535	0	0	0.00196612
OTU835	0.00221607	0.00454306	0.00622704	0.00995524	0.00152153	0.00308903	0.00242666	0.00292113	0	0.000131195	4.55073e-05	0	0	0	0	0.000101125	0	0.0102575	0.011268	0.00994948	0.00644413	0.00576638	0.00596652	0.00436293	0.000849608	0.000640825	0.00239788	0.00059426	0.00165013	0.000169504	0.000594517	0.00140231	0.0073669
OTU836	0	0.000238065	0	0.000244801	0	0	0	0	0	0	0	0	0	0	0	0	0	0	0	0	0	0	0	0	0	3.23105e-05	0	0	0.000138958	0	0	0	0.000608675
OTU837	0	0	0.000150959	0	3.53845e-05	0.000118483	0	0	0	0	0	0	0	0	0	0	0	0	0	0	0	0	0	0	0	0	0	4.8511e-05	0	0	0	0	0
OTU838	0	0.000892742	0.000465456	0.000833489	0.000442306	0.00095633	0.000941688	0.00056611	0	0	0	0	0	0	0	0	0	0	0	0	0	0	0	0	0.000104822	0	2.74044e-05	0	0.000156328	0	0	0	0
OTU839	0	0.000178548	0.000264178	0.000524573	0.00015923	0.000203114	0	0	0	0	0	0	0	0	0	0	0	0	0	0	0	0	0	0	0	0	0	0	0	0	0	0	0
OTU840	8.05845e-05	0.000257903	0.000100639	0.000378859	0	0.000152336	0.000108656	0.000283055	0	0	0	0	0	0	0	0	0	0.000308341	0.00048009	0.000402238	0	0	0	0	0	0	0	0	2.89496e-05	0	0	0	0
OTU841	0	0	0	0.0001224	0	0	0	0	0	0	0	0	0	0	0	0	0	0	0	0	0	0	0	0	0	0	0	0	0	0	0	0	0
OTU842	0	0.000347177	0	0	0	0	0.000615719	0	0	0	0	0	0	0	0	0	0	0	0	0	0	0	0	0	0	0	0	0	0	0	0	0	0
OTU843	0	0	0	0	0	5.92417e-05	0	0	0	0	0	0	0	0	0	0	0	0	0	0	0	0	0	0	4.96524e-05	0	0	3.63833e-05	0	0	0	0	0
OTU844	0	0	0	0	0	0	0	6.79332e-05	0	0	0	0	0	0	0	0	0	0	0	0	0	0	0	0	0	0	0	0	0	0	0	0	0
OTU845	0	7.93548e-05	0.000125799	0.000262287	0	6.77048e-05	0	0	0	0	0	0	0	0	0	0	0	0	0	0	0	0	0	0	0	0	0	0	0	0	0	0	0
OTU846	0	0	0	6.41145e-05	0	0	0.000217313	0.000271733	0	0	0	0	0	0	0	0	0	0	0	0	0	0	0	0	0	0	0	0.00010915	0.000104219	0	0	0	0
OTU847	0	0	0	0	0	0	0	0.000158511	0	0	0	0	0	0	0	0	0	0	0	0	0	0	0	0	2.20677e-05	0	0	0	0	0	0	0	0
OTU848	0	0	0	0	0	0	0	0	0	0	0	0	0	0	0	0	0	0	0	0.000106475	0.000203829	0.000255715	0	0	0	0	0	0	6.36891e-05	0	0	0	0
OTU849	0	6.94355e-05	0	2.9143e-05	0	5.92417e-05	0	5.6611e-05	0	0	0	0	0	0	0	0	0	0.00015417	0	0	0	0	0	0	0	0	0	5.45749e-05	0	0	0	0	0.000478245
OTU850	0	0	0	0	0	0	0	0	0	0	0	0	0	0	0	0	0	0.000596125	0.000423609	0.000567866	0	0	0	0	0	0	0	0	0	0	0.000147477	0	0.00031883
OTU851	0	0	0	0	0	0	0	0	0	0	0	0	0	0	0	0	0	9.25022e-05	0	0	0	0	0	0	0	0	0	0	0	0	0	0	0
OTU852	0	0	0	6.41145e-05	0	0	0	0	0	0	0	0	0	0	0	0	0	0	0	0	0	0	0	0	0	0	0	0	0	0	0	0	0
OTU853	0.000161169	0.000109113	0.000188698	0	0	0.000101557	0	0.000124544	0	0	0	0	0	0	0	0	0	0.000164448	0	0.000307594	0.00235187	0.00236537	0.00226938	0.00194525	7.17202e-05	0	0	0	0	0	0	0	0.000884028
OTU854	0.000308907	0.0003075	0.000691894	0.000582859	0	0.000152336	0	0.000226444	0	0	0	0	0	0	0	0	0	0.00098669	0.000706015	0.00111207	0	0	0	0	0.000226194	0	0	0	0	0	0	0	0
OTU855	0.000590953	0.0027675	0.00254114	0.0048319	0.000725381	0.000998646	0.000253531	0.000860488	0.000722282	0.000951163	0.000580218	0.000549414	0.0014694	0	0.000154764	0.000303374	0.00058763	0.00952772	0.00835922	0.00897938	0.0297277	0.0282437	0.0268268	0.0330415	0.000650999	0.000549279	0.00106877	0.000994476	0.00202647	0.00157906	0.0042077	0.000695128	0.022864
OTU856	0	0	0	0	0	0	0	0.000169833	0	0	0	0	0	0	0	0	0	0	0	0	0	0	0	0	0	0	0	0	0	0	0	0	0
OTU857	0.000107446	0.000426532	0.000490615	0.000833489	0.000212307	0.000220041	0	0	0	0	0	0	0	0	0	0	0	0	0	0	0	8.95003e-05	0	0	0	0	0	0	2.89496e-05	0	0	0	0
OTU858	0	0	0	0	0	0	0	0	0	0	0	0	0	0	0	0	0	0.000483067	0	0	0	2.55715e-05	0.000255493	0	0	0	0	0	0	0	0	0	0
OTU859	0	0	0	0	0	0	0	0	0	0	0	0	0	0	0.000214288	0.000161799	0	0	0	0	0	0	0	2.77894e-05	0	0	0	0	0	0	0	0	0
OTU860	0	0	0	0	0	0	0	0	0	0	0	0	0	0	0	0	0	0	0	0	0	0	0	0	0	0	0.000195256	0	0	0	0	0	0
OTU861	0	6.94355e-05	0.000327077	0	0	0.000279282	0	0	0	0	0	0	0	0	0	0	0	0.000585847	0	0.00022478	0.00192853	0.00167493	0.00090174	0.00194525	0	0	0	0	0.000411084	0	0	0.000317428	0.000550706
OTU862	0	0	0	0	0	0	0	0	0	0	0	0	0	0.000133901	0	0	0	0	0	0	0	0	0.000135261	0	0	0	0	0	0	0	0	0	0
OTU863	0	0	0	4.08001e-05	0	0	0	0	0	0	0	0	0	0	0	0	0	0	0	0	0	0	0	0	0.000441355	0.000527739	0.000719365	0.000145533	0.000312656	0.000780609	0.00263154	0.00176796	0.000299507
OTU864	0	4.95968e-05	0.000327077	0.000186515	0	0	0	0	0	0	0	0	0	0	0	0	0	0	0	0	0	0	0	0	0.000137923	0	0	0	0	0	0	0	0
OTU865	0	0	0	0	0	0	0	0	0	0	0	0	0	0.000428483	0	0	0	0	0.00045185	0	0.00429608	0.0050248	0.00529021	0.00380714	0	0	0	0	0	0	0	0	0.000888859
OTU866	0.000389492	0.000565403	0.00106929	0.000466287	3.53845e-05	0.000702437	0	0.000249089	0	0	0	0	0	0	0	0	0	0	0	0	0	0	0	0	7.72371e-05	0.000280025	0	0.000612452	0.000451614	0.000160582	0	0	0
OTU867	0	0.00014879	0	8.16003e-05	0	0	7.24375e-05	0	0	0	0	0	0	0	0	0	0	0	0	0.000189289	7.83957e-05	0	0.000120232	0	0	9.15465e-05	0	0	4.05294e-05	0	0	0	0.00143473
OTU868	0	4.95968e-05	0	0	0	0	0	0.000260411	0	0	0	0	0	0	0	0	0	0.000113058	0	0.000118305	0	0	0	0	0	0	0	0	0	0	0	0	0.00038646
OTU869	0	0	0	0	0	0	0	0.000192478	0	0	0	0	0	0	0	0	0	0	0	0	0	0	0	0	0	0	0	0	6.9479e-05	2.23031e-05	0	0.000843797	0.000222215
OTU870	0	0	0	8.74289e-05	0	0	0	0	0	0	0	0	0	0	0	0	0	0	0	0	0	0	0	0	0	0	0	0	0	0	0	0	0
OTU871	0	0	0	0	0	0	0	0	0	0	0	0	0	0	0	0	0	0.000185004	0	0.000153797	0	0	0	0	0	0	0	0	0	0	0	0	0
OTU872	0	0	0.000150959	2.9143e-05	0	0	0	0.0001019	0	0	0	0	0	0	0	0	0	0	0	0.000165628	0	0	0	0	0	0	0	0	0	0.00028994	0	0	0
OTU873	0	0	0	5.82859e-05	0	5.07786e-05	0	0	0	0	0	0	0	0	0	0	0	0	0	0	0	0	0	0	0	0	0	0	0	0	0	0	0
OTU874	0.000644676	0.000615	0.00184924	0.00168446	0.00137999	0.00192112	0.00239044	0.00232105	0	0	0	0	0	0	0	0	0	0.000236394	0	0	0	0	0	0	0.000264813	0	0	0.000321385	0.000474773	0.000678014	0.000516169	0	0.00162313
OTU875	0.0001746	0.000664597	0.000742213	0.00148046	0.000247691	0.00060088	0.000325969	0.000985032	0	0	0	0	0	0	0	0	0	0	0	0.000236611	0	0	0	0	0.000121373	0	0	0.00029713	5.78992e-05	0.000468365	0	0	0
OTU876	8.05845e-05	4.95968e-05	7.54793e-05	0	3.53845e-05	4.23155e-05	0	0	0	0	0	0	0	0	0	0	0	0	0	0	0	0	0	0	0	0	0	0	0	0	0	0	0
OTU877	0	0	0	0	0	0	0	0	0	0	0	0	0	0	0	0	0	0	0	0	0	0	0	0	0	0	0	0	0	0	0	0	0
OTU878	0	8.92742e-05	0	0.000139886	0.000689997	0.000220041	0.00134009	0	0	0	0	0	0	0	0	0	0	0	0	0	0	0	0	0	0.000110339	0	0	0	0.000167908	0	0	0	0
OTU879	9.40153e-05	0.000119032	0.000188698	0.000151543	0.000123846	0.000160799	0	0	4.37747e-05	0	0	0	0	0	0	0	0	0	0	0	0	0	0	0	5.51694e-05	0	0	0.000169789	4.05294e-05	0.000209649	0	0	0
OTU880	0	0	0.000125799	0.000489602	0	0	0	0.000554788	0	0	0	0	0	0	0	0	0	0	0	0.000189289	0	0	0	0	0.000104822	0.000258484	0	0	0.000121588	0.000633408	0.000465474	0	0
OTU881	0	0.000238065	0.000213858	0.000186515	0.00015923	0	0	0.0001019	0	0	0	0	0	0	0	0	0	0	0	0	0	0	0	0	0	0	0	0	0.000110008	0	0	0.000446007	0
OTU882	0	0.000357097	0	0.000198172	0	0	0.000470844	0.000611399	0	0	0	0	0	0	0	0	0	2.0556e-05	0.000169444	8.28138e-05	0	0	0	0	0	0	0	0	0.000150538	0	0	0.000675038	0
OTU883	0	6.94355e-05	0	0	0	0	0	0.000113222	0	0	0	0	0	0	0	0	0	0	0	0	0	0	0	0	0	0	0	0	0.000115798	0	0	0	0
OTU884	0	0	0	0	0	0	0	0	0	0	0	0	0	0	0	0	0	0.000380287	0.000423609	0.000343086	0	0	0	0	0	0.000140012	0	0	0	0	0	0	0
OTU885	0	0.000109113	0	0	0	0	0	0	0	0	0	0	0	0	0	0	0	0	0	0	0	0	0	0	0	0	0	5.45749e-05	0	0	0	0	0
OTU886	0.000134308	0.000367016	0	0.000139886	0	0.00011002	0	0	0	0	0	0	0	0	0	0	0	0.000308341	0.000254165	0.000378577	0	0	0	0	0	0	0	0	0	0	0	0	8.69536e-05
OTU887	0.000322338	0.000178548	8.80592e-05	0	0	0	0	0	0	0	0	0	0	0	0	0	0	0	0	0	0	0	0	0	0	0	0	0	0	0	0	0	0
OTU888	0	0	0.000100639	0.000279772	0	0.000126947	0	0	0	0	0	0	0	0	0	0	0	0	0	0	0.000172471	0	0	8.33681e-05	0	0	0	0	0	0	0	0	0
OTU889	0	0.000337258	0.000364817	0.000285601	0	0.000220041	0	0	0	0	0	0	0	0	0	0	0	0	0	0	0	0	0	0	0	3.76956e-05	0	0	0	0	0.00124434	0	0
OTU890	0	0	0	0	0	0	0	0	0	0	0	0	0	0	0	0	0	0	0	0	0	0.000115072	9.0174e-05	0	0	0	0	0	0	0	0	0	0
OTU891	0	0.00045629	0	0.000139886	0.000743073	0.000448544	0	0.000577433	0	0	0	0	0	0	0	0	0	0	0	0	0	0	0	0	0	7.53912e-05	0	0	0.000115798	0.000423759	0.000451648	0.000450025	0
OTU892	0	5.95161e-05	0.000553515	0.000652802	0	0.000634733	0.00159363	0.00133602	0	0	0	0	0	0	0	0	0	0.00158282	0.00118611	0.0011239	0.000172471	0.000179001	0.000180348	0.000277894	0	0.000107702	0	0.000412344	0.000121588	0.000829676	0	0.000699146	0.000415445
OTU893	0	0.000347177	0	0.000104915	0	6.77048e-05	0	0	0	0	0	0	0	0	0	0	0	0.000195282	0	0.000106475	0.000595807	0.00042193	0.000631218	0.000277894	0.000303432	0.000145397	0	0.000442663	0.00101324	0.000294401	0	0.00156705	0
OTU894	0	0	0.000100639	0.000169029	0	3.38524e-05	0	0.000181155	0	0	0	0	0	0	0	0	0	0.000236394	0.000649534	0.000343086	0	0	0	0	0	0	0	0	0	0	0	0	0
OTU895	0	0	0	0	0	0	0	0.000113222	0	0	0	0	0	0	0	0	0	0	0	0	0	0	0	0	0	0	0	0	0	0	0	0	0
OTU896	0	3.96774e-05	3.77396e-05	0.000180686	8.84611e-05	9.30941e-05	0.000108656	5.6611e-05	0	0	0	0	0	0	0	0	0	0.00020556	0	4.73222e-05	0	0	0	0	0	0	0	5.45749e-05	6.36891e-05	9.36731e-05	0	0	0.00063766
OTU897	0	0	0	6.99431e-05	0	0	0	0	0	0	0	0	0	0	0	0	0	0	0	0	0	0	0	0	0	0	0	0	0	0	0	0	0
OTU898	0.000147738	8.92742e-05	0.000540935	0.000419659	0.000212307	0.000304672	0.000543281	0.000226444	0	0	0	0	0	0	0	0	0	0	0	0	0	0	0	0	0	0	0.00021581	0	0	0	0.000230433	0	0
OTU899	0	0	0	0	0	0	0	0	0	0	0	0	0	0	0	0	0	0	0	0	0	0	0	0	0	0	0	0	0	0	0	0.000441989	0
OTU900	0	0	0	7.57717e-05	0	0	0	0	0	0	0	0	0	0	0	0	0	0	0	0	0	0	0	0	0	0	0	0	0	0	0	0	0
OTU901	0	0.000128952	0	0	0	7.61679e-05	0	0	0	0	0	0	0	0	0	0	0	0.000904466	0.00093194	0.000910952	0.000250866	0.000345216	0.000315609	0.000472419	0.000319982	0.000231559	0.00068511	0.000885326	0	0.000695857	0	0.00155902	0.0013671
OTU902	0	0.000277742	0	0	0	0	0	0	0	0	0	0	0	0	0	0	0	0	0	0	0	0	0	0	0	0	0.000298023	0	0	0	0	0	0
OTU903	0.000590953	0.00108121	0.000528355	0.0011016	0.000725381	0.000626269	0	0.000215122	0	0	0	0	0	0	0	0	0	0	0	0	0	0	0	0	5.51694e-05	0	0.000452172	7.27665e-05	0.000445824	0.000160582	0	0	0
OTU904	0	9.91936e-06	2.51598e-05	0	0	0	0	0	0	0	0	0	0	0	0	0	0	0	0	0	0	0	0	0	0	0	0	0	0	0	0.000894079	0	0
OTU905	0.000389492	0.00015871	0.00130831	0.00142218	0.000619228	0.000947867	0.00159363	0.0013247	0	0	0	0	0	0	0	0	0	0	0	0	0	0	0	0	0.000121373	0.000204633	0.00102424	0.000242555	0.000133168	0.000151661	0	0	0
OTU906	5.3723e-05	0.000595161	0.000956071	0.00104915	0.000406921	0.000338524	0	0.000135866	0	0	0	0	0	0	0	0	0	0.00114086	0.00146851	0.00107658	0	0	0	0	1.65508e-05	0.000199248	0	0.000206172	0.000266336	0.000129358	0	0	0
OTU907	0	0	0	8.16003e-05	0	0	0	0	0	0	0	0	0	0	0	0	0	0	0	0	0	0	0	0	0	0	0	0	0	0	0	0	0
OTU908	0	0	0	0.000285601	0	0	0	0	0	0	0	0	0	0	0	0	0	0	0	0	0	0	0	0	0	0	0	0.000121278	0	0	0	0	0
OTU909	0.000188031	0.000228145	0.000868012	0.000501259	0.000424613	0.000152336	0	0.000169833	0	0	0	0	0	0	0	0	0	0	0	0	0	0	0	0	0	0	0	0.000127341	0.000162118	0	0	0	0
OTU910	0.000926722	0.00124984	0.0020002	0.00183601	0.00031846	8.4631e-05	7.24375e-05	0.000192478	0	0	0	0	0	0	0	0	0	0	0	0	0	0	0	0	0	0	0	0.000230427	0.000260546	0.000156122	0	0	0
OTU911	2.68615e-05	0	0	0	0	0	0	0	0	0	0	0	0	0	0	0	0	0	0	0	0	0	0	0	0	0	0	0	0	0	0	0	0
OTU912	0	3.96774e-05	0	2.33144e-05	0	0.000118483	0.000253531	0.000283055	0	0	0	0	0	0	0	0	0	0.000133614	0	4.73222e-05	0	0	0	0	0	0	0	9.09582e-05	0	0	0	0	0
OTU913	0	0	0	0	5.30767e-05	5.07786e-05	0.000688156	0.000701977	0	0	0	0	0	0	0	0	0	0	0	0	0	0	0	0	0	0	0	3.63833e-05	0	0	0	0	0
OTU914	0	0	0	0	0	0	0	0	0	0	0	0	0	0	0	0	0	5.13901e-05	0	0	0	0	0	0	0	0	0	0	0	0	0	0	0.000173907
OTU915	0	0	0	1.16572e-05	0	0	0.000144875	0	0	0	0	0	0	0	0	0	0	0	0	0	0	0	0	0	0	0	0	4.8511e-05	0	7.13699e-05	0	0	0
OTU916	0	0	0	0	0	7.61679e-05	0	0	0	0	0	0	0	0	0	0	0	0	0	0	0	0	0	0	0	0	0	0	0	0	0	0	0
OTU917	0	0.000228145	0.000503195	0.00033223	0.000283076	0.000803995	0.00217313	0.00266072	0	0	0	0	0	0	0	0	0	0.000647515	0.00132731	0.000698002	0	5.1143e-05	0	0	0	0	0	0.00018798	0	0.000272098	0	0	0
OTU918	0.000201461	0.000208306	0.000138379	4.08001e-05	0	0.000220041	0	0.000452888	0	0	0	0	0	0	0	0	0	0	0	0	0	0	0	0	0	0	0	0	8.68488e-05	0.000182885	0	0	0
OTU919	0	0	0	9.32575e-05	0	0.000448544	0.000615719	0.000328344	0	0	0	0	0	0	0	0	0	0.000308341	0	0.000354916	0	0	0	0	0	0	0	0.000224363	8.68488e-05	0	0.00105538	0.00116123	0
OTU920	0	1.98387e-05	0.000100639	0.000204001	0.000123846	0.000160799	0.000144875	0.000328344	0	0	0	0	0	0	0	0	0	0	0	0	0	0	0	0	0.000115856	0	0.000291172	0.000460855	0.000625311	0.000405917	0.000815732	0.000654947	0
OTU921	0	0	0	9.90861e-05	0	0.000169262	0.000724375	0.000735943	0	0	0	0	0	0	0	0	0	3.08341e-05	0	3.54916e-05	0	0	0	0	0	0	0	0	0.000115798	0.000165043	0	0	0
OTU922	0	0	0	4.08001e-05	0	0	0	4.52888e-05	0	0	0	0	0	0	0	0	0	0	0	0	0	0	0	0	0	0	0	3.63833e-05	0.000115798	0	0	0	0
OTU923	0	0.000119032	0	0	0	5.92417e-05	0	0	0	0	0	0	0	0	0	0	0	0	0	0	0	0	0	0	0	0	0	0	0	0	0	0	0
OTU924	0	0	0	0	0	0	0.000108656	0	0	0	0	0	0	0	0	0	0	0	0	0	0	0	0	0	0	0	0	0	0	0	0	0	0
OTU925	0	5.95161e-05	0	0	0	0	0	0	0	0	0	0	0	0	0	0	0	0	0	0	0	0	0	0	0	0	0	0	0	0	0	0	0
OTU926	0.000107446	0.000555484	0.000868012	0.000990861	0.000672305	0.00166723	0.00224556	0.00212857	0	0	0	0	0	0	0	0	0	0	0	0	0	0	0	0	0	0.000113087	0	0.000145533	0.000306866	0	0	0	0
OTU927	0	0	0	4.08001e-05	0	0.000101557	0.000507063	0.000317022	0	0	0	0	0	0	0	0	0	0	0	3.54916e-05	0	0	0	0	0	0	0	0	0	0	0	0	0.000309168
OTU928	0	0	0	0	0	0	0	0	0	0	0	0	0	0	0	0	0	5.13901e-05	0	0	0	0	0	0	0	0	0	0	0	0	0	0	0
OTU929	0	0	0	0	0	7.61679e-05	0.000543281	0.000373633	0	0	0	0	0	0	0	0	0	0.000195282	0.000197684	0.000141966	0	2.55715e-05	0	0	0	0	0	0	0	0	0.00109686	0	0
OTU930	0	0	0	0	8.84611e-05	0	0	4.52888e-05	0	0	0	0	0	0	0	0	0	0	0	0	0	0	0	0	0	0	0	0	0	0	0	0	0
OTU931	0.0001746	0.000257903	0	0.000314744	0	0	0	0.000113222	0	0	0	0	0	0	0	0	0	0.000113058	0.000169444	0.00022478	0	0	0	0	0.000148957	0	0	0	0.000144748	9.36731e-05	0	0	0
OTU932	0	2.97581e-05	0.000654154	0.00119486	0	4.23155e-05	0.000181094	0.000226444	0	0	0	0	0	0	0	0	0	7.19461e-05	0.000197684	0.000366747	0	2.55715e-05	0	0	0	0	0	0	9.26387e-05	0	0	0	0
OTU933	0.000147738	0.000138871	0.000201278	0.000110743	0.000194614	6.77048e-05	0	0.000215122	0	0	0	0	0	0	0	0	0	0	0	0	0	0	0	0	0	0	0	0	0.000121588	9.81337e-05	0	0	0
OTU934	0	9.91936e-05	0	3.49716e-05	0	3.38524e-05	0.000507063	0.000215122	0	0	0	0	0	0	0	0	0	0	0	0	0	0	0	0	0	5.38509e-05	0	0	4.05294e-05	0	0	0	0
OTU935	0	0	0	0	0	0.000118483	0	0	0	0	0	0	0	0	0	0	0	0	0	0	0	0	0	0	0	0	0	0	0	0	0	0	0
OTU936	0	0	0	0	3.53845e-05	0.000186188	0	3.39666e-05	0	0	0	0	0	0	0	0	0	2.0556e-05	0	0	0	0	0	0	0	0	0	0	0	0	0	0	0
OTU937	0	0.000109113	0	6.99431e-05	0	0.000220041	0	0.000294377	0	0	0	0	0	0	0	0	0	0	0	0	0	0	0	0	0	0.000161553	0	0.000115214	0	0.000298862	0	0	0
OTU938	0	0.000238065	3.77396e-05	0.000163201	0	0.000211578	0	0.000418922	0	0	0	0	0	0	0	0	0	0	0	0	0	0	0	0	0	0	0	0.000236491	0.000144748	0	0.000368692	0	0
OTU939	0	0.000178548	0	3.49716e-05	0	0.00035545	0.000651938	0.000339666	0	0	0	0	0	0	0	0	0	9.25022e-05	0	0.000165628	0	0	0	0	7.17202e-05	0	0	0	0.000121588	0.000334547	0.000400953	0	0
OTU940	0	0.000228145	0	4.08001e-05	0	0.000101557	0.000253531	0.000147189	0	0	0	0	0	0	0	0	0	0.000287785	0	0.000141966	0	2.55715e-05	0	0	1.65508e-05	0	0.000236363	1.81916e-05	0.000196857	0	0	0	0
OTU941	0	0	0.000163538	0.000297258	0	5.92417e-05	0.000181094	0.0003057	0	0	0	0	0	0	0	0	0	6.16681e-05	0.000282406	8.28138e-05	0	0	0	0	0	0.000113087	0	6.67026e-05	0	0	0	0	0.000357476
OTU942	0	6.94355e-05	0	0	0	0	0	7.92555e-05	0	0	0	0	0	0	0	0	0	0	0	0	0	0	0	0	0	0	0	3.03194e-05	0	0	0	0.000373682	0
OTU943	0.000120877	0	0	6.99431e-05	0	0.000118483	0.000615719	0.0002038	0	0	0	0	0	0	0	0	0	0	0	0	0	0	0	0	0	0	0	0	9.84286e-05	0	0	0	0
OTU944	0	0.000218226	0	0	0	0	0	0	0	0	0	0	0	0	0	0	0	0	0	0	0	0	0	0	0	0	0	4.8511e-05	0	0	0	0	0
OTU945	0	4.95968e-05	0	7.57717e-05	0	0	0	0.000147189	0	0	0	0	0	0	0	0	0	8.22242e-05	8.47218e-05	8.28138e-05	0.000470374	0.000409144	0.000420812	0.000361262	0	0	0	0	0	0	0	0	0
OTU946	0	3.96774e-05	0	5.24573e-05	0	0.000118483	0	0	0	0	0	0	0	0	0	0	0	0	0	0	0	0	0	0	0	0	0	0	0	0	0	0	0
OTU947	0	0	8.80592e-05	0	0	0	0.00105034	0.000849166	0	0	0	0	0	0	0	0	0	0	0	0	0	5.1143e-05	0	0	0	0	0	0	0	0	0	0	0
OTU948	0.000402923	0.00142839	0.00120767	0.00194675	0.00189307	0.00311442	0.00130388	0.000894454	0	0	0	0	0	0	0	0	0	0.00405982	0.00296526	0.00318242	0	0	0	0	0	0	0	0.000266811	0.000277916	9.81337e-05	0.000820341	0.000317428	0.00181153
OTU949	0.000295477	0.000575323	0.000515775	0.00135223	0	0.00141334	0	0	0	0	0	0	0	0	0	0	0	0.00232283	0.00234397	0.00230696	0.00018815	0.000281287	0	0	0.000137923	0.000220789	0.000709089	0.000436599	0.000602152	0.000321165	0	0	0.00142024
OTU950	0	0	0	6.99431e-05	0	1.69262e-05	0	0	0	0	0	0	0	0	0	0	0	0.00170615	0.00160971	0.00136051	0	0	0	0	0	0.000280025	0	0	0	0	0	0	0
OTU951	0.000147738	0.000138871	0.000314497	0.000367201	0.000229999	0.000211578	0.000434625	0.000317022	0	0	0	0	0	0	0	0	0	0.0020556	0.00254165	0.00201119	0	0	0	0	0	0	0	0.00010915	0	8.92124e-05	0	0	0
OTU952	0	0	0	0	0	0	0	0	0	0	0	0	0	0	0	0	0	0	0	0	0	0	0	0	0.000165508	0	0	9.7022e-05	0.000330025	0.000655711	0	0	0
OTU953	0.000389492	0.000575323	0.00293111	0.0027103	0.000548459	0.000863236	0	0	0	0	0	0	0	0	0	0	0	0.000575569	0	0.00043773	0	0	0	0	0	0.000150782	0.0012332	0.000952029	0.000324235	0.000298862	0	0	0.00164729
OTU954	0.00256527	0.00485056	0.00563579	0.00603259	0.00451152	0.00298747	0.000941688	0.0014266	0.00126947	0.00196792	0.00146761	0.000285695	0	0	0	0	0	0.00194255	0.000818978	0.00202302	0.000893711	0.00118908	0.00126244	0.00113936	0.000573761	0.0012278	0.00065428	0.00177065	0.0020091	0.00119099	0	0.0007112	0.000685967
OTU955	0	3.96774e-05	7.54793e-05	0	0	8.4631e-06	0	0	0	0	0	0	0	0	0	0	0	0	0	0	0	0	0	0	0	0	0	6.67026e-05	0	0	0	0	0
OTU956	0	0	0	7.57717e-05	0	0	0	0	0	0	0	0	0	0	0	0	0	0	0	0	0	0	0	0	0	0	0	0	0	0	0	0	0
OTU957	0	0	0	0.000157372	0	0.000101557	0	0	0	0	0	0	0	0	0	0	0	0	0	0	0	0	0	0	6.62032e-05	0	0	0	0	0	0	0	0
OTU958	0.000201461	0.000654677	0.000956071	0.00237807	0.000654612	0.00139641	0.00134009	0.000622721	0	0	0	0	0	0	0	0	0	0.000976412	0.00127083	0.000816307	7.83957e-05	0	0	0	0	0	0	0.000200108	4.05294e-05	0.000205189	0	0	0.000140092
OTU959	0	0	0	0.000116572	0	0	0	0	0	0	0	0	0	0	0	0	0	0	0	0	0	0	6.0116e-05	0	0	0	0	0	0	0	0	0	0
OTU960	0	0.00014879	0	0.000256458	0	0.000321598	0	0	0	0	0	0	0	0	0	0	0	0	0	0	0	0	0	0	0.000137923	0	0.000414491	0	8.68488e-05	0.000388074	0.000396344	0	0
OTU961	0.00132964	0.00214258	0.00561063	0.00771123	0.00127384	0.00169262	0	0.000396277	0.000481522	0	0.000227536	0	0	0	0	0	0	0.000575569	0	0.000567866	0.00128569	0.000779931	0.000931798	0.00108378	0.000154474	0.000662366	0.000606322	0.000818623	0.00072953	0.000776148	0	0	0.000879197
OTU962	0	0	0.000364817	0.000326401	0	9.30941e-05	0	0	0	0	0	0	0	0.000107121	0	0	0	0.0079963	0.00954533	0.00770168	0	0	0	0	0	0	0	0.000230427	0.000231597	0.000437141	0	0	0.000685967
OTU963	0.000241754	0.00045629	0.00222664	0.00217407	0.0018223	0.00120176	0.00282506	0.00348724	0	0	0	0	0	0	0	0	0	0.0166196	0.0186388	0.0167284	0	0	0	0	8.8271e-05	8.07763e-05	0	0.00109756	0.000868488	0.00156568	0.00122129	0.00192466	0.00522205
OTU964	0.0138202	0.0239453	0.0494893	0.0469318	0.0278476	0.0337593	0.0189786	0.0142433	0.000383029	0.000229591	0.000409566	0.000329649	0.000269045	0	8.33343e-05	0	0	0.0678555	0.0748941	0.0619092	0.00751031	0.00847696	0.0073041	0.00855912	0.00347015	0.00377495	0.00398049	0.0103389	0.00877752	0.00909521	0.00637377	0.00217378	0.013101
OTU965	0	0	2.51598e-05	0	0	0	0	0	0	0	0	0	0	0	0	0	0	0	0	0	0	0	0	0	0	0	0	0	0	0	0	0	0
OTU966	0	0	0	0.000145715	0	0	0	0	0	0	0	0	0	0	0	0	0	0	0	0	0	0	0	0	0	0	0	7.27665e-05	0	0	0	0	0
OTU967	0.000577522	0.00107129	0.00275499	0.00224401	0.00261845	0.00357989	0.000325969	0.000747266	8.75494e-05	0	7.96378e-05	0	0	0	0	0	0	0	0	0	0	0	0	0	0.00012689	0	0	0.000836815	0.00072374	0.000490668	0	0.00150276	0.000816398
OTU968	0.00126249	0.00167637	0.00266694	0.00310664	0.00224691	0.00220041	0.00199203	0.000985032	0	0	0	0	0	0	0	0	0	0	0	0	0	0	0	0	0.000491007	0.000376956	0	0.000842879	0.000492143	0.000736003	0	0	0.000623167
OTU969	0	0.000198387	5.03195e-05	0	0	0	0	0	0	0	0	0	0	0	0	0	0	0	0	0	0	0	0	0	0	0	0	0	0	0	0	0	0
OTU970	0.00201461	0.0036404	0.00701957	0.0072974	0.00343229	0.00518788	0.00275263	0.00204932	0	0	0	0	0	0	0	0	0	0	0	0	0	0	0	0	0.000137923	0	3.42555e-05	0.000776176	0.000584782	0.000236413	0	0	0.000473414
OTU971	0	0	0	6.41145e-05	0	0	0	0	0	0	0	0	0	0	0	0	0	0	0	0	0	0	0	0	0	0	0	0	0	0	0	0	0
OTU972	0	0.000436452	0.00235244	0.00177772	0.0027246	0.00168416	0.000688156	0.0013247	0	0	0	0	0	0	0	0	0	0	0	0	0	0	0	0	0.000171025	0.000199248	0	0.000533621	0.000289496	0.000673554	0.000345649	0	0
OTU973	0.000322338	0.000357097	0.00120767	0.000635317	0	0.000812458	0	0.000362311	0	0	0	0	0	0	0	0	0	0.0115011	0.0125953	0.0114993	0	0.000613717	0.000330638	0	8.8271e-05	0	0.000380236	0.000400216	0	0.00036131	0	0.0011331	0.00132846
OTU974	0.0029279	0.00480097	0.0086298	0.00889443	0.00461767	0.00773527	0.00235422	0.00257014	0	0	0	0	0	0	0	0	0	0.019888	0.0212369	0.0167047	0.000940749	0.000779931	0.00106706	0.000833681	0.000187576	0.00060313	0.000568641	0.0011582	0.00121588	0.000490668	0	0	0.0025603
OTU975	0	0	0	0	0	0	0	0	0	0	0	0	0	0	0	0	0	0	0	0	0	0	0	0	0	0	0	0	0	0	0	0	0
OTU976	0	0	0	4.66287e-05	0	0	0	0	0	0	0	0	0	0	0	0	0	0	0	2.36611e-05	0	0	0	0	0	0	0	0	0	0	0	0	0
OTU977	0	5.95161e-05	0	0	0	0	0	0	0	0	0	0	0	0	0	0	0	0	0	0	0	0	0	0	0	0	0	4.8511e-05	0	0	0	0	0
OTU978	0	0.000138871	0.000301917	0.000588688	0.000566151	0.00110867	0.00315103	0.00330608	0	0	0	0	0	0	0	0	0	0.000123336	0.000395369	0.000283933	0	0	0	0	0.000104822	0.000204633	0.000332278	0.000509366	0.000173698	0.000165043	0.000663646	0.00104872	0
OTU979	0.000134308	0.00112089	0	0.000116572	0.000583843	0.00133717	0.00213691	0.00208329	0	0	0	0	0	0	0	0	0	0	5.64812e-05	0	0	0	0	0	0	0	0	0.000121278	0.000127378	0.000156122	0	0	0.000458922
OTU980	2.68615e-05	0.000317419	0.000150959	0.000174858	0.000300768	0.000321598	0.00340456	0.00383823	0	0	0	0	0	0	0	0	0	0.000308341	0.000423609	0.000485052	0	2.55715e-05	0	0	2.75847e-05	0	0	3.03194e-05	4.05294e-05	0.00028548	0	0.00121748	0.000685967
OTU981	0.000617815	0.000486048	0.000553515	0.000699431	0	0	0	3.39666e-05	0	0	0	0	0	0	0	0	0	0.000113058	0.000141203	0.000130136	0	0	0	0	0	0	0	0.000121278	9.84286e-05	0.000231952	0	0	0
OTU982	0	0.000287661	0.00108187	0.00111909	3.53845e-05	0.000160799	0	3.39666e-05	0	0	0	0	0	0	0	0	0	0	0	0	0	0	0	0	6.62032e-05	7.00061e-05	0.000452172	0	6.36891e-05	0	0.000889471	0	0
OTU983	0.000322338	0.000892742	0.00729633	0.0138138	0.00203461	0.0035545	0.00181094	0.00298906	0	0	0	0	0	0	0	0	0	0.0027134	0.00223101	0.00455476	0.0281127	0.017606	0.0180498	0.0206753	0.000226194	0.000301565	0.000291172	0.00324417	0.00313235	0.00274774	0.0064936	0.00323456	0.00208689
OTU984	0	0	0	0	0	3.38524e-05	0	0	0	0	0	0	0	0	0	0	0	0	0	0	0	0	0	0	0	0	0	0	0	0	0	0	0
OTU985	0.000564092	0.000654677	0.00236502	0.0044239	0.000176922	0.00152336	7.24375e-05	0.000384955	0	0	0	0	0	0	0	0	0	0.00128475	0.00121435	0.00172726	0.000109754	0	7.5145e-05	0	2.20677e-05	0.000102317	0.000229512	0.000715537	0.000544252	0.000383613	0	0	0.000478245
OTU986	0	0	0	0	0	0	0	0	0	0	0	0	0	0	0	0	0	0	0	0	0	0	0	0	0	0	0	0	0	0	0	0	0
OTU987	0	0	0	0	0	0	0	5.6611e-05	0	0	0	0	0	0	0	0	0	0	0	0	0	0	0	0	0	0	0	0	0	0	0	0	0
OTU988	0	0	0	0.000134058	0	5.92417e-05	0	0	0	0	0	0	0	0	0	0	0	0	0	0	0	0	0	0	0	0	0	6.67026e-05	0	0.000365771	0	0	0
OTU989	0	0	0	0	0	0	0	0	0	0	0	0	0	0	0	0	0	0	0	0	0	0	0	0	0	0	0	0	0	0	0.000806515	0	0
OTU990	2.68615e-05	0.000555484	0.00211342	0.00305418	0.000990765	0.00191266	0.00220934	0.00456285	0	0	0	0	0	0	0	0	0	0.00773935	0.00652358	0.00844701	3.13583e-05	7.67146e-05	0.000195377	5.55787e-05	0.000744786	0.00094239	0.000760472	0.00248013	0.00221754	0.00281465	0.00250711	0.00186439	0.00162796
OTU991	0	0	0	0	0	0	0	0	0	0	0	0	0	0	0	0	0	0	0	0	0	0	0	0	0	0	0	0	0	0	0	0	0
OTU992	0.0003492	0.000198387	0.00154733	0.00246549	0.000371537	0.00109174	0.000905469	0.000600077	0	0	0	0	0	0	0	0	0	0.00183977	0.00121435	0.00166811	0.00230483	0.00121465	0.00144278	0.00133389	0.000187576	0.000274639	0	0.000636707	0.000625311	0	0	0	0.00351196
OTU993	0	0	0	0	0	0	0.000362188	0.0002038	0	0	0	0	0	0	0	0	0	6.16681e-05	0	3.54916e-05	0	0	0	0	0	0	0	0	0	0.000517432	0	0	0
OTU994	0	0	0.000125799	4.08001e-05	0.00015923	0	0	0.000328344	0	0	0	0	0	0	0	0	0	0.000503623	0.000508331	0.000366747	0	0	0	0	0	0	0	0	0.000121588	0.000151661	0	0	0
OTU995	0	0	2.51598e-05	5.24573e-05	0	5.92417e-05	0	0.000283055	0	0	0	0	0	0	0	0	0	0	0	0	0	0	0	0	0	0	0	9.7022e-05	0	0	0	0	0
OTU996	0	0	0.000465456	6.41145e-05	5.30767e-05	0	0	0	0	0	0	0	0	0	0	0	0	0	0	0	0	0	0	0	0	0	0	7.27665e-05	0	0	0	0	0
OTU997	4.02923e-05	2.97581e-05	0	0	0	7.61679e-05	0	0	0	0	0	0	0	0	0	0	0	0	0	0	0	0	0	0	0	0	0	0	0	0	0	0	0
OTU998	0	0	0	0	8.84611e-05	0	0	0	0	0	0	0	0	0	0	0	0	0	0	0	0	0	0	0	0	0	0	0	9.26387e-05	0	0	0	0
OTU999	0	0	0	0	0	2.53893e-05	0	0	0	0	0	0	0	0	0	0	0	0	0	0	0	0	0	0	0	0	0	0	0	0	0	0	0
OTU1000	6.71538e-05	0	0	8.74289e-05	0	3.38524e-05	0.000362188	0.000147189	0	0	0	0	0	0	0	0	0	0	0	0	0	0	0	0	0	0	0	7.27665e-05	7.52689e-05	0	0.000691298	0	0
OTU1001	0	0	0	0	0.000229999	6.77048e-05	0.00130388	0.00141528	0	0	0	0	0	0	0	0	0	5.13901e-05	0	0	0	0	0	0	0	0	0	6.67026e-05	0	0	0	0	0
OTU1002	0	0	0	5.82859e-05	0	0	0	0	0	0	0	0	0	0	0	0	0	0	0	0	0	0	0	0	0	0	0	0	0	0	0	0	0
OTU1003	0	0	6.28994e-05	2.33144e-05	0	3.38524e-05	0	5.6611e-05	0	0	0	0	0	0	0	0	0	0	0	0	0	0	0	0	0	0	0	7.27665e-05	0	0	0	0	0
OTU1004	0	0	0	0	0	2.53893e-05	0	0	0	0	0	0	0	0	0	0	0	0	0	0	0	0	0	0	0	0	0	0	0	0	0	0	0
OTU1005	0	0	0	0	0	0	0	6.79332e-05	0	0	0	0	0	0	0	0	0	0	0	0	0	0	0	0	0	0	0	0	0	0.000156122	0	0	0
OTU1006	0	0	0	1.74858e-05	0	0	0	0	0	0	0	0	0	0	0	0	0	0	0	0	0	0	0	0	0	0	0	0	0	0	0	0	0
OTU1007	0	8.92742e-05	0	0	0	0	0	0	0	0	0	0	0	0	0	0	0	0	0	0	0	0	0	0	0	0	0	0	0	0	0	0	0
OTU1008	4.02923e-05	0.000178548	0	0	0.00031846	0.000177725	0	0.000135866	0	0	0	0	0	0	0	0	0	0	0	0	0	0	0	0	0	0	0	0	0	0	0	0	0
OTU1009	2.68615e-05	0	0	0	0	0	0	0	0	0	0	0	0	0	0	0	0	0	0	0	0	0	0	0	0	0	0	0	0	0	0	0	0
OTU1010	0	0	0	0	0	0.000101557	0	0	0	0	0	0	0	0	0	0	0	0	0	0	0	0	0	0	0	0	0	0.000145533	0	0	0	0	0
OTU1011	0	0.00014879	0	0	0	0	0.000108656	5.6611e-05	0	0	0	0	0	0	0	0	0	0	0	0	0	0	0	0	0	0	0	0	0	0	0	0	0
OTU1012	0	0	0	0	0	0	0	4.52888e-05	0	0	0	0	0	0	0	0	0	0	0	0	0	0	0	0	0	0	0	0	4.63193e-05	0	0	0	0
OTU1013	0	0	0	0	0	0	0	3.39666e-05	0	0	0	0	0	0	0	0	0	0	0	0	0	0	0	0	0	0	0	0	0	0	0	0	0
OTU1014	0	0.000128952	0	0	0	0	0	0	0	0	0	0	0	0	0	0	0	0	0	0	0	0	0	0	0	0	0	0	0	0	0	0	0
OTU1015	0	0	0	0	0	3.38524e-05	0	0	0	0	0	0	0	0	0	0	0	0	0	0	0	0	0	0	0	0	0	0	0	0	0	0	0
OTU1016	0	0	0	0	3.53845e-05	0	0	0.000294377	0	0	0	0	0	0	0	0	0	0	0	0	0	0	0	0	0	0	0	3.63833e-05	0	0	0	0	0
OTU1017	0	0	0	0	0	3.38524e-05	0	0.000181155	0	0	0	0	0	0	0	0	0	0	0	0	0	0	0	0	0	0	0	0.000103086	0	0	0	0	0
OTU1018	0	0	0	0	0	0	0	0.000135866	0	0	0	0	0	0	0	0	0	0	0	0	0	0	0	0	0	0	0	8.48943e-05	0	0	0.000119825	0	0
OTU1019	2.68615e-05	0	0	2.9143e-05	0.000106153	9.30941e-05	0.000144875	0.000407599	0	0	0	0	0	0	0	0	0	0.000955856	0.000310647	0.000993765	0	0	0	0	0	0	0	0.000272874	0.000231597	9.36731e-05	0	0	0
OTU1020	0	0	0	0	0	0	0	3.39666e-05	0	0	0	0	0	0	0	0	0	0	0	0.000141966	0	0	0	0	0	0	0	0	0	0	0	0	0
OTU1021	0	0	0	5.82859e-05	0.000265383	0.000253893	0.00166606	0.00144924	0	0	0	0	0	0	0	0	0	0.000472789	0	0.000627019	0	0	0	0	0	0	0	0.000648835	0.000422664	0.000254255	0.00217989	0.000550477	0.000173907
OTU1022	0	0	8.80592e-05	0	0	6.77048e-05	0	0.000543466	0	0	0	0	0	0	0	0	0	0	0	0	0	0	0	0	0	0	0	0	0	0	0	0	0
OTU1023	0	0	0	0	0	0.000126947	0	0.000350988	0	0	0	0	0	0	0	0	0	0.000688627	0.000621293	0.000745324	0	0	0	0	0	0	0	8.48943e-05	3.47395e-05	0.000133819	0	0	0
OTU1024	0	0	7.54793e-05	6.99431e-05	0	5.07786e-05	0	0.000215122	0	0	0	0	0	0	0	0	0	0	0	0	0	0	0	0	7.72371e-05	0	0	0.000248619	0	0	0.000746602	0	0.000599014
OTU1025	0.000376061	0.000138871	0.000201278	0.000215658	0.00343229	0.00298747	0	0.000113222	0	0	0	0	0	0	0	0	0	0.000647515	0.000762496	0.000615188	0	0	0	0	0	0	0.00012332	0.00164937	0.00156907	0.00106609	0	0	0
OTU1026	0	0	0	0.00029143	0	0.000440081	0	0.000350988	0	0	0	0	0	0	0	0	0	0.00010278	0	0.000177458	0	0	0	0	9.93049e-05	0	0	0.000303194	5.78992e-05	0	0	0	0
OTU1027	0	0	0	0.000110743	0.000654612	0.000338524	0.000543281	0.00216254	0	0	0	0	0	0	0	0	0	0.000318619	0.000423609	0.00066251	0	0	0	0	0	0.000140012	0	0.000497238	0.000220017	0.000396995	0.00144712	0.000289302	4.34768e-05
OTU1028	0	7.93548e-05	0.000327077	4.66287e-05	0.000495382	0.000220041	0.00152119	0.00202668	0	0	0	0	0	0	0	0	0	0.000298063	0.000197684	0.000177458	3.13583e-05	0	0	0	3.31016e-05	0	0	0.000436599	0.000104219	0.000178425	0	0.00105274	0
OTU1029	0	0	0	0	0	0	0	0.000237766	0	0	0	0	0	0	0	0	0	0.000246672	0.000197684	0.000295763	0	0	0	0	0	0	0	0	0.000104219	0	0.000668255	0	0
OTU1030	0	0	0	0	0	5.07786e-05	0	0	0	0	0	0	0	0	0	0	0	0	0	0	0	0	0	0	0	0	0	0	0	0	0	0	0
OTU1031	0	0	0	0	0	0	0	0	0	0	0	0	0	0	0	0	0	0.000277507	0.000395369	0.000177458	0	0	0	0	0	0	0	3.03194e-05	0	0	0	0	0
OTU1032	0	0	0	1.74858e-05	0	0	0	0.000339666	0	0	0	0	0	0	0	0	0	3.08341e-05	0	0	0	0	0	0	0	0	0	0	4.05294e-05	0	0	0	0
OTU1033	0	6.94355e-05	0	0	0	0.000203114	0.000108656	0	0	0	0	0	0	0	0	0	0	0	0	0	0	0	0	0	0	0	0	0	5.78992e-05	0	0	0	0
OTU1034	0	0	0	5.82859e-05	0.00063692	0.000465471	0.00101413	0.00109825	0	0	0	0	0	0	0	0	0	0	0	5.91527e-05	0	0	0	0	0.000121373	0.000188478	0	0.000194044	0.000613731	0.00153891	0.0004793	0.000321447	0
OTU1035	0	0	0	0	0	5.07786e-05	0	0	0	0	0	0	0	0	0	0	0	0	0	0	0	0	0	0	0	0	0	0	0	0	0	0	0
OTU1036	0.000161169	0.000119032	0.000125799	0	0.00079615	0.000304672	0.00217313	0.00255882	0	0	0	0	0	0	0	0	0	0	0	0	0	0	0	0	0	0	0	0.000448727	0.000353185	0.00021857	0.00013826	0	0
OTU1037	0	0	0.000163538	0	0.000495382	0.000253893	0.00253531	0.00207196	0	0	0	0	0	0	0	0	0	3.08341e-05	0	0	0	0	0	0	0	0	0	0.000363833	0.000422664	0	0.000423996	0	0
OTU1038	0	0	2.51598e-05	0	0	0	0	5.6611e-05	0	0	0	0	0	0	0	0	0	0	0	7.09832e-05	0	0	0	0	0	0	0	0.000133405	2.31597e-05	0	0	0	0
OTU1039	0	0	0	8.16003e-05	0	0.000143873	0	0.000135866	0	0	0	0	0	0	0	0	0	9.25022e-05	0	0	0	0	0	0	6.06863e-05	0.000166938	0	0.000454791	0.000301076	0	0	0	0.000347814
OTU1040	0	0.000109113	3.77396e-05	0	0.000495382	0.000473934	0.000760594	0.00066801	0	0	0	0	0	0	0	0	0	0	0	0	0	0	0	0	0	0	0	0.000139469	0.000301076	0	0.00044704	0	0.00031883
OTU1041	0	0	0	0	0	0	0	0	0	0	0	0	0	0	0	0	0	0	0	0	0	0	0	0	0	0	0	0	0	0	0	0	0
OTU1042	0	0	0	0	0	0	0	0	0	0	0	0	0	0	0	0	0	0	0	7.09832e-05	0	0	0	0	0	0	0	0	0.000104219	0	0	0	0
OTU1043	0.000416353	0.00014879	0.00145927	0.000676117	0.0022823	0.000617806	0.00431003	0.00471004	0	0	0	0	0	0	0	0	0	8.22242e-05	0	0.000153797	0	0	0	0	3.31016e-05	0	0	0.000430535	0.000463193	0.000316704	0	0	0.000323661
OTU1044	0	2.97581e-05	0	0	0.000176922	4.23155e-05	0	0.0001019	0	0	0	0	0	0	0	0	0	0	0	0	0	0	0	0	0	0	0	0	0	0	0	0	0
OTU1045	0	0	0	0	0	0	0	0	0	0	0	0	0	0	0	0	0	0	0	0	0	0	0	0	0	0	0	0	0	0	0	0	0
OTU1046	0.000107446	7.93548e-05	0.000566095	0.000343887	0.000973072	0.000761679	0.000760594	0.00157379	0	0	0	0	0	0	0	0	9.79384e-05	0.000770852	0.000818978	0.000816307	0	0	0	0	7.17202e-05	0	0	0.000576068	0.000787429	0	0	0	0
OTU1047	0	0	8.80592e-05	0.000273944	7.07689e-05	0	0.0005795	0.000634044	0	0	0	0	0	0	0	0	0	0	0	0.000177458	0	0	0	0	0	0	0	0	3.47395e-05	0	0	0	0
OTU1048	0	0	0	0	0	0	0	0	0	0	0	0	0	0	0	0	0	6.16681e-05	5.64812e-05	0	0	0	0	0	0	0	0	0.000121278	0	0	0	0	0
OTU1049	0	0	0	0	0	0	0	0	0	0	0	0	0	0	0	0	0	0	0	0	0	0	0	0	0	0	0	0	0	0	0	0	0
OTU1050	0.000134308	0.000208306	0	0	0.000601536	0.00196344	0.00126766	0.000951065	0	0	0	0	0	0	0	0	0	6.16681e-05	0	7.09832e-05	0	0	0	0	0	0	0.000116469	0	0.000289496	0.000883203	0.00061756	0	0.000313999
OTU1051	6.71538e-05	9.91936e-05	0	0	0	0.000160799	0.000144875	0.000441566	0	0	0	0	0	0	0	0	0	0	0	0	0	0	0	0	0	0	0	0.000115214	0	0	0	0	0
OTU1052	0	0	3.77396e-05	0	0.000619228	0.00011002	0.000325969	0.000600077	0	0	0	0	0	0	0	0	0	0.000236394	0	0.000130136	0	2.55715e-05	0	0	8.27541e-05	6.46211e-05	0	0.000351705	0.000220017	7.13699e-05	0	0.0024671	0
OTU1053	0	0	0.000591254	0.000612002	0.000548459	0.000541638	0.000615719	0.00178891	0	0	0	0	0	0	0	0	0	0.00206588	0.00214629	0.0025199	0	0	0	0	0	0	0	0.000757985	0.000758479	0.000566499	0.00115216	0.00307383	0.0001256
OTU1054	0	0	0	0	0	0	0.000325969	0.000271733	0	0	0	0	0	0	0	0	0	0	0	0	0	0	0	0	0	0	0	4.8511e-05	0.000110008	0.000303322	0	0.000650929	7.72921e-05
OTU1055	0	0	0	0	0	0.00024543	0.000470844	0.000724621	0	0	0	0	0	0	0	0	0	0.00151087	0.0016662	0.00151431	0	0	6.0116e-05	0	0	0	0.000688535	0.000400216	0.000602152	0	0.000364084	0	0
OTU1056	0	0	7.54793e-05	5.24573e-05	0.000247691	0.000304672	0.000833032	0.000373633	0	0	0	0	0	0	0	0	0	0	0	0	0	0	0	0	0	0	0	6.67026e-05	0	4.01456e-05	0	0	0
OTU1057	0	0	0	0	0	0	0	9.05777e-05	0	0	0	0	0	0	0	0	0	0	0	0	0	0	0	0	0	0	0	0	0	0	0	0	0
OTU1058	0	0	0	0	0	5.07786e-05	0	6.79332e-05	0	0	0	0	0	0	0	0	0	0	0	0	0	0	0	0	0	0	0	0	0	0	0	0	0
OTU1059	4.02923e-05	0.000386855	0.000213858	0.000553716	0.000389229	0.000795531	0.000325969	0.00247956	0	0	0	0	0	0	0	0	0	0.00879799	0.00796385	0.00951175	7.83957e-05	7.67146e-05	0.000135261	8.33681e-05	0.00088271	0.000915465	0.000287746	0.00190406	0.00179487	0.00154784	0.00342423	0.00491813	0.00115938
OTU1060	0	0	8.80592e-05	0.000145715	0	0.000143873	0	0.000441566	0	0	0	0	0	0	0	0	0	0.00098669	0.000367128	0.000839968	0	3.83573e-05	3.0058e-05	0	0	0	0.000222661	0	0.000330025	0	0.000682081	0	0.00038646
OTU1061	0	0	0	0.000110743	0	0	0	0	0	0	0	0	0	0	0	0	0	2.0556e-05	0	5.91527e-05	0	0	0	0	0	0	0	6.06388e-05	3.47395e-05	0	0	0	0
OTU1062	0	0	0.000125799	4.08001e-05	0	0	0	0	0	0	0	0	0	0	0	0	0	0.000123336	0.000536572	0.000366747	0	0	0	0	0	0	0	0	0	0	0	0	0
OTU1063	0	0	7.54793e-05	0.000139886	8.84611e-05	0.000152336	0.000398406	0.000271733	0	0	0	0	0	0	0	0	0	0	0	0	0	0	0	0	0	0.000140012	0	4.8511e-05	0	0	0.000967818	0	0
OTU1064	6.71538e-05	0.000198387	0.000163538	0.000110743	0.00079615	0.000457007	0.000144875	0.000249089	0	0	0	0	0	0	0	0	0	0.00125392	0.000706015	0.001396	0	0	0	0	0	0	0	0.00029713	0.000115798	0	0.000511561	0	0
OTU1065	0	8.92742e-05	0	5.24573e-05	0.000406921	0.000262356	0.000181094	0.000237766	0	0	0	0	0	0	0	0	0	0.000729739	0.000593053	0.000579696	0	0	0	0	0	0	0	0.000181916	0.000179487	0	0	0	0
OTU1066	0	0	0	0	0	7.61679e-05	0	0	0	0	0	0	0	0	0	0	0	0	0	0	0	0	0	0	0	0	0	4.24471e-05	5.21093e-05	0.000115976	0	0	0
OTU1067	0	0	0	0	0	0.00013541	0.000615719	0.000747266	0	0	0	0	0	0	0	0	0	0	0	0	0	0	0	0	0	0	0	0	0	0	0	0	6.27998e-05
OTU1068	0	0	0.000125799	0	0	5.07786e-05	0	9.05777e-05	0	0	0	0	0	0	0	0	0	0	0	0	0	0	0	0	0	0	0	0	0	0	0	0	0
OTU1069	0.000107446	0.00076379	0.000188698	0.00049543	0.000371537	0.00408768	0.00177472	0.00225312	0	0	0	0	0	0	0	0	0	0.00380287	0.00223101	0.00339536	0	0.000102286	4.5087e-05	0	5.51694e-05	0	0	0.000830751	0.000827958	0.00050405	0.000520778	0.00102461	0.000497568
OTU1070	0	7.93548e-05	3.77396e-05	6.99431e-05	0	0.000372376	0	0.0003057	0	0	0	0	0	0	0	0	0	0	0	0	0	0	0	0	0	0	0	0.000133405	0	0	0	0	0
OTU1071	0	0	0	2.9143e-05	0	0	0	0	0	0	0	0	0	0	0	0	0	0	0	0	0	0	0	0	0	0	0	0	0	0	0	0	0
OTU1072	5.3723e-05	0.000109113	0	0.000128229	0	0.000220041	0	0.0001019	0	0	0	0	0	0	0	0	0	0	0	0	0	0	0	0	0	0	0	0.00010915	0	0	0	0	0
OTU1073	0	6.94355e-05	0.000213858	9.90861e-05	0.000247691	8.4631e-05	0	0.000226444	0	0	0	0	0	0	0	0	0	0	0	0	0	0	0	0	0	0	0	0	0	0.000138279	0	0	0
OTU1074	0	2.97581e-05	0	0	0	0.000101557	0	0	0	0	0	0	0	0	0	0	0	0	0	0	0	0	0	0	0	0	0	0	9.26387e-05	0	0	0	0
OTU1075	0	5.95161e-05	0	0	0	0	0	0	0	0	0	0	0	0	0	0	0	0	0	0	0	0	0	0	0.00012689	0.000129242	2.74044e-05	0.000212236	9.84286e-05	0.000196267	0	0	0
OTU1076	0	0	0	0	0	0	0	3.39666e-05	0	0	0	0	0	0	0	0	0	0	0	0	0	0	0	0	0	0	0	0	0	0	0	0	0
OTU1077	0.000120877	0	0	0	5.30767e-05	5.07786e-05	0	4.52888e-05	0	0	0	0	0	0	0	0	0	0	0	0	0	0	0	0	0	0	0	6.67026e-05	0	0	0	0	0
OTU1078	0	0.000128952	0	0.0001224	0	4.23155e-05	0	0.000135866	0	0	0	0	0	0	0	0	0	0	0	0	0	0	0	0	0	0	0	0	0	0	0	0	0
OTU1079	0	0	0	0	0	5.92417e-05	0	0	0	0	0	0	0	0	0	0	0	0	0	0	0	0	0	0	0	0	0	0	0	0	0	0	0
OTU1080	0	0	0	3.49716e-05	0	0	0	0	0	0	0	0	0	0	0	0	0	0	0	0	0	0	0	0	0	0	0	0	0	0	0	0	0
OTU1081	0	0	5.03195e-05	2.33144e-05	8.84611e-05	0.00013541	0.000144875	0.000362311	0	0	0	0	0	0	0	0	0	0	0	0	0	0	0	0	0	0	0	6.67026e-05	0.000121588	0.000147201	0	0	0.000376799
OTU1082	0.000107446	0	0	9.32575e-05	0.000194614	5.92417e-05	0	0.000396277	0	0	0	0	0	0	0	0	0	0	0	0	0	0	0	0	0	0	0	0	0	0	0	0	0
OTU1083	0	0	0	0	0.000459998	0	0	0	0	0	0	0	0	0	0	0	0	0	0	0	0	0	0	0	0	0	0	0	0	0	0	0	0
OTU1084	0.000282046	0.000287661	0.000138379	6.41145e-05	0.00422844	0.00424001	0.00449113	0.00572904	0	0	0	0	0	0	0	0	0	0	0	0	0	0	0	0	5.51694e-05	0.000107702	0.000161001	0.00206172	0.00145327	0.00157014	0.00123051	0.000357609	0.000246368
OTU1085	0	0	0	5.24573e-05	0	6.77048e-05	0	0.000169833	0	0	0	0	0	0	0	0	0	0	0	3.54916e-05	0	0	0	0	0	0	0	4.24471e-05	0	0	0	0	0
OTU1086	0	0	0	3.49716e-05	0	0	0	0	0	0	0	0	0	0	0	0	0	0	0	0	0	0	0	0	0	0	0	0	0	0	0	0	0
OTU1087	0.000147738	7.93548e-05	0	0	0.000336152	0.000270819	0	7.92555e-05	0	0	0	0	0	0	0	0	0	0	0	0	0	0	0	0	0	0	0	4.8511e-05	6.9479e-05	0	0	0	0
OTU1088	0	0	0	0	0	8.4631e-05	0	0	0	0	0	0	0	0	0	0	0	0	0	0	0	0	0	0	0	0	0	0	0	0	0	0	0
OTU1089	0	0	0	9.90861e-05	0	0.00013541	0	0	0	0	0	0	0	0	0	0	0	0	0	0	0	0	0	0	0	0	0	0.000266811	0.000214227	0.00049959	0	0	0
OTU1090	0.000308907	0.000238065	0.000150959	0.000145715	0.00095538	0.00154028	0	0	0	0	0	0	0	0	0	0	0	0	0	0	0	0	0	0	0	0	0	0.00138863	0.00122746	0.0014051	0	0.000401808	0
OTU1091	6.71538e-05	0	0	0.000104915	0	0.000203114	0	0	0	0	0	0	0	0	0	0	0	0	0	0	0	0	0	0	0	0	0	4.24471e-05	3.47395e-05	0	0	0.000393772	0
OTU1092	0	0.00293613	8.80592e-05	0.00406836	0	0.00291977	0	0.000758588	0	0	0.000136522	0	0.000144871	0	0	0.000101125	0	0.000123336	0	0.000177458	0.000109754	0	0	0	0.00985877	0.0177331	0.039387	0.00805283	0.00613731	0.0421395	0.120203	0.148986	0.0485249
OTU1093	0	5.95161e-05	5.03195e-05	0	0.00015923	0.000253893	7.24375e-05	0.000396277	0	0	0	0	0	0	0	0	0	0	0	0	0	0	0	0	0	0	0	0	4.63193e-05	0.000115976	0	0	0
OTU1094	0	0	0	0	0	0	0	0	0	0	0	0	0	0	0	0	0	0.000791408	0.000734256	0.00066251	0	0	0	0	0	0	0	4.24471e-05	9.26387e-05	0	0	0	0
OTU1095	0	0	0	3.49716e-05	0	0	0	0	0	0	0	0	0	0	0	0	0	0	0	0	0	0	0	0	0	0	0	0	0	0	0	0	0
OTU1096	0	0	0	2.33144e-05	0.000106153	0	0	0	0	0	0	0	0	0	0	0	0	0	0	0	0	0	0	0	0	0	0	9.09582e-05	4.05294e-05	0	0	0	0
OTU1097	0	0.000119032	0	9.90861e-05	0.000548459	0.000101557	0	0.000554788	0	0	0	0	0	0	0	0	0	0.000955856	8.47218e-05	0.000816307	0	3.83573e-05	0	0	0	9.69316e-05	0	0	0	0.000205189	0	0	0
OTU1098	0	0	0.000389976	0.00078686	0	0.000228504	0	0	0.000689451	0.00131195	0	0	0	0	0	0	0	0	0	0	0	0	0	0	0.000154474	0	0	0.000145533	5.21093e-05	0	0	0	0.00038163
OTU1099	0	0	0	0	0	0	0	7.92555e-05	0	0	0	0	0	0	0	0	0	0	0	0	0	0	0	0	0	0	0	0	0	0	0	0	0
OTU1100	0.000322338	0.000228145	0	0	0.00109692	0.000998646	0.000543281	0.000611399	0	0	0	0	0	0	0	0	0	0	0	0	0	0	0	0	0	0	0.000126745	0.000145533	0.000422664	0	0	0	0
OTU1101	0	0	0	0	0	0	0	9.05777e-05	0.000678508	0	0	0	0	0	0	0	0	0	0	0	0.000156791	0.000217358	0.000120232	0	0	0	0.000195256	0	0	0	0	0	0.000173907
OTU1102	0	0	0	0	0	0	0	0	3.2831e-05	0	0	0	0	0	0	0	0	0.000215838	0.000310647	0.000248441	0.000235187	0.000191786	0.000135261	0.00044463	7.17202e-05	0	0	0	0	0	0	0	0.00143956
OTU1103	0.0025787	0.00358089	0.00500679	0.00418493	0.00382152	0.00359682	0.00325969	0.00159643	0.00664281	0.00898685	0.00243464	0.00448322	0.00376663	0.00265124	0.00345242	0	0	0.000195282	5.64812e-05	0.000319425	0.00192853	0.00194344	0.00192371	0.00247325	0.000369635	9.69316e-05	0.00114756	0.00100054	0.000799009	0.00111962	0	0.000321447	0.00331873
OTU1104	0	0	0	0	0	0	0	0	0	0	0	0	0	0	0	0	0	0.000226116	0.000225925	0.000343086	0	0	0	0	0	0	0	0	0	0	0	0	0
OTU1105	0.000201461	0.000486048	0.000125799	0.000810174	0.00031846	0.000499323	0	6.79332e-05	0	0	0	0	0	0	0	0	0	0.000524179	0.000564812	0.000627019	0	0	0	0	0.00224539	0.00213249	0.00236363	0.00429929	0.00303392	0.00339007	0.00688533	0.00212958	0.000719782
OTU1106	0	0	0.000213858	8.16003e-05	0	0.00013541	0	0	0	0	0	0	0	0	0	0	0	0	0	0	0	0	0	0	0	0	0	0	0	0	0	0	0
OTU1107	0	0	0	0	0	0	0	0	0	0	0	0	0	0	0	0	0	0	0	0	0.000564449	0.000728788	0.000510986	0.000666945	0	0	0.000647429	0	0	0	0	0	0
OTU1108	0	0	0	9.90861e-05	0	0	0	0	0	0	0	0	0	0	0	0	0	0.000133614	0	0.000118305	0	7.67146e-05	0	0	0.00027033	0.000129242	0.000524109	0.000800432	0.000955337	0.000281019	0.00147016	0.000996484	0.000478245
OTU1109	0	0.000595161	0	0.000985032	0	0.00073629	0	0.000147189	0	0.000131195	0	0	0	0	0	0	0	0.000493345	0.000706015	0.000981935	0	0	7.5145e-05	0	0.00544522	0.00404959	0.00536784	0.00908975	0.00807694	0.00985351	0.0138628	0.00767052	0.00271971
OTU1110	0.0001746	0.000198387	0.00323303	0.00288515	0.00275999	0.00209039	0.00785947	0.0071896	0	0	0	0	0	0	0	0	0	0.00232283	0.000621293	0.0018219	0	0.000370787	0	0	0.000104822	0.000549279	0	0.0013098	0.00210174	0.00169504	0.00316154	0	0.000526552
OTU1111	0	0	0	0	0	0	0	0	0.00282347	0.00127915	0.000159276	0.00101092	0.0014901	0	0	0	0	0	0	0	0	0	0	0	0	0.000177708	0	0.00018798	0.000266336	0	0	0	0
OTU1112	0	0	0.000364817	0.000209829	0.000389229	0.000253893	0.000362188	0.0003057	0	0	0	0	0	0	0	0	0	0	0	0	0	0	0	0	0.000159991	0	0	0.000121278	0.000243177	0	0.000230433	0	0
OTU1113	0	0	0	0	0	0	0	0	0	0	0	0	0	0	0	0	0	0	0	0	0	0	0	0	0	0	0	0	0	0	0	0	0
OTU1114	0	8.92742e-05	0	0.000134058	0	0.00011002	0	0	0	0	0	0	0	0	0	0	0	0	0.000338887	0.000201119	0	0	0.000135261	0	0.00046894	0.000247714	0.000534386	0.000770112	0.000376345	0.00114638	0.00130886	0.00102059	0
OTU1115	0	0.000297581	0	0	0	6.77048e-05	0	0	0	0	0	0	0	0	0	0	0	0	0	0	0	0	0	0	0.000226194	0.000371571	0.00167509	0.000291066	0.000422664	0.000254255	0.00167755	0.00207735	0.00101446
OTU1116	0	0	0	0	0	0	0	0	0	0	0	0	0	0	0	0	0	0	0	0	0	0	0	0	0	0.000102317	0.000342555	0	0.000127378	0.000481747	0.00181581	0.00257157	0
OTU1117	0	0	0	0	0	0	0	0	0.000109437	0	0.00100116	0	0	0	0	0	0	0	0	0	0	0	0	0	0	0	0	0.00010915	0	0	0	0	0
OTU1118	0.000872999	0.00145815	0.00153475	0.00180686	0.000265383	0.000220041	0	0	0	0	0.00196819	0	0	0	0	0	0	0	0	0	0	0	0	0	0.000204127	0.000436192	0	0.000309258	6.9479e-05	0	0	0	0.000415445
OTU1119	0	8.92742e-05	0	0	0	4.23155e-05	0	0	0	0	0	0	0	0	0	0	0	0	0	0	0	0	0	0	0	0	0	0	0	0	0	0	0
OTU1120	0	0	0	6.41145e-05	0	0	0	0	0	0.000295188	0.000102391	0	0	0	0	0	0	0	0	0	0	0	0	0	0.000248262	0.000156168	0.000219235	0.000285002	8.68488e-05	0.000481747	0.000271911	0.00116524	0.000439599
OTU1121	0	0.00014879	0	0	0	0	0	0	0	0	0	0	0	0	0	0	0	0	0	0	0	0	0	0	0	0	0	0	0	0	0	0	0
OTU1122	0	0	0	0	0	0	0	3.39666e-05	0	0	0	0	0	0.000830187	0	0	0.000342784	0	0	0	0	0	0	0	0	0	0	0	0	0	0	0	0
OTU1123	0	0	0	0	0	0	0	0	0	0	0	0	0	0	0	0	0	0	0	0	0	0	0	0	0	0	0	0	0	0	0	0	0
OTU1124	0	0	0	0	0.000194614	0.000143873	0	0	0	0	0	0	0	0	0	0	0	0	0	0	0	0	0	0	0	0	0	0	0	0	0	0	0.000570029
OTU1125	0.000402923	0.000277742	0.000276757	9.32575e-05	0.00031846	0.000228504	0.000181094	0.000147189	0	0	0	0	0	0	0	0	0	0	0	0	0.0114615	0.00414259	0.00434338	0.0119494	0	0	0	0	0	0	0	0	0.00308202
OTU1126	0	0	0	0	0	8.4631e-05	0	0.000124544	0	0	0	0	0	0	0	0	0	8.22242e-05	0	0.000106475	0	0	0	0	0	0	0	9.09582e-05	0	8.47518e-05	0	0	0
OTU1127	0	0	0	0	0	0	0	0.000147189	0	0	0	0	0	0	0	0	0	0	0	0	0	0	0	0	0	0	0	0	0	0	0	0	0
OTU1128	0	0	0	0	0	0	0	0.000215122	0	0	0	0	0	0	0	0	0	0	0	0	0	0	0	0	0	0	0	2.42555e-05	0.000104219	0	0	0	0
OTU1129	0.0113221	0.0145517	0.00660444	0.008603	0.00475921	0.00465471	0.00220934	0.000849166	0.0175974	0.0174489	0.0166557	0.00175813	0.00120036	0.000990868	0.000380957	0.00101125	0	0	0	0	0	0	0	0	0.00364118	0.00463118	0.00247325	0.00182523	0.00217701	0.00122221	0	2.41085e-05	0.00138643
OTU1130	0.0022698	0.00242032	0.00382428	0.00414996	0.000919996	0.00155721	0	0	0.00292196	0.00206632	0.00333341	0	0	0	0	0	0	0	0	0	0	0	0	0	0.0012689	0.000646211	0.000171277	0.00040628	0.000173698	0.000249795	0	0	0.000362307
OTU1131	0	0	0	0	0	0	0	0	0	0	0	0	0	0	0	0	0	0.000246672	0.000197684	0.000201119	0	0	0	0	0	0	0	0	0	0	0	0	0
OTU1132	0	0	0	8.16003e-05	0	0	0	0	0	0	0	0	0	0	0	0	0	0	0	0	0	0	0	0	0	0	0	0	0	0	0	0	0
OTU1133	0	0	0.000239018	1.16572e-05	0	7.61679e-05	0	0	0	0	0	0	0	0	0	0	0	0	0	0	0	0	0	0	0	0	0	9.09582e-05	0	0	0	0	0
OTU1134	0.000147738	0	8.80592e-05	0.000145715	0	0	0	0	0	0	0	0	0	0	0	0	0	0	0	0	0	0	0	0	6.06863e-05	0	0	0	0	0.000156122	0	0	0
OTU1135	0	0.000109113	0	0	0	5.07786e-05	0	0	0	0	0	0	0	0	0	0	0	0	0	0	0	0	0	0	0	0	0	0	0	0	0	0	0
OTU1136	2.68615e-05	0	0	0	0	0	0	3.39666e-05	0	0	0	0	0	0	0	0	0	0	0	0	0	0	0	0	0	0	0	0	0	0	0	0	0
OTU1137	0	0	0	0	0	0	0	0	0	0	0	0	0	0	0	0	0	0	0	0	0	0	0	0	0	0	0	0	0	0	0	0	0
OTU1138	0.00337112	0.00509855	0.00523323	0.00580528	0.00325537	0.00285206	0.00691778	0.00713299	0	0	0	0	0	0	0	0	0	0	0	0	0	0	0	0	0.000231711	0.000247714	0.000239788	0.00089139	0.000937967	0.00165935	0.00280667	0.00148267	0.000521721
OTU1139	0.00179972	0.00427524	0.00359785	0.00715751	0.00286614	0.00519634	0.00282506	0.00357782	0.000273592	0.000393585	0.0013766	0	0	0	0	0	0	0.00288812	0.00163796	0.00291031	0.000156791	0.000447502	0.000180348	0	0.000673066	0.000457732	0.00018498	0.00211023	0.00244914	0.00176641	0.00189877	0.00249121	0.00685967
OTU1140	0.00406952	0.00586234	0.00689378	0.00767043	0.00336152	0.0044262	0.0218399	0.0293925	0.000372085	0.000983961	0	0	0	0	0	0	0	0.015787	0.0156453	0.0161132	0.0169492	0.0146653	0.0159157	0.0182298	0.000231711	3.23105e-05	0.000339129	0.00168576	0.00100745	0.000526353	0.0134204	0.0119779	0.021806
OTU1141	0	0	0	9.32575e-05	0	0	0	0	0	0	0	0	0	0	0	0	0	0	0	0	0	0	0	0	0	0	0	0	0	0	0	0	0
OTU1142	0	0	2.51598e-05	0.000104915	0	0	0	6.79332e-05	0	0	0	0	0	0	0	0	0	0.00123336	0.000423609	0.000922782	0	0	0	0	0	0	0	0	0	0	0	0	0
OTU1143	0	0	0	8.16003e-05	0	0	0	0.000158511	0	0	0	0	0	0	0	0	0	0.00179865	0.00273934	0.00157346	0.00123865	0.00384851	0.00413298	0.00225094	0	0	0.000363108	0	0	0	0	0	0.00478728
OTU1144	0	0	0	0	0	0	0	0	0	0	0	0	0	0	0	0	0	0	0	0	0	0	0	0	0	0	0	0	0	0	0	0	0
OTU1145	2.68615e-05	0	0	5.82859e-06	0	8.4631e-06	0	0	0	0	0	0	0	0	0	0	0	0	0	0	0	0	0	0	0	0.000107702	0	0.000151597	0	0	0	0	0
OTU1146	1.34308e-05	0.000446371	7.54793e-05	0	0	0	0	0	0	0	0	0	0	0	0	0	0	0	0	0	0	0	0	0	0	0	0	0	0	0	0	0	0
OTU1147	0	7.93548e-05	0	0.000174858	0	0.00013541	0	0	0	0	0	0	0	0	0	0	0	0	0	0	0.000376299	0.000230144	0.000120232	0.000333472	0	2.69254e-05	0	0	0	0	0	0	0.000420276
OTU1148	0	0	0	6.41145e-05	0	0	0	0	0	0	0	0	0	0	0	0	0	0	0	0	0	0	0	0	0	0	0	0	0	0	0	0	0
OTU1149	0.00163855	0.00330315	0.00230212	0.00254127	0.000884611	0.00221733	0.00137631	0.00146056	0	0	0	0	0	0	0	0	0	0	0	0	0	0	0	0	0.000209644	0.000640825	0.000232937	0.000412344	0.000225807	0.000173964	0	0.000924159	0.000391291
OTU1150	0	0	3.77396e-05	6.41145e-05	0	0	0	0	0	0	0	0	0	0	0	0	0	0	0	0	0	0	0	0	0	0	0	0	3.47395e-05	0	0	0	0
OTU1151	0.00188031	0.00380903	0.00295627	0.00339807	0.00148615	0.00186188	0.00242666	0.00076991	0.000547184	0	0.000364058	0	0	0	0	0	0	0	0	0	0	0	0	0	0.000772371	0.000134627	0.000736493	0.000503302	0.000573202	0.000664633	0	0.000441989	0
OTU1152	0	6.94355e-05	0	0	0	0	0	0	0	0	0	0	0	0	0	0	0	0	0	0	0	0	0	0	0	0	0	0	0	0	0	0	0
OTU1153	0	0	0	0	0	0	0	0	0	0	0	0	0	0	0	0	0	0	0	0	0	0	0	0	0	0	0	5.45749e-05	0	0	0	0	0
OTU1154	0	0	0	0	0	5.92417e-05	0	0	0	0	0	0	0	0	0	0	0	0	0	0	0	0	0	0	0	0	0	0	0	0	0	0	0
OTU1155	0	0	0	0	0	0	0	0	0	0	0	0	0	0	0	0	0	0	0	0	0	0	0	0	0	0	0	0.000169789	0	0	0	0	0
OTU1156	0	0.00718161	0	0.00624242	0	0.00519634	0	0.00135866	0.000262648	0.000327987	0.000364058	0.000329649	0.000124175	0	9.52392e-05	0.000182024	0	0.0113778	0.0112398	0.0153679	0.00181878	0.00272337	0.00291563	0.00230652	0.0523668	0.0443516	0.0464539	0.088569	0.0790382	0.0861658	0.126849	0.124026	0.0148836
OTU1157	0.000510369	0.000327339	0.00119509	0.000676117	0.0034146	0.00253047	0.0028975	0.00319286	0	0	0	0	0	0	0	0	0	0.000698905	0.000790737	0.000579696	0.000925069	0.00109958	0.000691334	0.000778102	0.000104822	0.000215404	0	0.00167969	0.0019512	0.000713699	0.000470083	0.000156705	0.000468583
OTU1158	0	0.000297581	0.000427716	0.000821832	0.00153922	0.00107481	0.00271641	0.00283055	0	0	0	0	0	0	0	0	0	0.0169793	0.0189494	0.0150366	0.00116026	0.00158543	0.00166822	0.00086147	0.000182059	0	0	0.000242555	0.000486353	0.000548656	0.00139642	0	0.00193713
OTU1159	0	0.0003075	0.000465456	0.000163201	0	0	0	0	0	0	0	0	0	0	0	0	0	0.0033198	0.00463146	0.00338353	0.00326126	0.0048458	0.00471911	0.0039183	0	0.000339261	0	0	0	0	0.00228589	0	0.00211104
OTU1160	0.000443215	0.00015871	0	0	0	0	0	0	0	0	0	0	0	0	0	0	0	0	0	0	0	0	0	0	0	0	0	0	0	0	0	0	0
OTU1161	0	0.000396774	0	0	0	0	0	0	0	0	0	0	0	0	0	0	0	0	0	0	0	0	0	0	0	0	0	0	0	0	0	0	0
OTU1162	0.000832707	0.000446371	0.000742213	0.000635317	0.00031846	0.000296209	0.000760594	0	0	0	0	0	0	0	0	0	0	0	0	0.000153797	0	0	0	0	0.000187576	0.000452347	0	0	0.000115798	0	0	0	0.00122701
OTU1163	0.000913291	0.000872903	0.000415136	0.00029143	0.00162768	0.000778605	0.000615719	0.0003057	0	0	0	0	0	0	0	0	0	0	0	0	0	0	0	0	0	0	0	0.000800432	0.000260546	0.000267637	0	0	0
OTU1164	0.00460675	0.00417605	0.00211342	0.00198172	0.00605074	0.00490014	0.000688156	0.00131338	0	0	0	0	0	0	0	0	0	0	0	0	0	0	0	0	0.000441355	0.000376956	0.000380236	0.00106724	0.00122167	0.000887664	0.00129964	0.000144651	0.0013043
OTU1165	0	0	0	0	0	0	0	0	0	0	0	0	0	0	0	0	0	0	0	0	0	0	0	0	0	0	0	0	0	0	0	0	0
OTU1166	0	0	0	0	0	0	0	0.000600077	0	0	0	0	0	0	0	0	0	8.22242e-05	0	0.000118305	0	0	0	0	0	0	0	0.000230427	0	0	0	0	0
OTU1167	0.000644676	0.00218226	0	0	0.000495382	0.00024543	0	0	0	0	0	0	0	0	0	0	0	0	0	0	0	0	0	0	0.000215161	0	0	0.00100054	0.000526883	0.000793991	0.000894079	0	0
OTU1168	0.000389492	0.0003075	0	5.82859e-05	0.000566151	0.00100711	0	0	0	0	0	0	0	0	0	0	0	0	0	0	0	0	0	0	0	0.000236944	0.000366534	0.000103086	0.000341605	0.000196267	0	0	0.000666644
OTU1169	0	8.92742e-05	0	0.000157372	0	7.61679e-05	0	0	0.000153211	0	0.00213884	0	0	0	0	0	0	0	0	0	0	0	0	0	0	0	0	0	0	0	0	0	0.000405783
OTU1170	0.000510369	0.00109113	0.000742213	0.00135806	0.00015923	0.000854773	0	0.000271733	0.00600808	0.00685493	0.00916972	0.000373602	0.000310437	0.000348143	0.00111906	0.00129439	0.00220361	0	0	0	0.000533091	0.000933361	0.000766479	0.000277894	0.00162198	0.00312335	0.00515888	0.00213448	0.00173119	0.00542858	0.0173885	0.0296334	0.00590801
OTU1171	0	8.92742e-05	0.000125799	5.82859e-05	0	0	0	0	0	0	0.000125145	0	0	0	0	0	0	0	0	0	0	0	0	0	0	0.000145397	0	0	8.10589e-05	0.000321165	0	0	0
OTU1172	0	0	0	0	0	9.30941e-05	0	0	0	0	0	0	0	0	0	0	0	0	0	0	0	0	0	0	0	0	0	5.45749e-05	0	0	0	0.000429935	0
OTU1173	0.000268615	0.000644758	0.000729633	0.000903432	0	0.000279282	0.0166968	0.0138923	0	0	0	0	0	0	0	0	0	0.000534457	0.000875459	0.000496883	0	0	0	0	8.8271e-05	8.61614e-05	0.000380236	0.000254683	0.000231597	0	0.00551195	0.00534003	0.000531383
OTU1174	0.00683625	0.00743952	0.0155362	0.0128229	0.0130392	0.0111544	0.0137993	0.0104164	0.0051873	0.000229591	0.00229812	0.000373602	0	0	0	0.000161799	0	0.0042551	0.00417961	0.00417618	0.00765142	0.00774817	0.00964862	0.00850354	0.00480525	0.00323644	0.00367561	0.00800432	0.00689	0.00627163	0.0120009	0.00907283	0.0127145
OTU1175	0.00036263	0.00111097	0.000125799	0.000163201	0.00079615	0.00182803	0	0.000192478	0	0	0	0	0	0	0	0	0	0	0	0	0	0	0	0	0.000226194	0	0.000188405	0	0.000266336	0	0	0	0
OTU1176	0	6.94355e-05	0	0	0	0	0	0	0	0	0	0	0	0	0	0	0	0	0	0	0	0	0	0	0	0	0	0.000103086	0	0	0	0	0
OTU1177	0	0	0	0	0	0	0	0	0	0	0	0	0	0	0	0	0	0	0	0	0	0	0	0	0	9.69316e-05	0	0	0	0	0	0	0
OTU1178	0	0	0	0	0	0	0.000181094	0.000113222	0	0	0	0	0	0	0	0	0	0	0	0	0	0	0	0	0	0	0	0	2.89496e-05	0	0	0	0
OTU1179	0	0	0	0	0	0	0	0	0	0	0	0	0	0	0	0	0	9.25022e-05	0.000141203	0.000106475	0	0	0	0	0	0	0	0	0	0	0	0	0
OTU1180	0	6.94355e-05	0	0	0	0	0.000108656	0.000124544	0	0	0	0	0	0	0	0	0	0	0	0	0	0	0	0	0.000132406	0	0	3.03194e-05	0	0	0	0	0
OTU1181	0	0.000119032	0	0	0.000194614	0	0	0	0	0	0	0	0	0	0	0	0	0	0	0	0	0	0	0	0	0.000150782	0	9.7022e-05	0	0	0	0	0
OTU1182	0	9.91936e-05	0	0	1.76922e-05	0	0	2.26444e-05	0	0	0	0	0	0	0	0	0	0	0	0	0	0	0	0	0	0	0	0	2.31597e-05	0	0	0	0
OTU1183	0	0	0	0	0	0.000101557	0	0	0	0	0	0	0	0	0	0	0	0	0	0	0	0	0	0	0	0	0	0	0	0	0	0	0
OTU1184	0.000134308	7.93548e-05	0	0	0.000300768	0	0	0	0	0	0	0	0	0	0	0	0	0	0	0	0	0	0	0	0	0	0	4.24471e-05	0	0.000307783	0	0	0
OTU1185	0	0	0	2.33144e-05	0	0	0	0	0	0	0	0	0	0	0	0	0	0	0	0	0	0	0	0	0	0	0	0	0	0.000138279	0	0	0
OTU1186	0	6.94355e-05	0.000213858	0.000244801	0.000336152	0.00013541	0.000398406	0.000350988	0	0	0	0	0	0	0	0	0	0	0	5.91527e-05	0	0	0	0	0	0	0	0	0.000121588	0.000107055	0	0	0
OTU1187	0	5.95161e-05	0	0	0	0	0	0	0	0	0	0	0	0	0	0	0	0	0	0	0	0	0	0	0	0	0	0	5.21093e-05	0	0.000732776	0	0
OTU1188	0	0	0	0	0	0	0	0	0	0	0	0	0	0	0	0	0	0	0	0	0	0	0	0	0	0	0	0	0	0	0	0	0
OTU1189	0	0	0	0	0	0	0	0	0	0	0	0	0	0	0	0	0	0	0	0	0.000172471	0.000230144	0.000165319	5.55787e-05	0	0	0	0	0	0	0	0	0
OTU1190	0	0	0	7.57717e-05	0	0	0	0	0	0	0	0	0	0	0	0	0	0.000246672	0	0.000141966	0.00153656	0.00164936	0.00177342	0.00166736	0	0	0.000116469	0	0	0	0	0	0.00184535
OTU1191	0	0	0	0	0	0	0	0	0	0	0	0	0	0	0	0	0	4.11121e-05	0.000169444	0	0.000768278	0.000920575	0.000736421	0.000917049	0	0	0.000181554	0	0	0	0	0	0.000545875
OTU1192	0.0001746	5.95161e-05	0.000213858	9.90861e-05	0.000300768	0	0	0	0	0	0	0	0	0	0	0	0	0	0	0	0	0	0	0	4.96524e-05	0.000183093	0	0	0.000110008	0	0	0	0
OTU1193	0.000631245	0.000704274	0.00123283	0.000862632	0	0.000279282	0	0.000135866	0	0	0	0	0	0	0	0	0	0	0	0	0	0	0	0	8.8271e-05	0.000344646	0	0.000667026	0.000156328	0.000566499	0	0	0
OTU1194	2.68615e-05	0	0	5.82859e-05	0	0	0	0	0	0	0	0	0	0	0	0	0	0	0	0	0	0	0	0	0	0	0	0	0	0	0	0	0
OTU1195	0.000134308	4.95968e-05	0.000226438	5.82859e-05	0	0	0	0	0	0	0	0	0	0	0	0	0	0	0.000169444	7.09832e-05	0	0	0	0	0	0	0	0	5.21093e-05	0.000205189	0	0	0
OTU1196	0	0.00014879	0	0	0	2.53893e-05	0.000325969	0.000713299	0	0	0	0	0	0	0	0	0	0	0	3.54916e-05	0	0	0	0	0	4.84658e-05	0	0	0	0	0	0	0
OTU1197	0	8.92742e-05	0	6.41145e-05	0	0.000177725	0	5.6611e-05	0	0	0	0	0	0	0	0	0	0	0	2.36611e-05	0	0	0	0	0.000182059	0.000414652	0	0.000278938	0.000133168	0	0.000705124	0	0
OTU1198	0	0	0	0.000163201	0	0.000143873	0	4.52888e-05	0	0	0	0	0	0	0	0	0	0	0	0	0	0	0	0	0	0	0	0	0	0	0	0	0
OTU1199	0	0	0.000138379	0	0.00015923	0	0.000253531	0.000158511	0	0	0	0	0	0	0	0	0	0	0	0	0	0	0	0	0	0	0	0.000224363	7.52689e-05	0	0	0	0
OTU1200	0	3.96774e-05	0	5.82859e-05	0.00031846	0.000169262	0	0	0	0	0	0	0	0	0	0	0	0	0	0	0	0	0	0	6.62032e-05	0	1.02766e-05	3.03194e-05	0	0.000865361	0	0	0
OTU1201	0.00132964	0.00151766	0.00189956	0.00210995	0.00468844	0.00485782	0.00532416	0.00410996	0	0	0	0	0	0	0	0	0	0.000719461	0.000734256	0.000686171	0	0	0	0	0.000259296	0.00032849	0.000298023	0.000939901	0.00147643	0.00165489	0.000935557	0.00257559	0.0001256
OTU1202	0.00114161	0.000704274	0.00108187	0.00132309	0.00307845	0.00240352	0.00684535	0.00546863	0	0	0	0	0	0	0	0	0	0.00644432	0.0063259	0.00653046	0.000156791	0.000306858	0.000240464	0.000138947	0.000369635	5.9236e-05	0	0.00121278	0.00124483	0.000802912	0.0018112	0.00143044	0.000990305
OTU1203	0	4.95968e-05	0	0	0	0	0	0	0	0	0	0	0	0	0	0	0	0	0	0	0	0	0	0	0	0	0	0	0	0	0	0	0
OTU1204	0.00053723	0.000525726	0	0.000186515	0.000442306	0.000516249	0.00130388	0.000701977	0	0	0	0	0	0	0	0	0	0	0	0	0	0	0	0	0	0	0	0.000145533	0.000173698	0.000258716	0	0	0
OTU1205	0.000161169	5.95161e-05	0.000150959	6.41145e-05	0	0.000541638	0.00028975	0.000747266	0	0	0	0	0	0	0	0	0	0.000349453	0.000367128	0.000496883	0	0	0	0	0	0	0	0.000194044	0.000104219	0.00132927	0	0	0
OTU1206	0	0	0	0	7.07689e-05	0.000118483	0	0.000113222	0	0	0	0	0	0	0	0	0	0	0	0	0	0	0	0	0	0	0	0	0	0	0	0	0
OTU1207	0.00110132	0.00113081	0.000540935	0.000681945	0.00314922	0.00258125	0.0126403	0.0122393	0	0	0	0	0	0	0	0	0	0.0010278	0.00107314	0.0012777	0	0	0	0	0.000226194	0	0	0.00103086	0.000445824	0.00157014	0.000972426	0	0.000966151
OTU1208	0.000402923	0.00104153	0.000402556	0.000606174	0.00348537	0.00231043	0.0113003	0.011243	0	0	0	0	0	0	0	0	0	0.00178838	0.0018074	0.00191655	0	0.000191786	0	0	4.96524e-05	0	0	0.000236491	0.000301076	0.000651251	0.00120747	0.000590658	0.000922674
OTU1209	0	0	0	0	0	0	0	5.6611e-05	0	0	0	0	0	0	0	0	0	0	0	0	0	0	0	0	0	0	0	0	0	0	0	0	0
OTU1210	0	7.93548e-05	0.000201278	0.000308915	0	0	0	0	0	0	0	0	0	0	0	0	0	0	0	0	0	0	0	0	0	0	0	0	3.47395e-05	0	0	0	6.27998e-05
OTU1211	0	0.000297581	0	7.57717e-05	0	0.000186188	0.000362188	0.0002038	0	0	0	0	0	0	0	0	0	0	0	0	0	0	0	0	0	0	0	0	4.63193e-05	0	0	0	0
OTU1212	0.000147738	0	0	0	0.000353845	0.000533175	0	0	0	0	0	0	0	0	0	0	0	0	0	0	0	0	0	0	0	0	0	0.00010915	0	0.000441602	0	0	0
OTU1213	0	0	0	0	0	0	0.000217313	0	0	0	0	0	0	0	0	0	0	0	0	0	0	0	0	0	0	0	0	0	0	0	0	0	0
OTU1214	0	0	0	0	8.84611e-05	0	0	0	0	0	0	0	0	0	0	0	0	0	0	0	0	0	0	0	0	0	0	0	0	0	0	0	0
OTU1215	0	0	0.000163538	0	0	0.000583954	0	0.000317022	0	0	0	0	0	0	0	0	0	0.00015417	0	0	0	0	0	0	2.20677e-05	7.00061e-05	0	0	0	0	0	0	0
OTU1216	8.05845e-05	0.000495968	0	1.74858e-05	0.000300768	0.000609343	0.00112278	0.000792555	0	0	0	0	0	0	0	0	0	0	0	0	0	0	0	0	0	0.000242329	0	6.06388e-05	0	9.36731e-05	0	0	0
OTU1217	0	0	0.000150959	7.57717e-05	0.000123846	0.000169262	0.000325969	0.000237766	0	0	0	0	0	0	0	0	0	0	0	3.54916e-05	0	0	0	0	0	0	0	0	0	0	0	0	0
OTU1218	0	0	0	3.49716e-05	0	0.000160799	0	0	0	0	0	0	0	0	0	0	0	0	0	0	0	0	0	0	0	0	0	7.27665e-05	0	0	0	0	0
OTU1219	0	0	0	2.33144e-05	0	0	0	0.000169833	0	0	0	0	0	0	0	0	0	0	0	0	0	0	0	0	0	0	0	0	0	0	0	0	0
OTU1220	0	0.000138871	0	0	0	0.000228504	0.000325969	0	0	0	0	0	0	0	0	0	0	0	0	0	0	0	0	0	0	0	0	4.24471e-05	0	0	0.000769646	0	0
OTU1221	0	0	0	0	0	0.000194651	0	0	0	0	0	0	0	0	0	0	0	0	0	0	0	0	0	0	0	0	0	8.48943e-05	0	0	0	0	0
OTU1222	0	0.000228145	0	0	0	0.000101557	0	0	0	0	0	0	0	0	0	0	0	0	0	0	0	0	0	0	0	0	0	0	0	0	0	0	0
OTU1223	0.000120877	0	0	0	0.000300768	9.30941e-05	0	7.92555e-05	0	0	0	0	0	0	0	0	0	0	0	0	0	0	0	0	0	0	0	0	0	0.000124897	0	0	0
OTU1224	0	0	0	5.24573e-05	0	0	0	0	0	0	0	0	0	0	0	0	0	0	0	0	0	0	0	0	0	6.46211e-05	0	6.67026e-05	7.52689e-05	0.000102594	0	0	0
OTU1225	0	6.94355e-05	0	0	0	0	0	0	0	0	0	0	0	0	0	0	0	0	0	0	0	0	0	0	0	0	0	0	0	0	0	0	0
OTU1226	0	6.94355e-05	0	0	0	7.61679e-05	0	7.92555e-05	0	0	0	0	0	0	0	0	0	0	0	0	0	0	0	0	0	0	0	0	0	0	0	0	0
OTU1227	0	0	0	0	0	0	0	0	0	0	0	0	0	0	0	0	0	0	0	0	0	0	0	0	0	0	0	0	0	0	0	0	0
OTU1228	0	0	0	0	0	0	0	0	0	0	0	0	0	0	0	0	0	0	0	0	0	0	0	0	5.51694e-05	0	0	0	0	0	0	0	0
OTU1229	0	8.92742e-05	0	0	0	0.000253893	0	0.000192478	0	0	0	0	0	0	0	0	0	0	0	0	0	0	0	0	0	4.30807e-05	0	0	4.63193e-05	0	0	0	0
OTU1230	0	6.94355e-05	0	0	0	0	0	0	0	0	0	0	0	0	0	0	0	0	0	0	0	0	0	0	0	0	0	0	0	0	0	0	0
OTU1231	0	0.000109113	0	0	0	0.000186188	0	0.000430244	0	0	0	0	0	0	0	0	0	0	0	0	0	0	0	0	0	0	0	4.8511e-05	0.000214227	0	0	0	0
OTU1232	0.000846137	0.000486048	0.000113219	0.000268115	0.00284845	0.00143026	0.00137631	0.00200403	0	0	0	0	0	0	0	0	0	0	0	0	0	0	0	0	0.00027033	0.000118472	0.000178129	0.000679154	0.00116377	0.00177087	0.000635995	0.000743345	0.000478245
OTU1233	0.000470076	0.000436452	0.000389976	0.000343887	0	0.00011002	0	0	0	0	0	0	0	0	0	0	0	0	0	0	0	0	0	0	8.8271e-05	0	0.000311725	0.000133405	0	0.00014274	0	0	0
OTU1234	0.0003492	0.000585242	0.000389976	0.000670288	0.00109692	0.00165877	0.00257153	0.00198139	6.5662e-05	0	0.000159276	0	0	0	0	0	0	0	0	0	0	0	0	0	0	0	0	0.000388088	0.000283706	0.000330086	0.000930949	0	0
OTU1235	0.00053723	0.000416613	0.000163538	0.000279772	0.000849227	0.00161645	0	0.000747266	0	0	0	0	0	0	0	0	0	0.000596125	0.000338887	0.000698002	0	0	0	0	0	0	0	0.000333513	0.000324235	0.000156122	0	0	4.34768e-05
OTU1236	0	2.97581e-05	2.51598e-05	7.57717e-05	0	5.07786e-05	0	9.05777e-05	0	0	0	0	0	0	0	0	0	0.000174726	0.000282406	0.000141966	0	0	0	0	4.96524e-05	0	0	0	0	0.000115976	0	0	0
OTU1237	0	5.95161e-05	0.000503195	0.000279772	0.000548459	0.00035545	0.00101413	0.000339666	0	0	0	0	0	0	0	0	0	0	0	0	0	0	0	0	0.000115856	0.000145397	0	0.000121278	0.000133168	0.000312244	0	0	0
OTU1238	0	0	0	9.32575e-05	0	4.23155e-05	0	0	0	0	0	0	0	0	0	0	0	0	0	0	0	0	0	0	0	0	0	0	0	0	0	0	0
OTU1239	0	0	0	0	0	3.38524e-05	0	0	0	0	0	0	0	0	0	0	0	0	0	0	0	0	0	0	0	0	0	0	0	0	0	0	0
OTU1240	0	0	0	0	0	0	0	0	0	0	0	0	0	0	0	0	0	0.000113058	0	0	0	0	0	0	0	0	0	0	0	0	0	0	0
OTU1241	0.000402923	0.000376936	0	0.000110743	0.000672305	0.000753216	0.00431003	0.00384955	0	0	0	0	0	0	0	0	0	0	5.64812e-05	7.09832e-05	0	0	0	0	0.000115856	0	0	0.0002183	0.000266336	0.000133819	0.000290345	0.00079558	0.000323661
OTU1242	0.000429784	0.000109113	0.000314497	0.000238972	0.00104384	0.000770142	0.00202825	0.00242295	0	0	0	0	0	0	0	0	0	0.000318619	0	0.000248441	0	0	0	0	6.62032e-05	0	0	0.000369896	0.000260546	0	9.21731e-05	0	0
OTU1243	6.71538e-05	0.000198387	0.000201278	0.000128229	0.000283076	0.000465471	0.000398406	0.000237766	0	0	0	0	0	0	0	0	0	5.13901e-05	0	0	0	0	0	0	0	0	0	6.67026e-05	0.000173698	0	0	0	0.00157
OTU1244	6.71538e-05	0	0	5.24573e-05	0	0	0.00028975	0.000226444	0	0	0	0	0	0	0	0	0	0	0	0	0	0	0	0	0	0	0	0.000145533	7.52689e-05	0	0	0	0
OTU1245	1.34308e-05	8.92742e-05	0	0.0001224	0	0.000126947	0	0	0	0	0	0	0	0	0	0	0	0	0	5.91527e-05	0	0	0	0	0	0	0	0.000127341	8.10589e-05	0.000249795	0	0	0
OTU1246	5.3723e-05	6.94355e-05	0.000251598	0.000658631	0	0	0	0	0	0	0	0	0	0	0	0	0	9.25022e-05	0	5.91527e-05	0	0	0	0	0	0	0	0	0	0	0	0	0
OTU1247	0	0	0	5.24573e-05	0	0	0	0	0	0	0	0	0	0	0	0	0	0	0	0	0	0	0	0	0	0	0	0	0	0	0	0	0
OTU1248	0	0.000238065	0	2.33144e-05	8.84611e-05	5.92417e-05	0	0	0	0	0	0	0	0	0	0	0	0	0	0	0	0	0	0	2.20677e-05	0	0	0	0	0	0	0	0
OTU1249	0.000241754	0.000218226	0.000188698	4.08001e-05	0	0	0	0	0	0	0	0	0	0	0	0	0	0	0	0	0	0	0	0	0	0	0	6.06388e-05	0	0	0	0	0
OTU1250	0	0	0	0	0	0	0	0	0	0	0	0	0	0	0	0	0	0.00630043	0.00711663	0.00718114	0.00420201	0.0035033	0.00441853	0.0044463	0.000104822	0	0	0.000175852	0.000110008	0.000156122	0	0	0.00109658
OTU1251	0.00198775	0.00269806	0.0025663	0.00296093	0.000990765	0.00196344	0.00086925	0.00109825	0	0	0	0	0	0	0	0	0	0.000236394	0	0.000402238	0	0	0	0	6.06863e-05	0.000565434	0	0.000921709	0.00118114	0.00171734	0.000543821	0.000747363	0.000328491
OTU1252	0	0.000178548	0	0	0	1.69262e-05	0	0	0	0	0	0	0	0	0	0	0	0	0	0	0	0	0	0	0	0	0	0	0	0	0	0	0
OTU1253	0.000255184	0	0.000339657	0.000361373	0	0.00013541	0	4.52888e-05	0	0	0	0	0	0	0	0	0	0.000328897	0.000310647	0.00044956	0	0	0	0	0	0	0	0.000206172	4.63193e-05	7.13699e-05	0	0	0
OTU1254	5.3723e-05	7.93548e-05	0	0	0	0	0	0	0	0	0	0	0	0	0	0	0	0	0	0	0	0	0	0	0	0	0	0	0	0	0	0	0
OTU1255	0	0	0	0	0	8.4631e-05	0	0.0002038	0	0	0	0	0	0	0	0	0	0	0	0	0	0	0	0	0	0	0	0	2.89496e-05	0.000352389	0	0	0
OTU1256	0	0	0	0	0	0	7.24375e-05	0	0	0	0	0	0	0	0	0	0	0	0	0	0	0	0	0	0	0	0	0	0	0	0	0	0
OTU1257	0	0	0	0	0	0	0	5.6611e-05	0	0	0	0	0	0	0	0	0	0	0	0	0	0	0	0	0	0	0	0	0	0	0	0	0
OTU1258	0	0.000426532	0	5.24573e-05	0.000141538	0.000287745	0	0.000294377	0	0	0	0	0	0	0	0	0	0	0	0	0	0	0	0	0	0	0	0.000121278	7.52689e-05	0	0	0	0
OTU1259	0	0	0	0	0	7.61679e-05	0	0	0	0	0	0	0	0	0	0	0	0	0	0	0	0	0	0	0	0	0	0	0	0	0	0	0
OTU1260	0.000107446	0.000168629	0.000213858	8.74289e-05	0	0.00011002	0	0.000237766	0	0	0	0	0	0	0	0	0	0	0	0	0	0	0	0	4.41355e-05	0	0	0	0	0	0	0	0
OTU1261	0	0	0	0	0	0	0	0	0	0	0	0	0	0	0	0	0	0	0	0	0	0	0	0	0	0	0	0	0	0	0	0	0
OTU1262	0	0	0	0	0	8.4631e-05	0	0	0	0	0	0	0	0	0	0	0	0	0	0	0	0	0	0	0	0	0	0	0	0	0	0	0
OTU1263	0	0.000188468	0.000113219	0	0.000176922	5.07786e-05	0	0.000124544	0	0	0	0	0	0	0	0	0	0	0	0	0	0	0	0	0	0	0	0	0	0	0	0	0
OTU1264	0	0.000357097	2.51598e-05	0	3.53845e-05	0.00013541	0	0	0	0	0	0	0	0	0	0	0	0	0	0	0	0	0	0	0	0	0	7.27665e-05	8.68488e-05	1.78425e-05	0	0	0
OTU1265	0	0	2.51598e-05	5.82859e-05	0	5.92417e-05	0	9.05777e-05	0	0	0	0	0	0	0	0	0	8.22242e-05	0	0	0	0	0	0	0	0	0	0	0	8.47518e-05	0	0	0
OTU1266	4.02923e-05	0.000694355	6.28994e-05	0.000221487	0.000300768	0.000761679	0.00394784	0.00414393	0	0	0	0	0	0	0	0	0	0.00111003	0.000847218	0.00087546	0	0.000127858	7.5145e-05	0	0	0	0	0.000157661	0.000231597	0	0.000843384	0	0
OTU1267	0	0	0	0.000151543	0	6.77048e-05	0.00101413	0.000600077	0	0	0	0	0	0	0	0	0	0	0	0	0	0	0	0	0	0.000156168	0	0	0	0	0	0	0
OTU1268	0	0	0	5.82859e-05	0	0.000118483	0	0	0	0	0	0	0	0	0	0	0	0	0	0	0	0	0	0	0	0	0	0	0	0	0	0	0.000845382
OTU1269	6.71538e-05	0.0015871	0.000213858	0.000711088	0.00122076	0.00301286	0.00470844	0.00440434	0	0	0	0	0	0	0	0	0	0.000945578	0.000875459	0.00117122	4.70374e-05	0	0	0	0.000154474	0	0	0.000254683	0.000613731	0.000486208	0.00258085	0.00123757	0
OTU1270	2.68615e-05	0.000208306	0.000201278	0.000612002	0	0.000643196	0.0052155	0.00491384	0	0	0	0	0	0	0	0	0	0.00150059	0.000734256	0.00144333	0	8.95003e-05	0.000105203	0	0	0	0.000126745	7.27665e-05	0	0.000240874	0.00185268	0.00121748	0
OTU1271	5.3723e-05	0	0	0	0	0	0	3.39666e-05	0	0	0	0	0	0	0	0	0	0	0	0	0	0	0	0	0	0	0	1.81916e-05	0	0	0	0	0
OTU1272	0	0	0	0	0	0	0	4.52888e-05	0	0	0	0	0	0	0	0	0	0	0	0	0	0	0	0	0	0	0	0	0	0	0	0	0
OTU1273	0	0	0	0	0	0	0	0.000124544	0	0	0	0	0	0	0	0	0	0	0	0	0	0	0	0	0	0	0	0	0	0	0	0	0
OTU1274	0	0	0	0	0.00015923	0.000448544	0	9.05777e-05	0	0	0	0	0	0	0	0	0	0	0	0	0	0	0	0	0	0	0	9.09582e-05	2.89496e-05	0	0	0	0
OTU1275	0	0	0	0	0	3.38524e-05	0	0	0	0	0	0	0	0	0	0	0	0	0	0	0	0	0	0	0	0	0	0	0	0	0	0	0
OTU1276	0.000376061	0.00119032	0	0.00041383	0	0	0	0	0.000700395	0	0	0	0	0.000615945	0	0	0	0	0	0	0	0	0.000180348	0	0.00118062	0.000199248	0.00127773	0	0.000248966	0.00064233	0	0	0
OTU1277	0	0	0	0	0	0	0	0	0.00020793	0.000295188	6.82609e-05	0	0	0	0	0	0	0	0	0	0	0	0	0	0	0.000215404	0.000537811	0	0	0	0	0	0
OTU1278	0	0	0	0	0	0	0	0	0	0	0	0	0	0	0	0	0	0.000277507	0	0	0.0143935	0.0124533	0.0125492	0.0128387	0	0	0	0	0	0	0	0	0.000618337
OTU1279	0	0	0	0	0	0	0	0	0	0	0	0	0	0	0	0	0	0	0	0	0	0.000140643	0	5.55787e-05	0	0	0	0	0	0	0	0	0
OTU1280	0	0	0	0	0	0	0	0	0	0	0	0	0	0	0	0	0	0.00276479	0.00304999	0.00300496	0.0568055	0.0477292	0.0449968	0.100347	0	0	0	0	0	0	0.000682081	0	0.00489355
OTU1281	0	0	0	0	0	0	0	0	0	0	0	0	0	0	0	0	0	0	0	0	0	0	0	0	0	0	0	6.06388e-05	0	0	0	0	0
OTU1282	0	0.00014879	0.000540935	0.000681945	0	0	0	0	0	0	0	0	0.00813345	0	0	0	0.0176779	0.00166504	0.00163796	0.00218865	0.0131705	0.0132716	0.0118729	0.0127553	0.000132406	9.15465e-05	0	0.000103086	0.000127378	0.000191807	4.14779e-05	0	0.00526069
OTU1283	0	0	0	0	0	0	0	0	0.000186042	0	0.000113768	0	0	0	0	0	0	0	0	0	0	0	0	0.000111157	0	0	0.000232937	0	0	0	0	0	0
OTU1284	0	0.000654677	0.000553515	0.000763546	0	0.000160799	0	0	0	0	0	0	0.00376663	0	0	0.000323598	0.00122423	0.000298063	0.000310647	0.000272102	0	0.000460287	0.000541044	0.000611366	0	0.000527739	0	0.000315322	0	0	0	0	0
OTU1285	0	0	0	0	0	0	0	0	0	0	0	0	0	0	0	0	0	0	0	0	0	0	0	0	0	0	0	0	0	0	0	0	0.00101929
OTU1286	0	0.000833226	0	0.000711088	0	0.000524712	0.000470844	0.0002038	0.000273592	0	0	0.000329649	0	0	0.000321432	0.000465173	0.000391754	9.25022e-05	0	0	4.70374e-05	0.000281287	0.000225435	0.000833681	0.00178749	0.00383418	0.00927981	0.0019647	0.00209595	0.0075786	0.0193195	0.0276404	0.0179124
OTU1287	0	0	0	0	0	0	0	0	0	0	0	0	0	0	0	0	0	0	0	0	0	0	0	0	0	0	0	0	0	0	0	0	0
OTU1288	0	0	0	0	0	0	0	0	0	0	0	0	0	0	0	0	0	0	0	0	0	0	0	0	0	0	0	0	0	0	0	0	0
OTU1289	0	0	0	0	0	0	0	0	0	0	0	0	0	0	0	0	0	0.00151087	0.00146851	0.00156163	0.0601452	0.0483174	0.0440049	0.0629707	0	0	0	0	0	0	0	0	0.00266175
OTU1290	0	0	0	0.000209829	0	0	0	0	0	0	0	0	0	0	0	0	0	0.000647515	0.00110138	0.00136051	0.00355917	0.00374623	0.00315609	0.00319578	0	0	0	0	0	0	0	0	8.21228e-05
OTU1291	0	0	0	0	0	0	0	0	0	0	0	0	0	0	0	0	0	0.000842798	0.000367128	0.000319425	0.00710265	0.00586866	0.00584628	0.00655829	0.000319982	0	0	0	0	0	0	0	0.00674373
OTU1292	0	0.000585242	3.77396e-05	0.000961718	0	0	0	0	0.00107248	0	0.000876015	0.0266136	0.0384528	0.0252537	0	0.02158	0	0	0	0	0	0	0	0	0.00123028	0.00147013	0.00226429	0.00232246	0.00114061	0.00325179	0	0	0.000599014
OTU1293	0	0	0	0	0	0	0	0	0	0	0	0	0	0	0.000464291	0	0	0	0	0	0	0	0	0	0	0	0	0	0	0	0	0	0
OTU1294	0	0.000119032	0.000490615	0.00082766	0	0	0	0	0	0	0.000307174	0	0	0	0.00248812	4.04498e-05	0	0	0	0	0	0	4.5087e-05	0	0	0.000554664	0.000787876	0	0	0	0	0	0.00119803
OTU1295	0	7.93548e-05	0	0.000268115	0	0.000304672	0	0	0	0	0	0.000219766	0.000124175	0	0	0	0	0	0	0	0	0	0	0	0.00012689	0.000446962	0	8.48943e-05	0.000144748	0	0	0	0
OTU1296	0.000752122	0.00144823	0.00128315	0.000973375	0.000566151	0.00095633	0	0	0.00248421	0.00301748	0.00212747	0.023471	0.070345	0.0229506	0.0645365	0.00827198	0.121786	0.000544735	8.47218e-05	0.000591527	0.0156478	0.0135273	0.0104301	0.0135056	0.00284674	0.00374802	0.00302133	0.00264991	0.00223491	0.00188238	0	0.00187243	0.0111252
OTU1297	0	0	0.000239018	0.000209829	3.53845e-05	5.92417e-05	0	3.39666e-05	0	0	0	0	0	0	0	0	0	0	0	0	0	0	0	0	0	0	0	4.8511e-05	6.36891e-05	0	0	0	0
OTU1298	0	0	0	2.9143e-05	0	0	0	0	0	0	0	0	0	0	0	0	0	0	0	0	0	0	0	0	0	0	0	0	0	0	0	0	0
OTU1299	0	0	0	0	0	0	0	0	0	0	0	0	0	0	0	0	0	0	0	0	0	0	0	0	0	0	8.22132e-05	0.00010915	0	0	2.30433e-05	0	0
OTU1300	0	0	0	0	0	0	0	0	0	0	0	0	0	0	0	0	0	0	8.47218e-05	0	0	0	0	0	0	0	0.000178129	6.06388e-05	0	0	0	0	0
OTU1301	0	0	0.000138379	0	0	0.000177725	0.00191959	0.00194742	0	0	0	0	0	0	0	0	0	0	0	0	0	0	0	0	4.41355e-05	0	0	0	0	0	0	0.000972376	0.00019323
OTU1302	0	0	0	0	0	9.30941e-05	7.24375e-05	0.000294377	0	0	0	0	0	0	0	0	0	0	0	0	0	0	0	0	6.06863e-05	0	0	0	0	0	0.00071895	0	0
OTU1303	0.000201461	0.000813387	0.000125799	0.000396344	0.000106153	0.000346987	0.00108656	0.000883132	0	0	0	0	0	0	0	0	0	0.000236394	0.000395369	0.000390408	0	0	0	0	0	0	0	0	0	0	0	0	0
OTU1304	0	0	0	0	0	0	0	0	0	0	0	0	0	0	0	0	0	0	0	0	0	0	0	0	0	0	0	0	0	0	0	0	0
OTU1305	0	0.000495968	0	0.000163201	0.000229999	0.000634733	0.00264397	0.00160775	0	0	0	0	0	0	0	0	0	0	0	0	0	0	0	0	0.000110339	0	0	0	0.000110008	0.000330086	0	0	0
OTU1306	0	6.94355e-05	0	0	0	0	0	0	0	0	0	0	0	0	0	0	0	0	0	0	0	0	0	0	0	0	0	0	0	0	0	0	0.000594183
OTU1307	0	0	0	8.74289e-05	0	0	0	5.6611e-05	0	0	0	0	0	0	0	0	0	0	0	0	0	0	0	0	0	0	0	0	0	0	0	0	0
OTU1308	8.05845e-05	0.000168629	0	0.000157372	0	5.07786e-05	0	0.000283055	0	0	0	0	0	0	0	0	0	0.000123336	0	0.000106475	0	0	0	0	0	0	0	7.27665e-05	0	0	0	0	0
OTU1309	0	0	0	0	0	0	0	0.000135866	0	0	0	0	0	0	0	0	0	0	0	0	0	0	0	0	0	0	0	0	0	0	0	0	0
OTU1310	0	0	0	9.90861e-05	0	0	0	0	0	0	0	0	0	0	0	0	0	0	0	0	0	0	0	0	0	0	0	0	0	0	0	0	0
OTU1311	0	0	0	0	0	0.000118483	0	0	0	0	0	0	0	0	0	0	0	0	0	0	0	0	0	0	0	0	0	0	0	0	0	0	0
OTU1312	0	5.95161e-05	0	0	0.000106153	0	0.000507063	0.0012228	0	0	0	0	0	0	0	0	0	0	0	0	0	0	0	0	0	0	0	9.7022e-05	9.26387e-05	0	0.000838775	0	0
OTU1313	0	0	0.000150959	0.000204001	0	0.00011002	0.000108656	3.39666e-05	0	0	0	0	0	0	0	0	0	0	0	0	0	0	0	0	0	0	0	0	0	0	0	0	0
OTU1314	0.000550661	0.00238065	0.000968651	0.00201669	0.00168076	0.00666046	0.00220934	0.00218519	0	0	0	0	0	0	0	0	0	0.000565291	0.00048009	0.000485052	0	0	0	0	2.20677e-05	0	0	0.000497238	0.00072374	0	0.0014886	0	0
OTU1315	6.71538e-05	0.000952258	6.28994e-05	0.00134058	0.000371537	0.00209885	0.00184716	0.00348724	0	0	0	0	0	0	0	0	0	0.000842798	0.00118611	0.00118305	0	7.67146e-05	0	0	0	5.38509e-05	0	0.00051543	0.000191067	0	0.000612951	0.000253139	0.000188399
OTU1316	0	0	0	0.000145715	0.000265383	0.000338524	0	0	0	0	0	0	0	0	0	0	0	0	0	0	0	0	0	0	0	0	0	0	0	0	0	0	0
OTU1317	0	0	0	4.08001e-05	0	0	0	0	0	0	0	0	0	0	0	0	0	0	0	0	0	0	0	0	0	0	0	0.000206172	0	0.000240874	0	0	0
[truncated: 154 more rows]

## Sheet: Fig3C_samples
sample	treatment	time	sample_id	Compound	Concentration
[truncated: 33 more rows]

[truncated: 1 more sheets: Fig3d]
