# Supplementary material for: Environmental connectivity controls diversity in soil microbial communities
Source: Commun Biol. 2021 Apr 22;4:492. doi: 10.1038/s42003-021-02023-2 (PMC8062517; doi:10.1038/s42003-021-02023-2)
Supplement: Supplementary file 6 — Supplementary Data 3 [file 42003_2021_2023_MOESM6_ESM.xlsx]

## Sheet: Fig4A_B
Panel A	Sample	PVSC_sandcellextract_241017
	Beads with one microcolony						Beads with more than one microcolony
Time (h)	T0	T6	T24	T48	T72		T0	T6	T24	T48	T72
# bins	9	10	16	15	15		6	9	16	15	15
limit up	2.75	2.75	2.75	2.75	2.75		3.25	3	3	3	3
limit end	5	5.25	6.75	6.5	6.5		4.75	5.25	7	6.75	6.75
Counts	0.0952381	0.0686275	0.047619	0.195175	0.201923		0.0722892	0.0117647	0.0107143	0.0203327	0.0288184
	0.180952	0.107843	0.113872	0.192982	0.197115		0.240964	0	0.025	0.077634	0.0850144
	0.257143	0.130719	0.146998	0.164474	0.163462		0.253012	0.105882	0.0714286	0.133087	0.136888
	0.247619	0.173203	0.0890269	0.0899123	0.112981		0.289157	0.223529	0.05	0.107209	0.131124
	0.136508	0.169935	0.0848861	0.0833333	0.0697115		0.13253	0.270588	0.0714286	0.116451	0.121037
	0.0666667	0.117647	0.0414079	0.0241228	0.0360577		0.0120482	0.188235	0.05	0.0609982	0.0648415
	0.0126984	0.130719	0.0496894	0.0307018	0.0336538			0.117647	0.0642857	0.0609982	0.0634006
	0	0.0555556	0.0496894	0.0372807	0.03125			0.0588235	0.0642857	0.0573013	0.0691643
	0.0031746	0.0392157	0.0973085	0.0548246	0.0192308			0.0235294	0.110714	0.0794824	0.0619597
		0.00653595	0.0786749	0.0416667	0.0552885				0.121429	0.064695	0.0634006
			0.0496894	0.0241228	0.0216346				0.103571	0.0573013	0.0605187
			0.0414079	0.0219298	0.0288462				0.110714	0.0813309	0.0590778
			0.0455487	0.0285088	0.0144231				0.0892857	0.0443623	0.0331412
			0.047619	0.00877193	0.0120192				0.0357143	0.0369686	0.0172911
			0.0144928	0.00219298	0.00240385				0.0178571	0.00184843	0.00432277
			0.00207039						0.00357143
Panel B	Sample	0.1mMMixedCPVSC_250817_fig3A			combined with 0.1mMMixedCPVSC_071117
	Beads with one microcolony						Beads with more than one microcolony
Time (h)	T0	T6	T24	T48	T72		T0	T6	T24	T48	T72
# bins	12	15	15	16	15		7	14	16	16	16
limit up	2.75	2.75	2.75	2.75	2.75		3	3	3	3	3
limit end	5.75	6.5	6.5	6.75	6.5		4.75	6.5	7	7	7
Counts	0.20911	0.199143	0.136012	0.107872	0.102729		0.0438596	0.0245902	0.0189274	0.0206186	0.0106157
	0.244306	0.226981	0.140649	0.148688	0.11236		0.140351	0.180328	0.0536278	0.0773196	0.0467091
	0.215321	0.220557	0.177743	0.148688	0.157303		0.315789	0.221311	0.119874	0.110825	0.07431
	0.186335	0.124197	0.177743	0.125364	0.168539		0.298246	0.213115	0.170347	0.110825	0.0912951
	0.0973085	0.122056	0.114374	0.0932945	0.131621		0.0964912	0.172131	0.148265	0.115979	0.101911
	0.0269151	0.0535332	0.0710974	0.0932945	0.0754414		0.0614035	0.0901639	0.129338	0.121134	0.146497
	0.0144928	0.0192719	0.0525502	0.0685131	0.0722311		0.0438596	0.0491803	0.0883281	0.126289	0.118896
	0.00207039	0.0149893	0.0355487	0.0626822	0.0497592			0.0163934	0.0820189	0.0927835	0.121019
	0	0.00214133	0.0370943	0.0568513	0.0609952			0.00819672	0.0567823	0.0798969	0.0912951
	0	0.00428266	0.0185471	0.0364431	0.024077			0.00819672	0.0315457	0.056701	0.07431
	0.00207039	0.00214133	0.0170015	0.0233236	0.0192616			0	0.0252366	0.0309278	0.0530786
	0.00207039	0	0.00772798	0.016035	0.0128411			0	0.0283912	0.0309278	0.0254777
		0.00428266	0.00618238	0.00728863	0.00321027			0.00819672	0.0189274	0.0128866	0.029724
		0.00214133	0.00463679	0.0058309	0.00642055			0.00819672	0.0126183	0.00515464	0.00636943
		0.00428266	0.00309119	0.00437318	0.00321027				0.0126183	0.00257732	0.00636943
				0.00145773					0.00315457	0.00515464	0.00212314

## Sheet: Fig4C
Scatter plot data
SC_interactions_SCREP_241017.xlsx																					0.1mMMixedCPVSC_250817_fig3A			0.1mMMixedCPVSC_071117			Combined data
T0				T6				T24				T48				T72					T0				T6				T24				T48				T72
SC_intraction1	SC_intraction2	Distance		SC_intraction1	SC_intraction2	Distance		SC_intraction1	SC_intraction2	Distance		SC_intraction1	SC_intraction2	Distance		SC_intraction1	SC_intraction2	Distance			SC_intraction1	SC_intraction2	Distance		SC_intraction1	SC_intraction2	Distance		SC_intraction1	SC_intraction2	Distance		SC_intraction1	SC_intraction2	Distance		SC_intraction1	SC_intraction2	Distance
2374	1323	89.1195		7136	5546	120.351		35516	521783	111.202		1049	1295	83.9492		617	1028	119.409			746	873	7.2111		1897	3042	27.8442		4807	5390	49.5665		877	720	42.7142		1169	10737	55.8636
3489	1875	30.4015		897	11709	8.15882		962	671	3.93347		1883	729	81.4448		686	118300	42.9721			6168	5089	37.7463		1312	1657	31.0018		737	7555	24.2193		3921	1239	16.7747		16922	27970	20.2143
5400	1763	33.9505		3323	6235	43.3576		946	133618	13.8041		1678	655153	41.1855		4095	815	54.8039			1370	2310	48.8723		772	2528	31.5159		8333	12707	49.6474		805	1331	31.5458		2532	3527	44.7909
895	1787	22.0057		1215	15555	49.4546		38183	1095	44.8788		2677	1737	37.5405		723	1450	8.83962			1494	3664	49.968		1139	2175	47.0396		16424	748	37.8491		1924	8356	52.5046		2680	2204	74.1485
2653	2261	23.6008		4370	2294	17.6509		640959	1766	29.205		1254	3802	40.0756		1154	1137	2.98142			884	1764	30.104		1009	812	2.96742		1340	1637	20.85		46025	23333	18.5658		2305	14115	35.6811
1697	10310	61.2156		3808	2028	38.1799		199431	55665	14.0381		938	13044	8.13593		3210	1263	45.6861			2282	1086	31.1006		4353	1275	72.1056		766	3509	38.8182		5480	880	71.531		33554	4156	71.8251
2501	6175	30.4631		31994	3809	63.4097		695	636884	32.2404		1181	3171	28.5859		1300	1627	82.7647			1603	941	9.17878		1481	2649	29.2356		679	1965	108.765		14406	12906	6.22991		718	7570	39.6396
3747	1486	27.6988		1973	6331	14.9426		14425	2828	30.3683		4290	6868	54.3958		39131	1596	91.7788			714	1255	52.6828		4798	920	32.0972		6597	3112	44.3734		764	1711	57.5686		1347	828	40.1404
12225	6272	30.4179		4976	3198	34.442		47307	509940	39.0068		60284	1828081	50.9355		3068	691	112.482			NaN	NaN	NaN		856	724	6.5192		3281	4096	58.6543		669	96988	41.5383		32482	448880	71.138
4590	17214	47.5413		2392	10457	30.0201		585142	1857	87.3449		649	526272	56.3581		5369	2892	61.513			3151	2130	93.8036		1385	757	24.1552		1579	1788	41.9292		4255	4095	19.4165		3487	3385	60.7693
6045	3982	52.2312		1329	23210	93.3847		6168	1436249	58.8006		1197	1113	69.5705		649	2056	38.5981			881	2194	51.0025		3434	1164	43.5965		4801	4064	26.2404		4452	7072	25.1927		3709	672	39.8811
11063	2735	33.3766		2686	5711	70.6437		1820	186803	83.5798		4811	34072	26.4219		14863	798	5.57222			5115	3818	33.8195		712	4230	56.203		4506	1291	47.9641		1345	2025	47.6451		15840	7589	26.7608
4331	10101	71.486						3293	706	38.1923		1087	170749	22.3004		2246	318916	88.0858			3589	3208	26.5		1095	760	33.4253		11378	1476	63.3868		964	2270	59.0529		953	1288	54.5082
4218	9044	17.9779		2193	1143	38.1758		672	2653	94.6414		1209	3434	35.2393		1202	757	41.1883			5472	1417	57.1847		NaN	NaN	NaN		4879	1527	70.2547		4174	3137	52.1667		5459	730	29.9015
962	963	33.5336		12441	4031	65.4831		51874	2322	75.0369		740	4195	12.659		18519	3694	84.0422			2717	9333	51.3819		3174	3603	39.1074		1521	1832	20.5244		788	1305	32.8908		6955	17687	61.3339
4217	2243	57.2931		3866	6896	46.281		848	329574	43.1617		2624	774	60.8543		815	720	3.53553			1976	13652	28.2474		1431	1415	9.4104		15149	7373	33.1115		38262	7038	40.5302		3541	3842	75.3368
12525	2231	61.5183		3704	3420	61.6035		9569	126543	49.6679		38145	1197	19.3965		116361	279429	39.1451			3379	672	50.4009		681	2471	20.5061		3785	909	60.3238		739	1900	124.122		1440	1073	50.7261
3632	14119	31.0355		3128	3678	49.4292		1518	788	19.7097		732	8316	12.7106		1988	986	50.1736			836	3317	31.3249		1591	864	38.8562		2560	7984	73.838		2209	1043	49.9889		2230	28776	24.2462
10533	7111	52.4487		1427	6264	133.419		748290	2614	16.7278		742	937	6.18466		78211	30274	15.9884			6373	997	99.1615		5490	1664	26.6218		2148	1308	78.0687		2355	1770	4.75		732	749	9.84886
2221	946	29.0388		6525	2432	80.248		9268	6958	25.6429		409757	14193	47.2499		1920	894	45.4991			740	3369	51.7325		1334	1431	75.2538		2431	1396	111.515		54506	1674	61.8429		8609	10607	34.4449
1849	715	47.4157		3393	3999	100.435		11521	3405	115.715		7213	629	108.611		18011	638	59.8107			1361	7100	45.9519		1335	2107	19.4805		1336	1336	54.5553		1368	9769	52.8848		787	1878	27.7584
7930	2050	37.7774		11999	2206	39.8205		337298	4585	46.4067		1718	825	45.6207		743	1184	46.6098			1967	5617	85.3262		5003	4103	103.837		683	7619	4.35228		627	1698	23.0868		1391	1880	31.4183
6632	1163	66.9787						15130	623452	40.7882		267196	1750	61.2105		1807	3006	69.0819			793	992	67.1193		1269	951	65.8342		NaN	NaN	NaN		3479	3623	68.2457		732	162574	43.3941
1598	5717	37.1858		4952	2266	28.2144		11230	2049	70.1313		242621	1581	56.3432		842	784	40.0562			2772	1060	27.7859		907	1038	75.3824		3340	3440	88.0738		667	696	2.54951		8853	1096016	14.5947
2347	2025	52.3927		2843	2984	74.362		7904	79581	54.7451		981	52681	67.0188		808	736	29.0259			809	3791	74.4614		1111	182594	52.3945		1450	5057	41.6083		NaN	NaN	NaN		4575	5166	4.50867
				2474	3277	56.8656		2715	773	15.8789		150775	181139	88.0691		2606	9559	28.4856			4251	740	39.4775		NaN	NaN	NaN		813	1146	41.615		888	4083	48.8329		665	9139	23.0301
1107	3298	53.7055		2815	6880	17.8914		1455	143059	78.5013		7001	1916	82.9292		1148	4661	17.7528			1494	3179	7.86695		5422	650	101.37		3444	5696	102.66		1389	2035	16.09		11555	2722	25.0022
2454	1887	31.7967		12519	41939	59.2157		97352	1985	46.1907		2629	2426	96.8682		1091	683	4.81029			1327	1337	18.9275		965	1246	39.8347		729	6894	11.7038		4265	4559	74.3037		1921	648	21.2615
1268	2320	33.3275		1922	3502	29.3336		56029	1192405	35.5387		962	824741	59.6151		54812	2710	67.8256			5338	2593	52.2312		3287	7439	51.4791		796	3783	39.3783		2188	2389	83.006		2601	1489	50.1176
5466	1353	70.7165		710	857	60.0541		165130	740	41.9485		878	758	35.4683		908	58780	101.186			NaN	NaN	NaN		3562	11386	10.3809		1331	3363	64.1222		872	704	26.1725		742	717	54.7768
3953	1001	16.6433		3491	8202	56.1177		22199	37887	15.8941		706	15608	64.3565		1363	3417	26.1672			660	6240	66.1636		13274	2160	33.044		1617	1042	62.0746		625	847	87.6584		14143	9940	21.0747
3488	1166	24.8959						843	10011	110.865		734	1393	99.0714		1691	13669	78.6436			646	625	25.5049		4534	1405	48.9931		1045	2276	65.4618		10272	1953	82.5663		10006	1448	63.8681
14454	17021	48.9866						34247	900	37.8927		4337	1215	32.2648		38093	20676	58.5888			3897	2701	47.2467		7028	1235	86.2477		1591	3344	30.7467		4936	1731	37.4929		2004	2403	17.4642
1189	2277	46.9068						3248	21410	27.1497		869	749	8.544		1478	3556	32.2112			2457	1179	6.83537		2774	1948	43.8782		17759	803	27.162		2836	353273	33.1301		2688	2108	51.222
1171	3117	10.7745						390676	743	29.7761		1627961	5915	56.1832		2780	976	5.01387			2301	1390	27.2285		6530	1833	33.4747		795	1698	49.488		1294	4622	66.5017		2957	9321	43.4942
6825	9358	77.4363						570471	106503	83.0189		2539	3402	54.5377		2624	3217	70.6435			2200	2023	22.5347		3462	8631	39.2421		725	665	52.9528		756	12657	14.3564		1460	1185	58.2495
2480	8457	40.1423						2090	1724	69.4874		166724	16891	58.0267		750	1011	29.0689			940	2259	48.6749		3154	1680	24.5647		1883	704	70.0589		1893	670	23.6673		509058	7073	29.3673
5185	3385	88.4969						4185	1982	119.29		847	761	9.61769		826	1224	13.3135			2335	1084	56.3494		1795	4320	59.3507		38192	28409	47.5644		39198	630	23.2143		723	1739	5.43415
1273	1565	23.6455						329023	70399	39.3584		2914	4963	101.148		1310	37196	51.0533			1990	1729	23.0244		655	1152	52.2794		2124	8476	11.3318		8511	15142	49.6579		NaN	NaN	NaN
1122	6077	24.9098						1102	7632480	36.7485		33450	79111	46.6373		1865	2749	38.6394			9355	7139	8.40773		2742	729	47.0771		NaN	NaN	NaN		1032	2184	43.7229		4108	1617	38.9423
3702	8972	34.2742						2794	2273	70.6298		99822	802	68.9317		1227	892	88.0227			1053	911	20.3961		2561	2639	43.8346		883	832	19.5576		1884	731	52.2805		641	18018	23.2039
9842	4596	48.9675						418124	125145	20.1782		2425	9989	52.6504		615	677	60.531			985	3075	23.5213		2831	8858	46.5994		3038	6240	7.62364		6375	2531	31.3618		3937	2957	5.15079
3052	2559	11.7686						175454	403104	22.425		52380	814	44.584		879	2137	100.907			1547	3607	30.3817		NaN	NaN	NaN		1725	3032	101.213		2082	3206	6.54074		8656	15209	13.0602
3106	2657	16.6527						2344	1536	76.4508		1581	71666	40.8833		1146	1054	50.6211			1227	651	54.6212		2463	9752	15.1084		2405	3767	59.0325		6177	10363	43.1355		1970	7414	82.3234
4161	3213	83.9492						95864	2275	32.7287		1220	5355	77.6019		619	717	34.8174			820	732	79.77		3140	1341	33.8633		627	4711	24.3002		NaN	NaN	NaN		756	10488	68.9974
9465	5504	16.0175						3567	11185	48.8647		697	712	90.2358		1341	1919	4.55217			6171	2231	10.8715		901	1040	3.43592		4000	2035	57.5543		2946	3859	25.6277		2696	2281	77.0779
3258	22632	22.9881						850	1013	3.18416		3351	4402	36.6704		1808	2231	16.1245			2796	793	60.2051		4639	1240	104.031		1434	3457	35.0616		1399	50784	70.3605		867	8796	32.5265
6228	2088	39.3552						451166	1035751	58.5457		772	1121	50.5583		2267	33230	34.217			9687	8742	7.49704		NaN	NaN	NaN		5899	1265	17.842		775	2897	52.0332		14878	3718	36.294
6731	3000	34.3003						3423	134806	93.0744		12827	2471	70.2356		5196	1302	19.6469			6044	653	98.5203		837	782	9.61769		1258	2988	73.9132		1307	3037	32.423		43707	4482	51.7067
839	5867	65.4487						331908	1165	13.7719		1747	28979	24.5176		2283	1401	138.596			2699	847	29.813		1063	3608	21.1483		1269	56657	12.6305		2048	1294	64.0312		7430	11516	69.3287
2059	953	64.3292						1667	1278	88.7568		1121988	34711	19.9934		772	75202	41.4214			3464	2275	61.6709		6891	3282	51.4221		730	5228	101.239		1484	745	55.8234		19201	3845	9.35884
14672	4437	84.8718						769	3122	104.996		1188	1275	8.06226		1151	11524	117.454			2909	2387	50.5199		875	2157	76.1042		12491	4828	73.0211		3587	7185	80.3744		777	1438	6.59335
17150	7059	63.1824						519213	92216	26.9925		1595	2238	59.4928		961	652	63.1851			NaN	NaN	NaN		8798	812	44.7004		1504	663	63.7976		26438	1660	37.4398		1010	4062	26.6355
2240	9908	22.1923						3142	266118	29.2525		169054	1410	93.0119		1588	3980	88.0912			1577	699	5.42883						8318	1789	118.895		785	2958	4.57651		1361	11467	5.23642
2559	6387	29.2537						2266	10015	41.7818		1911	19287	107.199		827	1581	21.36			NaN	NaN	NaN						9027	1583	41.003		2260	10330	62.0624		2551	11069	47.9796
1881	697	37.7467						2846	215482	34.5809		15057	1967045	77.4178		2263	1517	42.5793			1787	3907	87.677						9417	2026	24.1889		79339	15754	96.2567		31679	1098	34.737
4754	4447	53.4286						3914	7284	97.3255		17439	29212	54.053		1307	1074	3.10018			2397	2764	6.96419						2171	3173	102.061		1288	1757	31.0076		3291	11294	39.7021
8193	2564	47.6294						1219	874	11.8662		1813	140254	13.6122		801	1657	11.4127			5686	2227	9.73999						3976	665	90.3839		2770	25713	5.42359		3155	1764	22.9068
3927	1735	31.8198						369249	1904	28.3549		697	132791	36.3396		1607	3967	77.9352			1171	657	42.8619						984	2030	7.28011		8548	876	8.32013		1015	5767	42.1744
2906	801	44.139						50670	997	69.5619		7029	1378531	67.7153		1211	10687	65.5687			2279	3005	61.002						11959	4824	39.9389		35914	8067	40.704		7471	15405	33.8596
2371	6366	53.9857						29525	331354	43.3161		9133	2081	77.57		1784	1960	45.6098			3169	717	76.5536						9785	48088	75.4306		7890	73665	37.5486		1076	1167	28.2336
20526	3209	11.4863						858229	3196	74.6166		2439	851	93.3625		653	3886	54.5797			1792	5744	104.75						839	5889	46.8028		1161	42755	48.7955		3147	997	3.50397
								1424	984846	17.4828		2091	15671	44.8257							14596	3277	66.9213						2002	5772	72.2575		786	6678	29.9476		NaN	NaN	NaN
2982	4457	44.809						81136	4457	39.7224		1799	883	24.0416		1114	685	3.43592			765	757	53.3104						624	6873	99.9787		3068	6752	21.0173		1468	31716	28.776
3904	1249	38.2955						1448754	5047	37.4057		2978	489601	22.7365		1204	3639	78.6458											1059	3700	18.7333		130280	1391	57.45		10572	760	30.2065
3260	2344	52.0586						2533	2445	3.78447		91813	3250	34.3998		1110	1776	20.5278											1478	5851	112.664		3304	31596	31.0171		842	5985	22.7334
1956	4049	92.2239						1150	520453	32.686		761	285284	10.8206		3329	4749	81.0737											210941	6709	26.96		22204	21418	62.7098		1324	2896	82.0447
5640	708	48.3735						10503	3635	43.6835		116036	1138	88.8614		797	69992	31.8865											8610	21382	31.3698		1823	885	46.7467		1225	9731	62.1231
2414	10696	37.8383						57049	57899	93.2332		2001	1057	27.4115		1030	875	46.6154											2073	1011	132.643		1676	2495	5.83571		871	5680	4.33373
2925	6050	21.3929						4233	2920	22.1379		1974	695	54.1133		719	2570	48.605											5405	821	42.3019		1319	29882	54.1296		910	24415	17.1976
4306	3742	63.9414						915	749	66.577		2734	5053	59.3311		1390	1540	5.66667											2050	2253	13		887	2268	43.0116		12992	1952	18.434
1512	2516	51.1344						168875	2588	54.2265		609	1827	49.5202		3229	1009	35.9089											1733	3817	18.2628		6981	654	155.349		2562	869	37.4973
8762	15940	694.036						9494	2065114	37.8659		4251	1344	48.5964		1647	3469	12.3794											5130	1428	55.5736		732	2456	4.0286		2889	5718	68.9731
1666	2029	102.357						641023	1191	62.3186		1285	3481	34.1504		1785	5361	54.5532											4195	2851	12.9248		1149	37696	54.4627		10014	2675	14.9205
9710	3344	27.6416						69747	168943	30.4566		830	1139	55.3757		3700	703	53.4439											729	1764	103.723		1466	2545	94.6609		2030	997	33.2875
11617	1322	45.8773						272935	754	62.9203		57151	83408	16.0668		3102	1847	26.9467											1726	4468	38.5375		2434	7053	121.111		2794	3281	64.935
976	3995	25.2017						4009	197051	38.1274		604739	1097	69.5589		1664	1709	39.598											1061	815	72.7081		694	1399	26.0768		8647	738	76.9042
1911	1964	53.7122						6334	1988	25.1029		6765	4834	14.3948		1064	753	48.0833											11600	4550	47.9771		1251	993	51.8652		1260	230483	91.108
1705	1459	45.5217						826	422159	80.9372		114338	3299	17.4929		1683	776	41.0761											16668	2314	35.2865		2071	814	76.9322		7471	26043	16.3266
15204	1764	27.8241						6598	178064	102.862		715	835	92.0272		4112	1248	10.9646											NaN	NaN	NaN		793	3154	81.5361		2793	1023	53.6656
4661	25961	47.4332						665	1609455	81.9374		3262	755	59.5189		971	1585	64.2724											4957	2332	83.1341		774	1785	55.2311		1194	6950	55.423
23873	4011	52.3691						42107	706886	25.1024		82448	8235	90.7643		702	3866	79.1581											36082	915	37.0463		1751	2898	75.9539		7110	2147	43.051
9415	3326	34.2069						9235	1225	57.6467		3389	1683	31.3129		3907	3181	29.8412											3066	1592	63.7694		877	703	2.54951		2163	47975	52.6168
								785	7304	101.747		11540	1043	87.7953		796	1080	68.3593											736	729	18.0069		10515	2861	45.2162		45989	1861	78.1324
								30510	2536	62.0723		1152	991	56.8438		1073	1857	26.82											2312	13516	71.3126		1407	874	16.9189		8657	2670	93.174
								12380	1274625	27.679		3392	1046046	28.6993		744	3146	49.5227											20733	6879	77.6659		2181	7192	40.948		2638	5997	51.4992
								2306784	7632	67.2828		1576	1176	57.8451		722	815	80.9969											4230	1720	4.16271		1571	828	82.1085		5152	7160	77.9293
								80929	143301	24.5475		11590	962	47.7101		924	3530	87.2983											3049	3284	21.0066		852	3502	43.5332		846	3677	44.2772
								2127	193564	89.1399		2151	1802	29.5982		763	881	54.1295											4355	5878	13		712	2149	47.5769		915	3412	14.0357
								1110037	5711	78.6253		1627	10934	63.5829		8127	2199	45.1117											4650	1583	91.4112		16811	189956	46.07		2685	1044	52.9953
								497914	14979	70.2911		2280	1422	86.2569		2437	737	50.3612											1828	7847	23.5748		1201	1451	67.8794		924	1560	88.8396
								1414	873407	32.8712		6477	762	5.42587		945	2261	18.7417											950	3524	134.354		761	3487	39.4733		2835	1715	89.6546
								8449	837086	17.1589		1207	1247	59.6927		1297	1171	107.303											921	2574	3.3255		1039	1828	26.7758		4843	678	59.4821
								6933	2066861	55.7937		1371	3176	60.9793		4179	11341	25.1054											2197	10304	46.7531		NaN	NaN	NaN		739	761	19.5064
								344837	41942	57.1007		643	2617	105.206		2157	10373	76.8054											653	1072	8.90225		18162	373576	81.8502		697	1873	24.5815
								1142	19792	33.4443		4258	799	31.377		1080	1664	73.7945											2962	844	22.9401		6552	5299	15.2704		6508	2567	71.592
								731	29571	49.5774		1788	96454	60.9977		199414	152275	50.4387											2041	3596	53.9412		661	3790	51.9062		673	2178	50.4207
												1451	649	44.7043		7843	1185	86.2754											4227	848	60.9081		856	1625	33.6006		6807	2127	90.6172
								1280	3493	27.8413		3120	9405	33.4994		778	1627	45.401											8357	2309	102.367		66347	2055	92.0521		NaN	NaN	NaN
								13900	5114	115.618		1175	674	11.0063		1278	2941	57.8552											2262	1780	39.0296		3667	5830	60.2811		963	722	36.7352
								160367	104421	13.6372		676	2630	110.294		4083	1717	36.1926											1727	4558	70.3899		800	2564	33.1633		2852	864	87.0316
								14061	606916	102.86		34138	810	97.8757		936	42111	57.785											727	960	24.279		971	17133	43.4327		1930	5854	9.39659
								267209	7913	73.629		693	2235	94.4788		2301	1222	87.9383											1731	1143	80.1265		1673	11556	40.0837		3653	20525	65.5113
								1251	2311	3.82052		4612	2322	41.5954		1596	889	2.5											3963	4150	4.81029		2194	3122	50.0846		615	1041	5.45945
								1823	594718	54.0019		1315	719	96.2036		81635	7325	44.249											8410	1038	7.78618		1613	15854	39.5012		18060	2672	32.5624
								19913	139490	36.9904		2999	403939	68.9664		5441	10199	34.5122											972	2095	87.1319		1825	1379	86.7377		1089	16099	39.4683
								6474	2044	4.0989		29973	2802	73.0183		5920	1142	80.4551											776	1125	133.092		848	3226	28.2002		2020	797	2.5
								75596	259035	51.659		751	1867	72.7655		867	633	75.9605											3268	2346	30.1496		855	10002	11.1109		1133	1065	45.2785
								1384	192434	26.8048		1169	526157	33.3549		3149	13244	48.5677											3011	743	121.039		4138	5700	21.7607		659	4370	7.3964
								1710	2448	78.1937		669	42192	56.0562		32477	3869	32.9259											4328	1100	101.968		4675	4193	33.176		1815	1932	12.225
								35865	699878	62.0348		3013	1451	85.1308		1489	652	121.084											943	25095	56.4635		3421	754	3.60139		1886	1393	89.8451
								1768	188702	91.0347		1010	1843370	42.2837		1930	657	27.1892											820	4536	37.914		19543	1111	71.9925		2048	1079	35.0496
								1157891	111964	43.8429		3104	1488	116.476		1330	2687	4.20119											5784	3644	16.9371		3605	17547	8.65451		NaN	NaN	NaN
								78387	19150	65.9199		4709	152266	57.1794		4146	5342	82.5526											667	2291	25.5486		2123	2134	11.9541		652	1954	24.0832
								1878	3057	8.70198		6957	710	6.70522		1350	1447	63.827											NaN	NaN	NaN		675	1806	87.9283		1843	1417	81.3036
								2910	1212	64.8494		1344	7437	37.688		796	1990	4.17732											810	736	11.068		1317	692	94.7091		715	8432	9.55249
								715681	146945	86.8144		993	69916	11.9626		3234	1212	47.7802											16307	3211	33.9581		NaN	NaN	NaN		12739	808	28.6374
								386314	742	78.4896		2407	695	7.66893		1771	1203	7.75493											2573	694	62.9353		718	2113	37.5366		673	657	25.0599
								1341130	2194	46.1235		894	2546	15.3052		650	723	28.2179											659	8430	23.7766		6435	649	19.6596		1800	759	17.9513
								38885	8901	71.3261		1806	3829	35.9173		1515	4418	112.005											2090	1417	71.9106		2151	11309	6.99753		1539	5463	5.82103
								3248	311640	71.586		31035	645	46.0353		871	2354	36.7267											4695	1910	5.08174		3586	1360	11.2262		21113	7896	49.106
								539386	118522	35.6743		3228	2367	7.4314		829	1248	58.0388											2840	1793	60.8769		1678	78709	52.4874		833	2899	23.0741
								820307	1768	40.2895		5477	224655	28.6875		4832	53352	40.084											1027	4379	96.4112		3908	904	54.6334		8469	11844	49.6677
								2260	210427	27.1128		394891	2099	60.3281		1041	661	36.7522											979	2944	65.5687		1671	5124	29.2609		6495	2749	21.272
								1143	904	93.0975		2334	16522	37.7845		1879	2093	54.807															6022	1470	31.537		1329	2382	24.9562
								1542	5847	5.31801		1584023	2396	66.1898		1227	4230	24.3339															3920	904	4.27007		1111	1147	114.749
								1043	3964549	33.1592		712533	2867	85.7419		5332	5164	11.8816															639	5015	4.00574		653	3598	73.1317
								88661	2082	41.3977		1377	700	42.193																			1154	1198	96.9749		8872	712	99.2609
								1938	23762	48.0944		2869	1753	53.157		853	1277	57.1774															11683	3575	4.19868		640	1792	43.4441
								79304	9526	52.9669		3618	984	46.8527		1613	510445	22.514															3156	2316	5.25		2952	17274	37.8578
								1663650	9414	71.9693		38965	212219	21.9212		3260	1995	40.4432															951	639	4.77552		4766	3035	54.9728
								133579	132331	48.3723		859	2737	16.6208		2376	948	40.783															3478	1773	8.06187		4346	5584	10.5845
								2155	1210	80.7634		1580	881	27.8951		1397	2969	102.935															1983	690	70.578
								175082	1156	57.4777		69833	2256	50.6423		4734	724	22.7026															11707	5510	38.4823
								4209	846	48.0937		46674	2841190	39.3906		6797	1303	29.3441															13756	3439	33.5338
								9264	347025	17.9313		655	3447	27.9238		2723	864	47.4052
								6432	8431	18.0867		1542	108464	48.2295		1646	2256	47.6414
								1523	248107	23.2126		815	1351	59.1479		1356	1299	73.8241
								10950	179076	12.8253		9162	706994	102.731		3195	1997	34.4224
								92614	4873	99.2484		177814	839	30.441		190153	3059	49.8138
								156571	2482	28.8188		4003	716	92.8858		3008	4032	43.3505
								4900	148313	56.5683		1860718	3799	35.2435		699	2963	42.2167
								1881	287442	73.8952		460721	6354	41.9795		3395	4018	68.1707
								26061	1796	67.7237		1729	686	56.8265		652	2081	62.1928
								7410	862	88.4484		105642	676	57.4188		2774	4173	34.955
								63835	103603	40.2651		1617	4014	41.378		700	647	81.7588
								1616	1893	98.0459		750	127810	23.9052		744	766	23.1625
								5019046	2028	71.0723		2008	410368	11.1004		4063	3451	68.5081
								1134	2687	62.2044		810	800255	56.1723		1742	888	23.5
								98915	2773	37.1304		1936	1058	40.7206		8729	1102	9.73557
								3497	2773	4.91727		1055	1867	24.0013		3866	7073	69.229
								4723	3169293	23.3184		116913	1943	47.2937		2110	687	53.5473
								529185	90290	20.1227		903100	1102	68.842		1379	14592	12.5181
								50670	215060	18.748		2699	680	33.1633		2365	664	77.8621
								775	366977	4.66572		670	678	52.5405		736	2219	6.06712
								1410	3395	52.3833		652	581817	31.4847		684	4483	32.5
								839	4638	137.678		1054	1445	13.0724		1795	997	10.7768
								2055	4752	68.24		41645	110966	33.0874		4437	775	55.3173
								772	436468	55.2776		1408	50032	50.4003		1021	1773	34.1321
								7716	651750	56.1301		797	61506	19.8494		1896	785	25.1247
								372807	120180	20.8274		4094	7135	3.98338		1203	3538	75.6366
								48854	1298	30.7928		666	6444	54.9771		2261	1359	96.7653
								3920	1973	37.7175		166450	1311	51.4739		6881	107491	22.6616
								1276	1985	19.7667		20406	917	16.0644		63345	149060	31.3844
								1003	45540	101.158		751	174757	29.7757		2138	2056	57.3
								67610	26024	65.2973		1587	4677	59.23		638	692	133.508
								885533	13167	52.9257		649	2418	47.5946		850	846	41.7433
								280083	4483	52.8772		885	721	37.0742		843	715	81.1326
								1670	736	130.95		21045	111373	29.706		1661	775	28.6575
								21757	500327	72.4677						5702	117614	28.2334
								623493	26190	70.0816		693	712	95.0921		743	774	41.0488
								46744	192045	35.9951		657	673878	18.0267		3625	47483	21.8125
								47104	112788	54.8394		21777	4187	35.5566		978	1039	55.5588
								2081	5751	87.4546		6799	797	40.8903
								48548	4381	98.9384		6437	1215	46.0127
								104914	1149	62.9202		226488	3215	70.9406
								1727	5761	30.4898		1566	833	20.5379
								25667	17515	17.0186		1982	1622	32.6497
								1207	236091	46.4463		1205	889	46.318
								2272	19306	17.7545		3611	1829	99.771
								102235	6367	49.1217		1579	12437	100.782
								3600	16733	30.2246		1072	1044	26.9902
								1350272	1909	118.302		368688	687	17.1318
								182019	1638	138.823		25182	1053	24.457
								1570444	114749	35.645		4311	849	84.3954
								3302	1097	37.7808		1645	712	68.8408
								2872052	3637	24.0251		414190	1569	34.2595
								556286	1823	26.1745		793	16713	85.4828
								3189	120387	12.9169		1493	1326	100.17
												770	731041	98.1949
								33988	1046	66.0976		1562	6808	31.6681
								157385	2287495	47.7711		76132	1334	30.5965
								6070	123062	34.0256		72353	703	108.716
								175484	50572	62.674		1365	881	42.9396
								88071	92847	52.8388		4958	917	105.965
								880	32397	28.4554		11515	2155	85.1755
								2213	2398	30.5287		1728976	2292	50.8397
								174514	14546	80.4209		3160	2618	17.7685
								778533	754	69.5016		69701	1334	31.6711
								3201	1615	30.3701		1622192	4212	83.0487
								224713	1814	51.0231		2082	1177	50.5213
								299931	36772	30.4937		3090	437035	77.1364
								2137	70393	11.6977		1204	735	51.2686
								447666	7295	59.2504		944	3623	47.254
								9342	793	66.6385		968	54181	4.8569
								6382	6485	14.088		1424	2239	75.4638
								9427	3580	65.6773		34845	631	47.0407
								2901	549695	43.1749		638	511397	24.4466
								10100	2287	52.5344		1911	3106	6.12826
								26223	773	65.0692		2495	2864	28.2538
								1142	1877961	80.1112		1027	887	9.83898
								673	74030	46.6282		1540	742112	28.7487
								351931	1450	90.0765		2168	1691	15.8684
								1992	6823	72.6764		74154	2349	68.9221
								128437	1004	37.309		87342	2169	19.2529
								1862	30528	30.0418		18981	1000	48.9065
								89308	3456	25.3537		3405	1116	115.647
								2526	1124	33.4092		3640	83732	57.6388
								1575989	58129	48.5061		117317	2742	111.766
								2535897	5918	39.2613		973	854	90.5207
								10007	4167	36.5522		10386	4029	31.1683
								1906	146461	39.8134		836	33116	76.5384
								3663	5725	83.8681		1200	1509	101.98
								23171	2972830	37.5858		7266	4875	95.1769
								1642	1680	137.582		2226	1216	101.776
								7875	11799	36.3833		1429	3002	34.2381
								6064	4781	78.5728		3392	80034	63.3868
								29348	284727	65.2954		2188	669	36.0555
								13001	11061	46.7434		96317	59131	32.319
								519287	510112	54.6356		893	2976	7.63399
								2272	2301	49.4291		3146	6511	118.989
								1179876	2683	58.5156		1772	1452	24.1868
								3634	78038	84.5162		143174	918936	59.7363
								53244	922	76.6911		1903	1714	130.82
								4098	25701	69.8888		3084	278015	46.9397
								9520	11054	25.5959		2764	1342	65.7527
								10878	7279	12.7425		2932	855	36.0651
								1695198	264675	94.6355		56153	2228	53.2447
								4186	13102	59.8853		1716	3778	59.6352
								369005	1675	14.9172		2586	1671	61.0451
								2298	446464	87.527		1693	61565	104.177
								2037	1842936	24.2641		2877	11234	40.6704
								2057	360581	34.5638		172503	823179	38.8602
								1378	88864	55.1224		2249	1776	82.1603
								673	1041	30.7594		2181	661	60.4587
								3841	1627	100.764		137972	2965	28.1065
								1288	1627	4.03113		2248	868	13.1244
								76049	185360	38.5056		1262	52845	50.3051
								3137	117957	87.3736		2365	12390	42.8618
								4061	1232021	62.2798		2824	1254	25.6396
								7105	1162	47.4688		2295	1717	76.1696
								2458	25239	70.4118		1846	2388	63.0714
								12048	674	16.125		3836	625	80.6102
								16034	2739	43.0877		5423	1983	72.8092
								2525	57530	8.48228		3440	2617	67.7266
								13191	10311	6.17759		12836	4781	63.8836
								899	331748	75.8762		1471	17425	35.2883
								18747	117343	62.0296		6992	8149	94.0101
								882	2866	18.5324		1671	7895	115.464
								8979	5314	48.9289		4578	10349	64.004
								492924	5486	41.0631		958068	1402	72.5701
								710	2629	69.7829		108416	198388	13.3823
								1222	674	69.1809		1241	918	103.329
								1933	3107	50.0361		5817	2528	19.1324
								8539	600948	51.6083		3009	6157	28.6894
								734	364284	28.1997		1355048	2449	60.9198
								3286	694	5.22015		474215	2215	68.2529
								4094	2311	40.8208		7180	3093	5.38669
								16513	78587	57.3826		1588	2770	11.4552
								2755	172188	23.7471		1047	1602	41.0217
								272880	7180	11.233		11181	2828	13.5979
								2506	3422	48.7782		4008	2634	82.1486
								58880	86794	77.9104		669	776797	15.3469
								385041	13913	84.2933		1688	1034	31.1136
								840	538094	15.7401		225100	641	69.8136
								141711	44482	46.9185		1586	1215	73.4488
								3127	3589	54.6374		91966	948	72.6443
								778	269768	45.8197		1316	782	74.1697
								663	6819	5.66014		2254	3012	75.0854
								104925	2850	47.4092		36457	5889	62.602
												1633	757	44.946
												4928	4258	29.141
												1670	983	15.4749
												124706	903	92.5092
												27515	3588	26.307
												140929	867	43.7508
												81692	1244	32.1213
												3842	1333	63.4982
												1014	1498	25.5196
												1246	2685	43.7366
												11947	951	24.0861
												1130	2181	9.51315
												2849	1936	29.1153
												179387	2453	30.1081
												32072	3228	37.8883
												863	791	24.7588
												814	4142	57.7583
												2612	2845	36.2706
												794	1663	5.55028
												1075	2828	102.585
												33688	3326	8.16173
												705	2077	15.9452
												2700	3950	45.3354
												160904	817	107.944
												763	718	9
												90224	2258	16.0389
												700610	839	55.5992
												7070	757	53.0377
												1072742	805521	44.7773
												4164	111892	67.942
												9145	1342	48.8361
												1873	3502	71.7886
												1594419	1608	67.8787
												3056	673	17.7553
												1432	1946	51.8183
												3150	1217829	59.1115
												3059	7008	47.8724
												886	758	13.9284
												1401	6796	27.1134
												170058	1446	53.5592
												36880	1311	45.7239
												199142	2418	20.6302
												75897	157775	52.5929
												3262	654	25.3071
												900	895	131.488
												523862	1396	20.7718
												643	3103	42.2641
												1245	4716	46.6013
												2206	1439	59.4492
												3769	4916	73.6036
												690	1471	40.7693
												2016	4718	20.4973
												1468	1912	61.7738
												107171	27433	39.0664
												1904	258030	73.8953
												43878	8001	35.1784
												3978	8400	14.0986
												683	7249	83.9836
												851	910360	21.0169
												246155	491333	74.7968
												1788	6893	59.6237
												8461	1836	49.446
												62036	1286	73.593
												1538573	9589	21.3541
												1453	1294	88.3629
												10053	788907	74.8735
												1940	3511	56.7847
												652	1705	69.7585
												3505	2459	25.7391
												2174	59560	48.4811
												719	1764	10.5264
												11166	1642	11.7058
												901	1219	12.6282
												131435	777	63.0664
												44325	4433	61.7673
												1558	1167	19.8214
												1616	3034	40.5278
												794	1199	95.5641
												1161	11418	60.7428
												4689	10895	75.9991
												816841	31415	100.437
												7288	50026	26.9236
												2428	2240	24.2074
												1259	2657	10.3669
												898	2203	73.5425
												1520	2875	23.6878
												7079	3668126	43.5686
												1292	5330	95.075
												858	84633	44.5253
												3537	994	106.589
												2984	1322	8.2111
												10856	841	35.9672
												8795	4064	19.5966
												3695	4532	39.5032
												67574	2861	68.25
												633431	2575	87.041
												91671	990	28.6526
												140069	63276	24.6817
												3349	35394	16.456
												4089	1682	13.9782
												1689	781	52.8796
												7676	681	25.604
												717	572409	32.533
												37314	725	24.9581
												4022	1276	53.67
												10163	1217	91.1678
												4310	667	122.467
												1037	4232	85.0262
												18557	1618	85.652
												818	702538	38.3257
												8113	4215	59.8587
												6220	1255	43.4079
												1069	835	13.082
												1354	968	107.337
												993	2019	6.53622
												3479	4292	51.1278
												2762	1398	63.8907
												8683	6614	59.3317
												1942	963	25.2438
												3793	4269	57.8857
												1247	5331	19.3349
												4150	6060	4.83621
												1270	669	51.7349
												83164	191072	82.2978
												129424	1832	64.3006
												168083	2128	102.174
												2720	2995	31.0177
												93905	1292459	103.77
												124730	1957	91.7165
												1790	441873	91.5324
												3733	1140	49.7157
												1008	691296	55.3643
												702	932	24.135
												5009	42970	86.6411
												63597	652	21.9107
												314673	1102	63.2009
												175163	227285	31.0719
												2615	1962	55.6114
												784	860	40.7492
												698	1654	33.2641
												5983	3292	119.549
												2330	821	102.715
												312551	69010	40.3133
												74765	4284	13.7467
												32084	93399	57.8217
												6286	3064	38.8365
												1652	690769	31.5111
												614	934	4.92443
												1948	4225	17.4736
												18658	4981	27.6599
												4320	1919	88.3761
												3473	3479	24.2508
												238555	2272	26.2068
												3210	80912	21.3524
												4237	4928	27.6487
												444915	1806	93.8314
												2636	22319	31.2552
												155994	1997	57.3194
												453110	99115	48.7818
												227293	3450	75.1272
												699	726	42.5118
												648	1746	101.387
												16955	3750	55.6801
												701	759	4.47214
												22006	47463	10.2413
												260845	1786141	53.652
												6149	3422	86.9856
												41958	678794	59.3005
												7891	675	25.7988
												41578	1260	10.9724
												4584	1155	53.2108
												1082353	7326	25.1152
												8233	99497	38.6877
												1328	1700	143.15
												725	2084	121.071
												752819	20254	37.9956
												1373	15812	68.8807
												2340	4429	41.7885
												28538	881	57.3745
												2268	970	94.3941
												1098	2218	25.7932
												1592764	808	30.4208
												676	2286	10.7912
												70604	2829	89.0474
												4423	7175	89.7182
												6414	4828	17.5
												3197	3818	17.3367
												515583	5302	18.7627
												624271	1081	51.2872
												14606	1944	88.8576
												4498	2256	53.6004
												11494	818	35.9804
												1929	721	57.1161
												1212	3529	97.0705
												1705	3476	103.383
												929	882	88.8651
												2330	927	73.6931
												17684	1420	81.6098
												10591	3390	36.9972
												901353	2412	31.9191
												1324	1187	48.6772
												713594	4922	22.2489
												624360	1646	18.0905
												10417	1626	44.5225
												6687	7085	134.685
												2756	916480	39.4143
												321278	11261	33.9253
												1929	1756	121.701
												818	703	67.9154
												1317	4938	47.362
												1784	12531	56.8055
												2044	1735	82.5136
												960	1511	62.637
												52392	244113	31.2644
												102782	3296	18.9858
												914	2009	57.2107
												1636	5042	76.0066
												1812	2551	21.095
												9934	25942	38.2125
												693	3757	50.2773
												256905	4059	61.6785
												447618	87008	16.4664
												695	2929	27.5182
												1250645	279300	23.4593
												21509	1845	33.292
												1599	643965	15.144
												2070352	2502	70.9386
												2000	2593	6.53911
												67534	7342	78.6808
												778	777	32.039
												1071	87213	19.1105
												1793	9174	92.5324
												717	714	33.9706
												626120	5963	38.483
												699	2170	33.7617
												702	730	43.8292
												885	3411	36.4424
												227138	1011	76.5899
												13801	332984	103.453
												8557	11906	79.2279
												678	8859	3.14682
												780	14127	45.3323
												247712	1415535	25.1695
												4555	2931	112.718
												14715	1259	24.7872
												8496	764	7.52234
												446174	11331	71.4061
												736	15947	53.2614
												128435	185411	17.6115
												960	1169	99.3725
												717	747	58.331
												2422	1578	49.9672
												653	28278	82.6351
												2097	3972	11.4264
												43086	1150	34.1317
												905	707	19.5
												891	1082	33.9955
												9103	28180	19.5943
												2798	58591	51.0937
												78664	824	69.6916
												19179	1715	36.7656
												8388	1752	113.139
												1733460	1800	61.5438
												8039	922574	19.5494
												24236	29804	32.1271
												5737	1274349	32.5655
												21468	1429	69.8683

## Sheet: Fig4D
Proportions per interaction 'field'
				PVSC_sandcellextract_241017						Mix C combined		0.1mMMixedCPVSC_250817_fig3A			0.1mMMixedCPVSC_071117
Time point (h)				T0	T6	T24	T48	T72		T0	T6	T24	T48	T72
Particles red zone (no growth of either partner)				0.0722892	0.0967742	0.05	0.153285	0.32948		0.183908	0.225352	0.114428	0.149038	0.117647
Particles orange zone (no growth of one of the partners)				0.337349	0.16129	0.303571	0.452555	0.433526		0.402299	0.408451	0.482587	0.475962	0.425339
Particles blue zone (both partner profitable)				0.575027	0.635945	0.26489	0.21322	0.190004		0.294887	0.242412	0.338828	0.302885	0.382568
Particles grey zone (partners non-profitable)				0.0153341	0.105991	0.381539	0.18094	0.0469902		0.118906	0.123785	0.0641568	0.0721154	0.0744457
				Random numbers between log 2.75 and 6.5						Random numbers between log 2.75 and 5.5
				Mean	SD	n				Mean	SD	n
Particles red zone (no growth of either partner)				0.0178	0.0042	10000				0.0331	0.0057	10000
Particles orange zone (no growth of one of the partners)				0.2311	0.0133	10000				0.2976	0.0146	10000
Particles blue zone (both partner profitable)				0.3586	0.0153	10000				0.4289	0.0156	10000
Particles grey zone (partners non-profitable)				0.3925	0.0155	10000				0.241	0.0136	10000
T-Test				Random						Random
Orange zone				0.2311	0.233	0.22				0.287	0.283	0.295
				Observations						Observations
				T24	T48	T72				T24	T48	T72
				0.303	0.453	0.434				0.483	0.476	0.425
				p = 0.0235						p = 7.4595e-04
