# Supplementary material for: Environmental connectivity controls diversity in soil microbial communities
Source: Commun Biol. 2021 Apr 22;4:492. doi: 10.1038/s42003-021-02023-2 (PMC8062517; doi:10.1038/s42003-021-02023-2)
Supplement: Supplementary file 7 — Supplementary Data 4 [file 42003_2021_2023_MOESM7_ESM.xlsx]

## Sheet: Fig5a_distributions
				log 10 normalized OTU abundance in bin
Simulation model				bin	0	0.25	0.5	0.75	1	1.25	1.5	1.75	2	2.25	2.5	2.75	3	3.25	3.5	3.75	4	4.25	4.5
	liq_Mu=random				0.119658	0.123932	0.0683761	0.0726496	0.123932	0.102564	0.119658	0.0512821	0.0683761	0.0683761	0.0299145	0.017094	0.017094	0.0042735	0.0042735	0.0042735	0.0042735
					0.136364	0.123967	0.0743802	0.0909091	0.0909091	0.0785124	0.0909091	0.0909091	0.0619835	0.0661157	0.0495868	0.0206612	0	0.0165289	0	0	0.00826446
					0.12605	0.113445	0.0210084	0.113445	0.0882353	0.121849	0.0798319	0.092437	0.0630252	0.0588235	0.0588235	0.0210084	0.0294118	0.00420168	0	0.00420168	0.00420168
					0.146018	0.0929204	0.0530973	0.106195	0.079646	0.106195	0.106195	0.0884956	0.0486726	0.0486726	0.0486726	0.039823	0.0132743	0.00884956	0.00884956	0	0.00442478
					0.160173	0.0952381	0.0649351	0.0779221	0.0865801	0.121212	0.103896	0.0779221	0.0692641	0.0562771	0.025974	0.030303	0.012987	0.00865801	0.004329	0	0	0.004329
	liq_Mu=logOTU				0.247573	0.160194	0.11165	0.101942	0.121359	0.0873786	0.0436893	0.0291262	0.0242718	0.00485437	0.0145631	0.00970874	0.00485437	0.00970874	0.0145631	0.00970874	0.00485437
					0.212121	0.19697	0.121212	0.106061	0.121212	0.0757576	0.030303	0.0353535	0.0252525	0.010101	0.0151515	0.00505051	0.0151515	0.00505051	0.010101	0.00505051	0.010101
					0.19797	0.187817	0.126904	0.13198	0.101523	0.071066	0.0558376	0.0203046	0.035533	0.0101523	0.0152284	0.00507614	0.00507614	0.00507614	0.0203046	0	0.0101523
					0.246231	0.21608	0.0854271	0.080402	0.105528	0.0854271	0.0603015	0.0150754	0.0201005	0.0201005	0.0150754	0.0100503	0	0.0150754	0.0100503	0.0100503	0.00502513
					0.208333	0.192708	0.109375	0.104167	0.0885417	0.104167	0.0625	0.0208333	0.0208333	0.015625	0.0104167	0.015625	0.00520833	0.03125	0	0.00520833	0.00520833
experimental data
	liq_T72				0.0655738	0.118852	0.114754	0.114754	0.0614754	0.0942623	0.0778689	0.0819672	0.0491803	0.0491803	0.0409836	0.0327869	0.0286885	0.0286885	0.0122951	0.0163934	0	0.00409836	0.00409836
Bootstrapping
	[bootstat,bootsam] = bootstrp(1000,@corr,liq_t72,liq_Mu_otu);
	mean_liq_t72_Mu_otu=mean(bootstat)
	se_liq_t72_Mu_otu =std(bootstat)
	five independent distributions						t-test
	model: liq_Mu=logOTU
	0.883178	0.888357	0.894365	0.870801	0.891784
	mean	0.885697					0.264921
	stdev	0.00932029
	model: liq_Mu=random
	0.919679	0.90377	0.766948	0.847662	0.892048
	mean	0.866021
	stdev	0.0615102

## Sheet: Fig5a_OTU_correctness
		Proportion OTU in simulation correct as in observations
Model	window	Mean	stdev	REP1	REP2	REP3	REP4	REP5
mu=logOTU	two-fold	0.433952	0.0121611	0.433735	0.421053	0.457831	0.416667	0.440476
	four-fold	0.578182	0.0196884	0.626506	0.578947	0.578313	0.559524	0.547619
mu=random	two-fold	0.367485	0.0141144	0.367816	0.366667	0.355263	0.345238	0.402439
	four-fold	0.477528	0.0220882	0.471264	0.5	0.5	0.428571	0.487805
window	TTEST	two-sided
2-fold	0.000589106
4-fold	0.000714341

## Sheet: Fig5b
bins (log10 microcol size)	sa1	sa2	sa3	sa4	sa5	sa6	sa7	sa8	sa9	sa10	sa11	sa12	sa13	sa14	sa15	sa16	sa17	sa18	sa19	sa20	sa21	sa22	sa23	sa24	sa25	sa26
0	0.047619	0.195175	0.201923	0.136012	0.107872	0.102729	0.00361011	0.003663	0.0117878	0.00372439	0.0135922	0.006	0.007	0.002	0.003	0.006	0	0	0	0	0	0	0	0	0	0
0.25	0.113872	0.192982	0.197115	0.140649	0.148688	0.11236	0.0252708	0.0201465	0.0275049	0.027933	0.031068	0.033	0.026	0.023	0.023	0.019	0	0	0	0	0	0	0	0	0	0
0.5	0.146998	0.164474	0.163462	0.177743	0.148688	0.157303	0.0577617	0.0714286	0.0609037	0.0521415	0.0660194	0.045	0.059	0.057	0.056	0.049	0.003	0.001	0.001	0.001		0	0	0	0	0
0.75	0.0890269	0.0899123	0.112981	0.177743	0.125364	0.168539	0.0794224	0.0714286	0.0923379	0.0540037	0.0679612	0.048	0.056	0.072	0.056	0.045	0.002	0.004	0.001	0.008	0.004	0.00332226	0.00308642	0.00361011	0	0
1	0.0848861	0.0833333	0.0697115	0.114374	0.0932945	0.131621	0.0595668	0.100733	0.102161	0.0968343	0.0893204	0.09	0.076	0.081	0.075	0.071	0.012	0.011	0.017	0.026	0.015	0.00332226	0.00617284	0.0180505	0.0135593	0.00687285
1.25	0.0414079	0.0241228	0.0360577	0.0710974	0.0932945	0.0754414	0.129964	0.0787546	0.119843	0.0782123	0.0873786	0.061	0.081	0.065	0.089	0.1	0.03	0.045	0.047	0.047	0.033	0.0431894	0.037037	0.0252708	0.0305085	0.0412371
1.5	0.0496894	0.0307018	0.0336538	0.0525502	0.0685131	0.0722311	0.16065	0.175824	0.108055	0.124767	0.104854	0.038	0.076	0.052	0.069	0.031	0.08	0.075	0.07	0.087	0.059	0.0830565	0.0555556	0.0866426	0.0779661	0.0962199
1.75	0.0496894	0.0372807	0.03125	0.0355487	0.0626822	0.0497592	0.0559567	0.0970696	0.0884086	0.121043	0.0757282	0.074	0.047	0.034	0.026	0.071	0.099	0.081	0.119	0.13	0.073	0.10299	0.123457	0.158845	0.118644	0.175258
2	0.0973085	0.0548246	0.0192308	0.0370943	0.0568513	0.0609952	0.099278	0.0860806	0.121807	0.126629	0.130097	0.006	0.018	0.066	0.063	0.082	0.112	0.106	0.096	0.069	0.085	0.162791	0.145062	0.238267	0.169492	0.209622
2.25	0.0786749	0.0416667	0.0552885	0.0185471	0.0364431	0.024077	0.117329	0.0787546	0.0785855	0.0670391	0.0563107	0.143	0.036	0.034	0.158	0.025	0.099	0.111	0.071	0.078	0.098	0.13289	0.222222	0.0722022	0.19322	0.0824742
2.5	0.0496894	0.0241228	0.0216346	0.0170015	0.0233236	0.0192616	0.0685921	0.0457875	0.0412574	0.0837989	0.143689	0.047	0.087	0.069	0	0.02	0.145	0.094	0.079	0.216	0.063	0.0564784	0.0277778	0.0433213	0.0508475	0.0549828
2.75	0.0414079	0.0219298	0.0288462	0.00772797	0.016035	0.0128411	0.0144404	0.0018315	0	0.00558659	0.0194175	0.199	0.119	0.056	0.179	0.112	0.064	0.227	0.233	0.151	0.115	0.0365449	0.0246914	0.0216607	0.0305085	0.0103093
3	0.0455487	0.0285088	0.0144231	0.00618238	0.00728863	0.00321027	0	0.021978	0.0157171	0.00931099	0.00194175	0	0.094	0.144	0.055	0.103	0.246	0.146	0.146	0.095	0.247	0.0431894	0.0339506	0.0433213	0.0745763	0.0618557
3.25	0.047619	0.00877193	0.0120192	0.00463679	0.0058309	0.00642055	0.0252708	0.0622711	0.0314342	0.0204842	0.0466019	0.21	0.108	0.245	0.047	0.266	0.108	0.099	0.12	0.092	0.09	0.0531561	0.0246914	0.0288809	0	0.0137457
3.5	0.0144928	0.00219298	0.00240385	0.00309119	0.00437318	0.00321027	0.0487365	0.014652	0.0196464	0.0130354	0.0271845	0	0.11	0	0.101	0	0	0	0	0	0.118	0.0365449	0.0246914	0.0216607	0.0644068	0.0721649
3.75	0.00207039	0	0	0	0.00145773	0	0	0.032967	0.0255403	0.0521415	0	0	0	0	0	0	0	0	0	0	0	0.0863787	0.108025	0.209386	0.0474576	0.134021
4	0	0	0	0	0	0	0.0541516	0	0.021611	0.0148976	0.0135922	0	0	0	0	0	0	0	0	0	0	0.156146	0.108025	0.0288809	0.128814	0.0412371
4.25	0	0	0	0	0	0	0	0.03663	0	0.0484171	0	0	0	0	0	0	0	0	0	0	0	0	0.0555556	0	0	0
4.5	0	0	0	0	0	0	0	0	0.0333988	0	0.0252427	0	0	0	0	0	0	0	0	0	0	0	0	0	0	0
sample	treatment	time	Compound	Concentration
sa1	SINGLEBEAD	T24	SE	Bead
sa2	SINGLEBEAD	T48	SE	Bead
sa3	SINGLEBEAD	T72	SE	Bead
sa4	SINGLEBEAD	T24	MixC	Bead
sa5	SINGLEBEAD	T48	MixC	Bead
sa6	SINGLEBEAD	T72	MixC	Bead
sa7	SIMBEAD	T120	Death	Penalty
sa8	SIMBEAD	T120	Death	Penalty
sa9	SIMBEAD	T120	Death	Penalty
sa10	SIMBEAD	T120	Death	Penalty
sa11	SIMBEAD	T120	Death	Penalty
sa12	SIMBEAD	T120	NoDeath	Penalty
sa13	SIMBEAD	T120	NoDeath	Penalty
sa14	SIMBEAD	T120	NoDeath	Penalty
sa15	SIMBEAD	T120	NoDeath	Penalty
sa16	SIMBEAD	T120	NoDeath	Penalty
sa17	SIMBEAD	T120	NoDeath	NoPenalty
sa18	SIMBEAD	T120	NoDeath	NoPenalty
sa19	SIMBEAD	T120	NoDeath	NoPenalty
sa20	SIMBEAD	T120	NoDeath	NoPenalty
sa21	SIMBEAD	T120	NoDeath	NoPenalty
sa22	SIMBEAD	T120	Death	NoPenalty
sa23	SIMBEAD	T120	Death	NoPenalty
sa24	SIMBEAD	T120	Death	NoPenalty
sa25	SIMBEAD	T120	Death	NoPenalty
sa26	SIMBEAD	T120	Death	NoPenalty

## Sheet: Fig5c
coeff 1	coeff 2	sample	series
-0.0550489	0.183759	sa1	EXP
-0.241216	0.196399	sa2
-0.265403	0.21353	sa3
-0.260234	0.218682	sa4
-0.184259	0.181618	sa5
-0.20089	0.199021	sa6
0.057502	0.0323558	sa7	DP
0.0533232	0.0683629	sa8
0.0281517	0.0391489	sa9
0.0672461	-0.0142127	sa10
0.056048	0.0804449	sa11
0.143081	0.320683	sa12	NoDP
0.0904902	0.213566	sa13
0.136815	0.309808	sa14
0.113636	0.170146	sa15
0.162684	0.32198	sa16
0.295778	0.156121	sa17	NoDnoP
0.295007	0.217356	sa18
0.29414	0.236079	sa19
0.259592	0.178066	sa20
0.266469	0.135996	sa21
0.203803	-0.171656	sa22	DnoP
0.197889	-0.215095	sa23
0.218896	-0.222228	sa24
0.221296	-0.171468	sa25
0.21896	-0.196472	sa26

## Sheet: Fig5d
bins (log10 microcol size)	sa1	sa2	sa3	sa4	sa5	sa6	sa7	sa8	sa9	sa10	sa11	sa12	sa13	sa14	sa15	sa16	sa17	sa18	sa19	sa20	sa21	sa22	sa23	sa24	sa25	sa26	sa27	sa28	sa29	sa30	sa31	sa32	sa33	sa34	sa35	sa36	sa37	sa38	sa39	sa40	sa41	sa42	sa43	sa44	sa45	sa46
0							0.309113	0.374064	0.409091	0.344314	0.364772	0	0	0	0	0						0.0599606	0.0602168	0.0558416	0.053528	0.0577386	0.069869	0.036165	0.0761605	0.0744472	0.0767721
0.25	0.0107143	0.0203327	0.0288184	0.0189274	0.0206186	0.0106157	0.161381	0.171462	0.174437	0.158039	0.174526	0.00117758	0.00023663	0.000238607	0.000709891	0.000715478						0.0670611	0.0726616	0.0677228	0.06691	0.0589415	0.336972	0.379369	0.344052	0.34914	0.343635
0.5	0.025	0.077634	0.0850144	0.0536278	0.0773196	0.0467091	0.0951425	0.11352	0.0994561	0.100392	0.102378	0.00659444	0.00757217	0.00548795	0.00449598	0.00572383	0	0	0	0	0	0.0710059	0.0686471	0.0625743	0.0705596	0.074178	0.190199	0.175485	0.196325	0.200983	0.193525											0.000623182
0.75	0.0714286	0.133087	0.136888	0.119874	0.110825	0.07431	0.0630269	0.0756799	0.0726496	0.0588235	0.0733575	0.0247292	0.0272125	0.0250537	0.0250828	0.0279036	0	0.0004649	0	0.000469043	0	0.0714004	0.0722601	0.069703	0.0798865	0.0769848	0.000970403	0.0160194	0.00145068	0.0041769	0.00466029	0.00195771	0.0012053	0.0015674	0.000801925	0.00122599						0.000623182	0.000417624	0.000832466	0.000414938	0.000418498
1	0.05	0.107209	0.131124	0.170347	0.110825	0.0912951	0.058611	0.035475	0.0586636	0.0541176	0.0600564	0.0605276	0.0551349	0.0558339	0.0511122	0.0517529	0.00341297	0.0032543	0.00434363	0.00187617	0.00347913	0.0706114	0.0758731	0.079604	0.0644769	0.085004	0.0014556	0.00242718	0.0012089	0.0019656	0.00220751	0.00587314	0.00562475	0.00352665	0.00801925	0.00776461						0.00311591	0.00313218	0.00312175	0.00145228	0.00251099
1.25	0.0714286	0.116451	0.121037	0.148265	0.115979	0.101911	0.0465676	0.02365	0.047397	0.0423529	0.0249899	0.0788978	0.0866067	0.0768313	0.078088	0.0763177	0.00780107	0.013947	0.015444	0.00984991	0.0104374	0.0733728	0.0714572	0.0641584	0.0778589	0.0657578	0.0106744	0.0026699	0.00749516	0.00466831	0.00809419	0.0144871	0.0285255	0.012931	0.0160385	0.0102166	0.0002	0.0002	0.0004	0.0002	0.003	0.0135023	0.0070996	0.00707596	0.00560166	0.00690521
1.5	0.05	0.0609982	0.0648415	0.129338	0.121134	0.146497	0.036933	0.016555	0.027972	0.0415686	0.0137042	0.124823	0.121865	0.128132	0.12849	0.124493	0.0160897	0.0334728	0.0361969	0.0295497	0.0208748	0.0753452	0.0718587	0.0827723	0.0733982	0.0669607	0.0167394	0.0092233	0.0171663	0.012285	0.0183959	0.0399374	0.0453998	0.0450627	0.0340818	0.0478136	0.003	0.0026	0.002	0.0008	0.0114	0.0263814	0.0148256	0.0156087	0.0147303	0.0140197
1.75	0.0642857	0.0609982	0.0634006	0.0883281	0.126289	0.118896	0.0401445	0.02365	0.0252525	0.0266667	0.019347	0.164861	0.158542	0.170604	0.181732	0.166706	0.0316919	0.0427708	0.0627413	0.064728	0.0427435	0.0666667	0.0794862	0.0764356	0.0766423	0.0669607	0.0315381	0.0157767	0.0273211	0.0287469	0.025509	0.0555991	0.104861	0.0709248	0.0613472	0.0543523	0.0132	0.0112	0.0052	0.0062	0.0362	0.0348982	0.0190019	0.0245578	0.0275934	0.0240636
2	0.0642857	0.0573013	0.0691643	0.0820189	0.0927835	0.121019	0.025291	0.0185258	0.0213675	0.0243137	0.0157195	0.194772	0.186701	0.183488	0.186228	0.182685	0.0838615	0.111111	0.0704633	0.0848968	0.0800199	0.0832347	0.0666399	0.0728713	0.0705596	0.063753	0.060165	0.0368932	0.0495648	0.0469287	0.0500368	0.137823	0.149056	0.0975705	0.116279	0.133633	0.039	0.0356	0.0212	0.0146	0.0686	0.0637723	0.0484444	0.0337149	0.0400415	0.0410128
2.25	0.110714	0.0794824	0.0619597	0.0567823	0.0798969	0.0912951	0.0208752	0.00906583	0.0159285	0.0196078	0.00927046	0.163448	0.174397	0.171319	0.173213	0.174577	0.0984885	0.120409	0.130309	0.112101	0.114314	0.0646943	0.0654356	0.0657426	0.0701541	0.0673617	0.0652596	0.0473301	0.0812379	0.0621622	0.0691685	0.175411	0.184411	0.168495	0.172414	0.142215	0.0504	0.0596	0.0382	0.0386	0.0494	0.0681346	0.0588849	0.0551509	0.0549793	0.0550324
2.5	0.121429	0.064695	0.0634006	0.0315457	0.056701	0.07431	0.0220795	0.0110367	0.0128205	0.0196078	0.00927046	0.0362694	0.0425935	0.0367454	0.0397539	0.048891	0.129205	0.101348	0.116795	0.0839587	0.100895	0.0544379	0.0574067	0.0621782	0.0571776	0.0685646	0.0548278	0.0529126	0.042795	0.0484029	0.0399804	0.128426	0.0630775	0.156348	0.130313	0.14998	0.06	0.0726	0.0678	0.0602	0.143	0.0461155	0.0586761	0.0541103	0.0809129	0.0579619
2.75	0.103571	0.0573013	0.0605187	0.0252366	0.0309278	0.0530786	0.0132477	0.0122192	0.0128205	0.0203922	0.012898	0.0204899	0.0179839	0.0167025	0.0196403	0.0145481	0.043881	0.0376569	0.0304054	0.0281426	0.0581511	0.0579882	0.0501807	0.0506931	0.0510949	0.0473136	0.0143134	0.0546116	0.0103965	0.0181818	0.0201128	0.0481597	0.0341503	0.0556426	0.0408982	0.0457703	0.0678	0.074	0.0812	0.068	0.2184	0.119859	0.067655	0.0676379	0.0910788	0.0548232
3	0.110714	0.0813309	0.0590778	0.0283912	0.0309278	0.0254777	0.00722601	0.01419	0.0128205	0.0121569	0.0141072	0.014602	0.017274	0.0219518	0.0170374	0.0200334	0.0302292	0.0320781	0.0361969	0.0262664	0.0308151	0.0374753	0.0301084	0.0459406	0.0344688	0.0400962	0.0123726	0.0160194	0.0161992	0.0167076	0.0142261	0.0297572	0.0401768	0.044279	0.0509222	0.0506743	0.1696	0.1108	0.044	0.1186	0.22	0.209597	0.0841512	0.0990635	0.0960581	0.0872567
3.25	0.0892857	0.0443623	0.0331412	0.0189274	0.0128866	0.029724	0.0152549	0.00945999	0.00660451	0.00941177	0.0153164	0.0148375	0.0146711	0.0164639	0.0130147	0.0183639	0.0307167	0.037192	0.0333012	0.0408068	0.0367793	0.0228797	0.0232838	0.0233663	0.0231144	0.0288693	0.00921883	0.0101942	0.0157157	0.0152334	0.0188864	0.0469851	0.0574528	0.0329154	0.0228549	0.0416837	0.3294	0.3104	0.1668	0.199	0.189	0.208351	0.185007	0.139438	0.0707469	0.207993
3.5	0.0357143	0.0369686	0.0172911	0.0126183	0.00515464	0.00636943	0.0120434	0.0110367	0.0019425	0.00784314	0.00927046	0.0153085	0.0170374	0.0171797	0.0130147	0.0157405	0.0453437	0.114365	0.0960425	0.115385	0.0407555	0.0248521	0.0208752	0.0257426	0.0223033	0.02085	0.0230471	0.00703884	0.00652805	0.00835381	0.00539612	0.0403289	0.017276	0.0505486	0.0372895	0.0126686	0.1912	0.2774	0.3772	0.2052	0.061	0.154549	0.250783	0.262227	0.368257	0.236451
3.75	0.0178571	0.00184843	0.00432277	0.0126183	0.00257732	0.00636943	0.0080289	0.00985416	0	0.00745098	0.0145103	0.0120113	0.0118315	0.0147936	0.0113583	0.0133556	0.0736226	0.154347	0.217664	0.246248	0.055666	0.0193294	0.0236853	0.0106931	0.0231144	0.0248597	0.0288695	0.0167476	0.0135397	0.0289926	0.00981114	0.0360219	0.0578546	0.0270376	0.0825982	0.0523089	0.0762	0.0456	0.196	0.2294		0.0504778	0.161829	0.207284	0.137759	0.157774
4	0.00357143			0.00315457	0.00515464	0.00212314	0.0172621	0.00748916	0.0003885	0.00901961	0.0161225	0.0134244	0.0137246	0.0121689	0.0139612	0.0097782	0.224768	0.109252	0.0255792	0.0806754	0.193837	0.0177515	0.0200723	0.020198	0.0198702	0.02085	0.00873362	0.00946602	0.0246615	0.0100737	0.01766	0.0168363	0.0831659	0.0916928	0.000400962	0.09481				0.0592			0.0400919	0.0301769	0.0103734	0.0537769
4.25	0	0	0	0	0	0	0.0100361	0.0102483	0	0.0105882	0.0141072	0.00942063	0.00993848	0.00978287	0.00875532	0.0112092	0.0399805	0.009298	0.0859073	0.0225141	0.0442346	0.0157791	0.0208752	0.0190099	0.014193	0.0160385	0.0189229	0.0279126	0.0478723	0.0255528	0.0274712	0.15231	0.0666935	0.131661	0.07498	0.0433183
4.5	0	0	0	0	0	0	0.0104376	0.0122192	0	0.00941177	0.0104796	0.0113048	0.0125414	0.0124075	0.00638902	0.0100167	0.134569	0.0357973	0.000965251	0.000469043	0.158549	0.0142012	0.014452	0.00910891	0.0117599	0.0116279	0.0453663	0.0601942	0.0198259	0.0206388	0.0336031	0.0618637	0.0610687	0.00979624	0.147554	0.106253
4.75	0	0	0	0	0	0	0.00401445	0.0122192	0	0.00705882	0.0076582	0.0110692	0.00662565	0.00787402	0.00828206	0.00715478	0.00633837	0.0432357	0.0376448	0.0515947	0.0084493	0.0157791	0.0116419	0.0146535	0.0129765	0.0156375	0.000485201	0.0216019	0.000483559	0.0223587	0.0208487	0.00783085			0.0032077	0.00531263
5							0.0044159	0.00827749	0	0.00509804	0.00403063	0.0089496	0.00757217	0.00858984	0.00757217	0.00810875				0.000469043		0.00946746	0.0080289	0.0106931	0.0145985	0.0120289		0.00194175				0.000391543
5.25							0.0044159	0.00433583	0	0.00509804	0.00322451	0.00800754	0.00615239	0.00477213	0.00804543	0.00524684						0.00394477	0.0112405	0.00752475	0.00405515	0.00681636
5.5							0.00160578	0.00197083	0	0.0027451	0.00523982	0.00400377	0.00189304	0.00167025	0.00307619	0.00453136						0.00236686	0.00361301	0.00237624	0.00446066	0.00280674
5.75							0.00200723	0.00315333	0	0.00235294	0.00201532	0.000471032	0.00189304	0.00190885	0.000946522	0.00214643						0.000394477		0.00039604	0.00283861
6							0.00240867	0.00197083	0	0.00117647	0.00241838
6.25							0.00602168	0.0011825	0	0	0
6.5							0.00160578	0.00394166	0.0003885	0	0.000403063
6.75							0.00080289	0.00197083		0	0.000403063
7								0.00157667		0	0
										0	0.000403063
										0
										0
										0
										0.000392157
sample	treatment	time	Compound	Concentration
sa1	DOUBLEBEAD	T24	SE	Bead
sa2	DOUBLEBEAD	T48	SE	Bead
sa3	DOUBLEBEAD	T72	SE	Bead
sa4	DOUBLEBEAD	T24	MixC	Bead
sa5	DOUBLEBEAD	T48	MixC	Bead
sa6	DOUBLEBEAD	T72	MixC	Bead
sa7	SIMBEAD	T120	361	bimodal
sa8	SIMBEAD	T120	361	bimodal
sa9	SIMBEAD	T120	361	bimodal
sa10	SIMBEAD	T120	361	bimodal
sa11	SIMBEAD	T120	361	bimodal
sa12	SIMBEAD	T120	362	RandomPosNeg
sa13	SIMBEAD	T120	362	RandomPosNeg
sa14	SIMBEAD	T120	362	RandomPosNeg
sa15	SIMBEAD	T120	362	RandomPosNeg
sa16	SIMBEAD	T120	362	RandomPosNeg
sa17	SIMBEAD	T120	363	RandomPos
sa18	SIMBEAD	T120	363	RandomPos
sa19	SIMBEAD	T120	363	RandomPos
sa20	SIMBEAD	T120	363	RandomPos
sa21	SIMBEAD	T120	363	RandomPos
sa22	SIMBEAD	T120	364	Random
sa23	SIMBEAD	T120	364	Random
sa24	SIMBEAD	T120	364	Random
sa25	SIMBEAD	T120	364	Random
sa26	SIMBEAD	T120	364	Random
sa27	SIMBEAD	T120	365	RandomNeg
sa28	SIMBEAD	T120	365	RandomNeg
sa29	SIMBEAD	T120	365	RandomNeg
sa30	SIMBEAD	T120	365	RandomNeg
sa31	SIMBEAD	T120	365	RandomNeg
sa32	SIMBEAD	T120	85Dead	NoInteraction
sa33	SIMBEAD	T120	85Dead	NoInteraction
sa34	SIMBEAD	T120	85Dead	NoInteraction
sa35	SIMBEAD	T120	85Dead	NoInteraction
sa36	SIMBEAD	T120	85Dead	NoInteraction
sa37	SIMBEAD	T120	NoDead	NoInteraction
sa38	SIMBEAD	T120	NoDead	NoInteraction
sa39	SIMBEAD	T120	NoDead	NoInteraction
sa40	SIMBEAD	T120	NoDead	NoInteraction
sa41	SIMBEAD	T120	NoDead	NoInteraction
sa42	SIMBEAD	T120	randomDead	NoInteraction
sa43	SIMBEAD	T120	randomDead	NoInteraction
sa44	SIMBEAD	T120	randomDead	NoInteraction
sa45	SIMBEAD	T120	randomDead	NoInteraction
sa46	SIMBEAD	T120	randomDead	NoInteraction

## Sheet: Fig5e
coeff 1	coeff 2	sample	series
0.0934848	0.10155	sa1	DOUBLEBEAD	T24	SE	Bead
0.0289528	0.0916549	sa2	DOUBLEBEAD	T48	SE	Bead
0.00730723	0.0901006	sa3	DOUBLEBEAD	T72	SE	Bead
-0.000847084	0.0746677	sa4	DOUBLEBEAD	T24	MixC	Bead
0.00272803	0.0935926	sa5	DOUBLEBEAD	T48	MixC	Bead
0.031679	0.0961103	sa6	DOUBLEBEAD	T72	MixC	Bead
-0.161468	0.214106	sa7	SIMBEAD	T120	361	bimodal
-0.194175	0.233997	sa8	SIMBEAD	T120	361	bimodal
-0.208623	0.253423	sa9	SIMBEAD	T120	361	bimodal
-0.174965	0.223723	sa10	SIMBEAD	T120	361	bimodal
-0.188722	0.231188	sa11	SIMBEAD	T120	361	bimodal
0.0581491	0.102386	sa12	SIMBEAD	T120	362	RandomPosNeg
0.0606363	0.104882	sa13	SIMBEAD	T120	362	RandomPosNeg
0.0623063	0.104487	sa14	SIMBEAD	T120	362	RandomPosNeg
0.0600702	0.105451	sa15	SIMBEAD	T120	362	RandomPosNeg
0.0629205	0.105934	sa16	SIMBEAD	T120	362	RandomPosNeg
0.0975778	0.0482728	sa17	SIMBEAD	T120	363	RandomPos
0.144825	0.0884525	sa18	SIMBEAD	T120	363	RandomPos
0.147844	0.0917187	sa19	SIMBEAD	T120	363	RandomPos
0.160194	0.0905015	sa20	SIMBEAD	T120	363	RandomPos
0.0914989	0.0476199	sa21	SIMBEAD	T120	363	RandomPos
-0.0114134	0.118971	sa22	SIMBEAD	T120	364	Random
-0.0165672	0.117454	sa23	SIMBEAD	T120	364	Random
-0.00921126	0.115508	sa24	SIMBEAD	T120	364	Random
-0.01098	0.115104	sa25	SIMBEAD	T120	364	Random
-0.00879941	0.112495	sa26	SIMBEAD	T120	364	Random
-0.13015	0.270684	sa27	SIMBEAD	T120	365	RandomNeg
-0.142653	0.258868	sa28	SIMBEAD	T120	365	RandomNeg
-0.143568	0.272864	sa29	SIMBEAD	T120	365	RandomNeg
-0.14399	0.272785	sa30	SIMBEAD	T120	365	RandomNeg
-0.146304	0.267058	sa31	SIMBEAD	T120	365	RandomNeg
0.100179	0.0899703	sa32	SIMBEAD	T120	85Dead	NoInteraction
0.0993726	0.0937409	sa33	SIMBEAD	T120	85Dead	NoInteraction
0.105404	0.0887353	sa34	SIMBEAD	T120	85Dead	NoInteraction
0.10251	0.0878239	sa35	SIMBEAD	T120	85Dead	NoInteraction
0.0967006	0.0817559	sa36	SIMBEAD	T120	85Dead	NoInteraction
0.245269	0.117827	sa37	SIMBEAD	T120	NoDead	NoInteraction
0.259794	0.127491	sa38	SIMBEAD	T120	NoDead	NoInteraction
0.27642	0.125066	sa39	SIMBEAD	T120	NoDead	NoInteraction
0.237851	0.100277	sa40	SIMBEAD	T120	NoDead	NoInteraction
0.173561	0.102085	sa41	SIMBEAD	T120	NoDead	NoInteraction
0.204064	0.109962	sa42	SIMBEAD	T120	randomDead	NoInteraction
0.235157	0.113509	sa43	SIMBEAD	T120	randomDead	NoInteraction
0.236523	0.111023	sa44	SIMBEAD	T120	randomDead	NoInteraction
0.246989	0.122294	sa45	SIMBEAD	T120	randomDead	NoInteraction
0.233851	0.110359	sa46	SIMBEAD	T120	randomDead	NoInteraction

## Sheet: Fig5g
Grid reads as a 12x12 with 0.5 log increase between log10 = 0 and log10 = 6 (microcolony size). Grid is linearized here as lines of 12 from lowest to highest y-direction.
	observations					bimodal					rd+/–					rd+					rd					rd–					prop†					null					rd †
	SE_T24	SE_T48	SC_T24	SC_T48	SC_SET72	SIM1	SIM2	SIM3	SIM4	SIM5	SIM1	SIM2	SIM3	SIM4	SIM5	SIM1	SIM2	SIM3	SIM4	SIM5	SIM1	SIM2	SIM3	SIM4	SIM5	SIM1	SIM2	SIM3	SIM4	SIM5	SIM1	SIM2	SIM3	SIM4	SIM5	SIM1	SIM2	SIM3	SIM4	SIM5	SIM1	SIM2	SIM3	SIM4	SIM5
	grid_count1	grid_count2	grid_count3	grid_count4	grid_count5	grid_count6	grid_count7	grid_count8	grid_count9	grid_count10	grid_count11	grid_count12	grid_count13	grid_count14	grid_count15	grid_count16	grid_count17	grid_count18	grid_count19	grid_count20	grid_count21	grid_count22	grid_count23	grid_count24	grid_count25	grid_count26	grid_count27	grid_count28	grid_count29	grid_count30	grid_count31	grid_count32	grid_count33	grid_count34	grid_count35	grid_count36	grid_count37	grid_count38	grid_count39	grid_count40	grid_count41	grid_count42	grid_count43	grid_count44	grid_count45
[0,0]	294.118	348.837	42.5532	330.789	527.638	1729.67	1479.77	2463.77	1986.14	1616.5	2.29358	2.29358	2.31054	2.34192	2.35073	7.61035	7.48503	8.01282	7.55287	6.90608	79.6359	60.024	151.692	89.3855	130.178	2404.66	2452.97	2265.59	2625.26	2362.22	5.51268	5.52486	5.60538	5.61167	5.68182	0.9996	0.9996	0.9996	0.9996	0.9996	1.4912	1.50421	1.49298	1.51791	1.50105
	0	0	0	0	0	526.919	306.358	259.662	352.194	423.634	0	0	0	0	0	0	0	0	0	0	108.077	84.0336	145.858	94.9721	130.178	0	2.47525	0	0	0	0	0	0	0	0	0	0	0	0	0	0	0	0	0	0
	0	0	0	0	0	252.005	277.457	138.889	150.115	261.984	0	0	0	0	0	0	0	0	0	0	96.7008	126.05	192.532	134.078	88.7574	22.2883	27.2277	19.6367	28.1186	45.0902	0	0	0	0	0	0	0	0	0	0	0	0	0	0	0
	0	0	0	0	0	103.093	242.775	193.237	132.794	161.65	0	2.29358	2.31054	2.34192	2.35073	0	0	0	0	0	96.7008	102.041	157.526	100.559	82.8402	89.153	133.663	103.093	109.918	122.745	0	0	0	0	0	0	0	0	0	0	0	0	0	0	0
	0	0	0	0	0	57.2738	104.046	120.773	109.7	100.334	0	0	0	0	4.70146	0	0	0	0	0	62.5711	102.041	93.3489	94.9721	35.503	240.218	294.554	385.371	324.642	390.782	0	0	0	0	0	0	0	0	0	0	0	0	0	0	0
	0	0	0	0	0	68.7285	63.5838	66.4251	63.5104	33.4448	0	0	0	0	0	0	0	0	0	0	102.389	108.043	64.1774	55.8659	53.2544	235.265	202.97	186.549	127.812	160.321	0	0	0	0	0	0	0	0	0	0	0	0	0	0	0
	0	0	0	0	0	68.7285	115.607	42.2705	57.7367	50.1672	0	0	0	0	0	0	0	0	0	0	39.818	36.0144	40.8401	22.3464	17.7515	52.0059	71.7822	49.0918	56.2372	75.1503	0	0	0	0	0	0	0	0	0	0	0	0	0	0	0
	0	0	0	0	0	80.1833	17.341	24.1546	40.4157	44.5931	0	0	0	0	0	0	0	0	0	0	39.818	78.0312	29.1715	39.1061	17.7515	74.2942	64.3564	112.911	117.587	62.6253	0	0	0	0	0	0	0	0	0	0	0	0	0	0	0
	0	0	0	0	0	51.5464	23.1214	12.0773	34.642	78.0379	2.29358	0	0	0	0	0	0	0	0	0	22.7531	36.0144	46.6744	33.5196	41.4201	128.777	153.465	186.549	84.3558	197.896	0	0	0	0	0	0	0	0	0	0	0	0	0	0	0
	0	0	0	0	0	11.4548	40.4624	0	5.77367	16.7224	0	0	0	0	0	0	0	0	0	0	34.1297	24.0096	29.1715	22.3464	29.5858	212.977	111.386	66.2739	135.481	60.1202	0	0	0	0	0	0	0	0	0	0	0	0	0	0	0
	0	0	0	0	0	22.9095	0	0	23.0947	11.1483	0	0	0	0	0	0	0	0	0	0	17.0648	0	0	5.58659	23.6686	0	0	0	0	0	0	0	0	0	0	0	0	0	0	0	0	0	0	0	0
	0	0	0	0	0	11.4548	17.341	6.03865	0	0	0	0	0	0	0	0	0	0	0	0	11.3766	6.0024	0	0	0	0	0	0	0	0	0	0	0	0	0	0	0	0	0	0	0	0	0	0	0
	0	0	0	0	0	492.554	364.162	567.633	542.725	529.543	0	0	0	0	0	0	0	0	0	0	102.389	84.0336	157.526	145.251	142.012	0	0	0	0	0	0	0	0	0	0	0	0	0	0	0	0	0	0	0	0
	117.647	174.419	21.2766	114.504	301.508	108.82	98.2659	150.966	109.7	144.928	25.2294	29.8165	9.24214	16.3934	11.7536	0	0	0	0	0	119.454	126.05	122.52	100.559	94.6746	0	0	0	0	0	0	0	0	0	0	0	0	0	0	0	0	0	0	0	0
	529.412	290.698	106.383	305.344	351.759	68.7285	63.5838	30.1932	34.642	89.1862	77.9817	94.0367	53.1423	77.2834	82.2755	0	0	0	0	0	159.272	108.043	116.686	128.492	106.509	0	0	0	0	0	0	0	0	0	0	0	0.9996	0	0	0	0	0	0	0	0
	117.647	58.1395	42.5532	114.504	125.628	34.3643	28.9017	36.2319	51.963	22.2965	100.917	123.853	124.769	105.386	148.096	0	0	0	0	0	102.389	102.041	116.686	83.7989	130.178	0	2.47525	0	0	0	0	0	0	0	0	1.9992	4.998	1.9992	0	0	0	4.51264	1.49298	1.51791	1.50105
	0	0	63.8298	114.504	25.1256	5.72738	46.2428	24.1546	23.0947	22.2965	73.3945	57.3394	64.695	81.9672	77.574	0	7.48503	0	0	0	79.6359	150.06	134.189	167.598	124.26	0	0	0	0	0	0	11.0497	0	5.61167	0	0.9996	2.9988	5.9976	0.9996	1.9992	1.4912	1.50421	1.49298	0	0
	0	58.1395	63.8298	76.3359	0	11.4548	52.0231	18.1159	17.321	5.57414	11.4679	4.58716	18.4843	0	14.1044	0	0	0	0	0	62.5711	72.0288	40.8401	39.1061	94.6746	0	0	0	0	0	0	0	0	0	0	1.9992	1.9992	0.9996	1.9992	1.9992	0	3.00842	0	6.07165	0
	0	0	63.8298	63.6132	0	0	28.9017	6.03865	34.642	5.57414	4.58716	2.29358	9.24214	9.36768	4.70146	0	0	0	0	0	96.7008	42.0168	52.5088	44.6927	29.5858	0	0	0	0	0	0	0	5.60538	0	0	0	6.9972	4.998	2.9988	2.9988	1.4912	3.00842	1.49298	0	0
	0	0	0	0	0	0	28.9017	0	5.77367	55.7414	2.29358	4.58716	4.62107	9.36768	11.7536	0	7.48503	0	0	0	28.4414	24.0096	40.8401	33.5196	29.5858	0	0	0	0	0	0	0	0	0	0	3.9984	3.9984	2.9988	3.9984	2.9988	4.47361	6.01685	0	1.51791	1.50105
	0	0	0	0	0	22.9095	17.341	0	0	22.2965	6.88073	2.29358	2.31054	7.02576	2.35073	0	0	0	0	0	28.4414	12.0048	17.5029	16.7598	17.7515	0	0	0	0	0	0	0	0	0	0	0	0	0	0	0	0	0	0	0	0
	0	0	0	0	0	22.9095	5.78035	0	0	16.7224	16.055	0	0	2.34192	0	0	0	0	7.55287	0	17.0648	0	0	22.3464	5.91716	0	0	0	0	0	0	0	0	0	0	0	0	0	0	0	0	0	0	0	0
	0	0	0	0	0	0	0	0	0	0	0	0	6.93161	0	0	0	0	0	0	0	5.68828	12.0048	11.6686	0	5.91716	0	0	0	0	0	0	0	0	0	0	0	0	0	0	0	0	0	0	0	0
	0	0	0	0	0	0	11.5607	0	17.321	0	0	2.29358	4.62107	0	4.70146	0	0	0	0	0	0	0	0	0	0	0	0	0	0	0	0	0	0	0	0	0	0	0	0	0	0	0	0	0	0
	0	0	0	0	0	297.824	208.092	126.812	196.305	211.817	2.29358	0	0	0	0	0	0	0	0	0	85.3242	132.053	93.3489	89.3855	100.592	14.8588	14.8515	29.4551	40.8998	40.0802	0	0	0	0	0	0	0	0	0	0	0	0	0	0	0
	470.588	465.116	127.66	318.066	477.387	97.3654	80.9249	24.1546	23.0947	66.8896	45.8716	121.56	53.1423	65.5738	101.081	0	0	0	0	0	119.454	102.041	163.361	122.905	94.6746	0	0	0	0	0	0	0	0	0	0	0	0.9996	0.9996	0	0	0	1.50421	0	0	0
	1647.06	988.372	446.809	865.14	1180.9	5.72738	46.2428	24.1546	17.321	33.4448	238.532	250	228.743	222.482	244.476	0	7.48503	16.0256	0	13.8122	79.6359	156.062	140.023	150.838	130.178	0	0	0	0	2.50501	0	5.52486	5.60538	22.4467	11.3636	3.9984	8.9964	7.9968	3.9984	0.9996	1.4912	6.01685	4.47895	1.51791	7.50525
	705.882	465.116	276.596	356.234	326.633	5.72738	52.0231	12.0773	11.5473	0	316.514	334.862	365.065	405.152	409.027	15.2207	7.48503	16.0256	0	6.90608	142.207	84.0336	145.858	117.318	130.178	0	0	0	0	0	0	33.1492	11.2108	16.835	17.0455	19.992	25.9896	26.9892	11.9952	13.9944	16.4032	34.5969	8.9579	7.58956	18.0126
	0	174.419	106.383	152.672	150.754	51.5464	46.2428	6.03865	5.77367	16.7224	309.633	284.404	298.059	299.766	228.021	45.6621	14.9701	8.01282	37.7644	48.3425	56.8828	72.0288	93.3489	100.559	112.426	2.47647	0	4.90918	2.55624	5.01002	27.5634	44.1989	44.843	67.3401	51.1364	32.9868	31.9872	36.9852	23.9904	28.9884	20.8768	34.5969	20.9018	22.7687	18.0126
	0	0	255.319	254.453	25.1256	5.72738	5.78035	0	11.5473	16.7224	25.2294	29.8165	41.5896	37.4707	32.9102	7.61035	22.4551	16.0256	15.1057	20.7182	79.6359	84.0336	46.6744	67.0391	88.7574	4.95295	4.9505	0	0	2.50501	16.538	27.6243	33.6323	28.0584	51.1364	14.994	41.9832	18.9924	10.9956	14.994	16.4032	25.5716	11.9439	19.7328	16.5116
	0	0	234.043	127.226	0	11.4548	5.78035	0	11.5473	16.7224	22.9358	27.5229	11.5527	18.7354	32.9102	15.2207	0	0	22.6586	20.7182	45.5063	60.024	11.6686	44.6927	17.7515	0	0	0	0	0	16.538	11.0497	0	11.2233	5.68182	23.9904	43.9824	75.9696	33.9864	38.9844	22.368	34.5969	40.3105	54.6448	49.5347
	0	0	85.1064	101.781	0	11.4548	23.1214	0	0	16.7224	18.3486	32.1101	20.7948	16.3934	23.5073	0	59.8802	64.1026	45.3172	6.90608	28.4414	12.0048	46.6744	33.5196	23.6686	0	0	2.45459	0	0	16.538	5.52486	5.60538	28.0584	34.0909	55.9776	19.992	18.9924	39.984	26.9892	56.6657	43.6221	13.4368	36.4299	34.5242
	0	0	21.2766	0	0	0	0	0	0	11.1483	18.3486	27.5229	11.5527	37.4707	18.8058	45.6621	0	0	0	27.6243	45.5063	30.012	0	22.3464	29.5858	0	12.3762	9.81836	0	5.01002	0	11.0497	16.8161	0	17.0455	0	0	0	0	0	0	0	0	0	0
	0	0	0	0	0	0	5.78035	0	5.77367	5.57414	4.58716	18.3486	18.4843	21.0773	18.8058	15.2207	7.48503	48.0769	0	0	39.818	30.012	29.1715	11.1732	29.5858	0	0	0	0	0	11.0254	5.52486	11.2108	5.61167	5.68182	0	0	0	0	0	0	0	0	0	0
	0	0	0	0	0	0	0	0	0	0	20.6422	4.58716	6.93161	25.7611	11.7536	0	0	0	0	0	5.68828	18.0072	0	11.1732	5.91716	0	0	0	0	0	0	0	0	0	0	0	0	0	0	0	0	0	0	0	0
	0	0	0	0	0	5.72738	5.78035	0	0	0	4.58716	2.29358	0	2.34192	4.70146	0	0	0	0	0	11.3766	0	0	0	5.91716	0	0	0	0	0	0	0	0	0	0	0	0	0	0	0	0	0	0	0	0
	0	0	0	0	0	91.638	213.873	144.928	109.7	228.54	0	0	2.31054	0	0	0	0	0	0	0	73.9477	138.055	87.5146	173.184	142.012	143.635	131.188	166.912	122.699	137.776	0	0	0	0	0	0	0	0	0	0	0	0	0	0	0
	0	58.1395	21.2766	50.8906	226.131	22.9095	17.341	0	17.321	33.4448	87.156	133.028	67.0055	88.993	131.641	0	0	0	0	0	85.3242	144.058	52.5088	117.318	159.763	0	0	0	0	0	0	0	0	0	0	0	1.9992	3.9984	0.9996	0	0	0	1.49298	0	0
	588.235	755.814	255.319	318.066	452.261	5.72738	28.9017	12.0773	23.0947	33.4448	399.083	456.422	390.481	341.92	378.467	0	29.9401	8.01282	0	0	113.766	126.05	81.6803	139.665	153.846	0	4.9505	2.45459	0	0	5.51268	22.0994	0	22.4467	34.0909	18.9924	29.988	31.9872	13.9944	7.9968	13.4208	21.059	13.4368	18.2149	16.5116
	235.294	174.419	170.213	50.8906	226.131	5.72738	40.4624	6.03865	11.5473	16.7224	644.495	738.532	626.155	559.719	658.204	83.7139	37.4251	48.0769	7.55287	62.1547	130.83	126.05	93.3489	139.665	88.7574	2.47647	12.3762	2.45459	0	5.01002	22.0507	71.8232	67.2646	56.1167	119.318	39.984	96.9612	113.954	49.98	48.9804	68.5953	97.7738	31.3526	62.2344	28.52
	0	232.558	85.1064	50.8906	50.2513	0	17.341	0	11.5473	11.1483	444.954	392.202	480.591	545.667	448.989	144.597	82.3353	40.0641	113.293	75.9669	96.7008	78.0312	46.6744	134.078	118.343	19.8118	9.90099	12.273	12.7812	20.0401	104.741	204.42	128.924	347.924	340.909	83.9664	153.938	163.934	89.964	84.966	70.0865	150.421	82.1141	86.5209	99.0693
	58.8235	0	85.1064	12.7226	0	5.72738	23.1214	12.0773	5.77367	0	32.1101	45.8716	39.2791	30.445	56.4175	38.0518	59.8802	32.0513	45.3172	62.1547	85.3242	102.041	29.1715	50.2793	47.3373	9.90589	4.9505	7.36377	23.0061	2.50501	71.6648	116.022	78.4753	78.5634	73.8636	131.947	141.943	111.955	62.9748	69.972	68.5953	118.833	43.2965	98.6642	84.0588
	0	0	106.383	89.0585	25.1256	11.4548	11.5607	0	11.5473	0	34.4037	41.2844	48.5213	72.5995	49.3653	15.2207	29.9401	8.01282	52.8701	0	56.8828	30.012	29.1715	50.2793	29.5858	2.47647	2.47525	0	10.2249	7.51503	27.5634	49.7238	61.6592	44.8934	79.5455	110.956	230.908	259.896	147.941	172.931	116.314	169.976	188.116	180.631	180.126
	0	0	63.8298	25.4453	0	0	5.78035	0	0	22.2965	34.4037	27.5229	41.5896	18.7354	37.6117	106.545	217.066	128.205	113.293	124.309	17.0648	12.0048	46.6744	22.3464	11.8343	4.95295	2.47525	0	5.11247	0	60.6395	71.8232	44.843	151.515	73.8636	170.932	68.9724	65.9736	186.925	116.953	156.576	153.43	77.6351	89.5568	129.09
	0	0	0	0	0	0	17.341	0	0	0	16.055	29.8165	46.2107	11.7096	30.5595	30.4414	59.8802	24.0385	60.423	82.8729	34.1297	12.0048	40.8401	22.3464	41.4201	4.95295	7.42574	9.81836	2.55624	17.5351	38.5888	38.674	156.951	101.01	73.8636	0	0	0	0	0	0	0	0	0	0
	0	0	0	0	0	11.4548	0	0	0	0	16.055	6.88073	25.4159	21.0773	18.8058	68.4932	7.48503	40.0641	7.55287	0	5.68828	12.0048	29.1715	0	23.6686	4.95295	7.42574	0	0	2.50501	44.1014	5.52486	33.6323	67.3401	34.0909	0	0	0	0	0	0	0	0	0	0
	0	0	0	0	0	0	0	0	0	0	6.88073	4.58716	4.62107	9.36768	14.1044	0	0	0	0	0	0	6.0024	0	22.3464	11.8343	0	0	0	0	0	0	0	0	0	0	0	0	0	0	0	0	0	0	0	0
	0	0	0	0	0	0	0	0	0	0	2.29358	2.29358	6.93161	7.02576	0	0	0	0	0	0	0	6.0024	0	5.58659	0	0	0	0	0	0	0	0	0	0	0	0	0	0	0	0	0	0	0	0	0
	0	0	0	0	0	85.9107	121.387	132.85	121.247	55.7414	0	2.29358	0	0	0	0	0	0	0	0	79.6359	48.0192	64.1774	134.078	82.8402	304.606	346.535	338.733	306.748	323.146	0	0	0	0	0	0	0	0	0	0	0	0	0	0	0
	58.8235	232.558	21.2766	25.4453	25.1256	17.1821	11.5607	30.1932	11.5473	16.7224	80.2752	82.5688	69.3161	60.8899	68.1711	0	0	0	0	0	142.207	42.0168	75.846	139.665	142.012	0	0	0	0	0	0	0	0	5.61167	0	0.9996	1.9992	8.9964	0.9996	0.9996	0	6.01685	1.49298	0	1.50105
	0	174.419	148.936	139.949	150.754	22.9095	23.1214	12.0773	23.0947	5.57414	288.991	311.927	286.506	255.269	284.438	7.61035	7.48503	24.0385	22.6586	20.7182	108.077	66.0264	134.189	100.559	59.1716	0	4.9505	2.45459	7.66871	2.50501	0	22.0994	39.2377	72.9517	96.5909	31.9872	24.99	44.982	10.9956	24.99	13.4208	27.0758	20.9018	21.2508	22.5158
	58.8235	58.1395	42.5532	50.8906	50.2513	0	34.6821	24.1546	5.77367	0	541.284	380.734	512.939	412.178	397.273	91.3242	119.76	48.0769	120.846	62.1547	91.0125	60.024	140.023	134.078	118.343	22.2883	7.42574	27.0005	7.66871	7.51503	143.33	121.547	184.978	359.147	238.636	82.9668	132.947	150.94	93.9624	74.97	79.0337	135.379	101.523	77.4135	75.0525
	58.8235	58.1395	63.8298	38.1679	25.1256	5.72738	23.1214	6.03865	0	0	383.028	231.651	314.233	398.126	249.177	281.583	217.066	240.385	332.326	276.243	85.3242	60.024	87.5146	89.3855	106.509	42.1	44.5545	71.1831	35.7873	77.6553	341.786	502.762	442.825	611.672	806.818	157.937	216.913	230.908	115.954	142.943	155.085	166.968	210.511	153.309	169.619
	0	0	85.1064	50.8906	0	0	0	0	5.77367	0	22.9358	25.2294	39.2791	30.445	39.9624	144.597	142.216	200.321	188.822	124.309	51.1945	60.024	70.0117	89.3855	71.0059	37.1471	9.90099	31.9097	12.7812	12.5251	358.324	226.519	235.426	145.903	125	174.93	175.93	142.943	98.9604	102.959	102.893	180.505	146.312	118.397	123.086
	0	0	63.8298	25.4453	0	0	0	0	0	5.57414	45.8716	18.3486	25.4159	35.1288	11.7536	121.766	67.3653	40.0641	83.0816	82.8729	28.4414	60.024	23.3372	11.1732	59.1716	9.90589	2.47525	7.36377	2.55624	12.5251	82.6902	66.2983	112.108	72.9517	181.818	167.933	309.876	385.846	216.913	310.876	147.629	234.657	428.486	289.921	277.694
	0	0	21.2766	0	0	0	0	0	0	5.57414	29.8165	16.055	25.4159	18.7354	30.5595	357.686	396.707	336.538	339.879	262.431	45.5063	6.0024	17.5029	44.6927	23.6686	7.42942	7.42574	7.36377	20.4499	10.02	99.2282	143.646	89.6861	359.147	204.545	268.892	90.9636	94.962	300.88	199.92	281.837	171.48	168.707	153.309	202.642
	0	0	0	0	0	0	0	0	0	5.57414	27.5229	16.055	20.7948	30.445	16.4551	106.545	142.216	112.179	173.716	138.122	11.3766	48.0192	5.83431	11.1732	11.8343	0	29.703	22.0913	5.11247	42.5852	209.482	254.144	308.296	106.622	187.5	0	0	0	0	0	0	0	0	0	0
	0	0	0	0	0	0	11.5607	0	0	0	16.055	18.3486	16.1738	18.7354	14.1044	38.0518	82.3353	120.192	22.6586	48.3425	5.68828	0	11.6686	11.1732	5.91716	12.3824	17.3267	4.90918	5.11247	10.02	121.279	60.7735	89.6861	106.622	96.5909	0	0	0	0	0	0	0	0	0	0
	0	0	0	0	0	0	0	0	0	0	9.17431	6.88073	16.1738	16.3934	7.05219	0	0	0	0	0	0	6.0024	0	22.3464	11.8343	0	0	0	0	0	0	0	0	0	0	0	0	0	0	0	0	0	0	0	0
	0	0	0	0	0	0	0	0	0	0	4.58716	4.58716	2.31054	7.02576	2.35073	0	0	0	0	0	0	6.0024	0	0	0	0	0	0	0	0	0	0	0	0	0	0	0	0	0	0	0	0	0	0	0
	0	0	0	0	0	22.9095	69.3642	102.657	92.3788	72.4638	0	0	0	0	0	0	0	0	0	0	130.83	54.0216	99.1832	39.1061	59.1716	250.124	183.168	164.458	171.268	167.836	0	0	0	0	0	0	0	0	0	0	0	0	0	0	0
	0	0	85.1064	25.4453	25.1256	40.0916	17.341	6.03865	11.5473	5.57414	9.17431	13.7615	20.7948	9.36768	7.05219	0	0	0	0	0	73.9477	42.0168	110.852	50.2793	76.9231	0	0	0	0	0	0	0	0	0	0	0.9996	3.9984	2.9988	0	0	4.47361	9.02527	1.49298	0	0
	0	0	340.426	114.504	0	5.72738	34.6821	24.1546	0	27.8707	18.3486	36.6972	30.037	14.0515	25.858	0	14.9701	16.0256	0	20.7182	68.2594	42.0168	87.5146	72.6257	100.592	0	0	7.36377	2.55624	2.50501	5.51268	0	22.4215	33.67	34.0909	33.9864	40.9836	26.9892	11.9952	18.9924	29.824	45.1264	13.4368	39.4657	19.5137
	0	58.1395	127.66	25.4453	50.2513	0	0	0	5.77367	0	52.7523	38.9908	43.9002	35.1288	54.0668	38.0518	59.8802	56.0897	45.3172	48.3425	28.4414	84.0336	58.3431	67.0391	59.1716	7.42942	9.90099	4.90918	2.55624	5.01002	93.7155	176.796	117.713	101.01	39.7727	99.96	145.942	103.958	78.9684	67.9728	43.2449	132.371	38.8176	98.6642	60.042
	0	0	212.766	76.3359	25.1256	5.72738	0	0	0	5.57414	38.9908	27.5229	50.8318	21.0773	51.716	159.817	82.3353	192.308	151.057	151.934	96.7008	72.0288	35.0058	67.0391	35.503	9.90589	27.2277	19.6367	12.7812	12.5251	314.223	337.017	224.215	123.457	136.364	155.938	184.926	141.943	99.96	127.949	104.384	154.934	126.904	144.202	105.074
	0	0	63.8298	63.6132	50.2513	11.4548	0	6.03865	0	0	0	0	0	2.34192	2.35073	22.8311	37.4251	120.192	52.8701	89.779	22.7531	48.0192	23.3372	16.7598	59.1716	22.2883	22.2772	12.273	7.66871	7.51503	242.558	127.072	145.74	44.8934	39.7727	192.923	218.912	112.955	72.9708	62.9748	56.6657	189.531	52.2544	130.54	100.57
	0	0	170.213	25.4453	0	0	0	0	5.77367	0	2.29358	4.58716	2.31054	7.02576	9.40291	30.4414	7.48503	32.0513	30.2115	34.5304	28.4414	30.012	40.8401	33.5196	17.7515	2.47647	7.42574	9.81836	2.55624	5.01002	27.5634	38.674	50.4484	22.4467	34.0909	188.924	332.867	276.889	132.947	231.907	131.226	213.598	241.863	283.849	217.652
	0	0	42.5532	12.7226	0	11.4548	5.78035	0	0	0	2.29358	0	0	2.34192	2.35073	190.259	104.79	144.231	143.505	283.149	5.68828	24.0096	29.1715	0	0	9.90589	4.9505	17.1821	7.66871	0	93.7155	93.9227	72.87	123.457	51.1364	264.894	99.96	69.972	182.927	149.94	235.61	231.649	86.593	125.987	178.625
	0	0	0	0	0	0	0	0	0	0	0	4.58716	2.31054	4.68384	0	83.7139	89.8204	32.0513	37.7644	131.215	0	42.0168	23.3372	22.3464	11.8343	9.90589	4.9505	9.81836	10.2249	17.5351	159.868	176.796	173.767	44.8934	51.1364	0	0	0	0	0	0	0	0	0	0
	0	0	0	0	0	0	0	0	0	0	2.29358	0	0	2.34192	4.70146	38.0518	22.4551	32.0513	22.6586	27.6243	5.68828	36.0144	0	16.7598	0	12.3824	19.802	4.90918	10.2249	2.50501	143.33	44.1989	11.2108	28.0584	28.4091	0	0	0	0	0	0	0	0	0	0
	0	0	0	0	0	0	0	0	0	0	0	0	2.31054	0	0	0	0	0	0	0	0	0	5.83431	0	0	0	0	0	0	0	0	0	0	0	0	0	0	0	0	0	0	0	0	0	0
	0	0	0	0	0	0	0	0	0	0	0	2.29358	0	0	0	0	0	0	0	0	0	0	0	0	5.91716	0	0	0	0	0	0	0	0	0	0	0	0	0	0	0	0	0	0	0	0
	0	0	0	0	0	68.7285	92.4855	36.2319	92.3788	33.4448	0	2.29358	0	0	0	0	0	0	0	0	51.1945	78.0312	35.0058	50.2793	29.5858	76.7707	84.1584	58.9102	66.4622	67.6353	0	0	0	0	0	0	0	0	0	0	0	0	0	0	0
	0	0	63.8298	25.4453	0	45.819	5.78035	6.03865	5.77367	16.7224	4.58716	6.88073	2.31054	7.02576	16.4551	0	0	0	0	0	45.5063	30.012	46.6744	33.5196	35.503	0	0	0	0	0	0	0	0	0	0	1.9992	8.9964	7.9968	1.9992	0.9996	1.4912	3.00842	4.47895	4.55373	0
	0	58.1395	85.1064	139.949	50.2513	0	0	0	5.77367	16.7224	18.3486	18.3486	30.037	25.7611	35.2609	15.2207	0	8.01282	0	13.8122	73.9477	54.0216	35.0058	44.6927	17.7515	0	0	7.36377	2.55624	0	11.0254	0	0	5.61167	17.0455	36.9852	55.9776	71.9712	18.9924	43.9824	35.7888	57.16	59.7193	56.1627	25.5179
	0	58.1395	127.66	50.8906	25.1256	5.72738	11.5607	0	5.77367	5.57414	36.6972	43.578	36.9686	49.1803	54.0668	91.3242	59.8802	80.1282	22.6586	13.8122	28.4414	42.0168	35.0058	50.2793	53.2544	7.42942	9.90099	0	0	0	44.1014	22.0994	39.2377	22.4467	45.4545	98.9604	229.908	269.892	109.956	187.925	110.349	204.573	217.976	185.185	151.606
	0	0	148.936	12.7226	25.1256	0	17.341	0	0	5.57414	18.3486	27.5229	27.7264	11.7096	32.9102	68.4932	89.8204	48.0769	135.952	131.215	51.1945	48.0192	23.3372	27.933	17.7515	0	9.90099	9.81836	2.55624	15.0301	77.1775	71.8232	112.108	44.8934	142.045	182.927	335.866	391.843	174.93	297.881	195.347	195.548	377.725	297.511	241.669
	0	0	21.2766	38.1679	0	0	0	0	0	0	9.17431	0	4.62107	0	2.35073	38.0518	14.9701	16.0256	45.3172	27.6243	39.818	18.0072	11.6686	11.1732	17.7515	4.95295	7.42574	4.90918	5.11247	0	77.1775	33.1492	56.0538	39.2817	45.4545	182.927	333.866	250.9	165.934	213.914	140.173	230.144	237.384	261.081	238.667
	0	0	42.5532	12.7226	0	5.72738	5.78035	0	11.5473	0	4.58716	2.29358	2.31054	4.68384	0	45.6621	22.4551	56.0897	0	20.7182	17.0648	0	11.6686	33.5196	53.2544	2.47647	0	0	0	2.50501	5.51268	16.5746	61.6592	16.835	68.1818	220.912	499.8	640.744	258.896	636.745	232.627	284.296	824.127	696.721	463.825
	0	0	0	0	0	0	5.78035	0	0	0	2.29358	4.58716	0	0	2.35073	129.376	134.731	120.192	128.399	96.6851	0	6.0024	29.1715	5.58659	5.91716	7.42942	0	0	2.55624	0	22.0507	0	50.4484	11.2233	62.5	262.895	149.94	154.938	386.845	382.847	380.256	261.733	304.569	315.726	414.29
	0	0	0	0	0	0	5.78035	0	0	0	4.58716	4.58716	4.62107	0	9.40291	45.6621	29.9401	48.0769	30.2115	48.3425	11.3766	12.0048	5.83431	0	5.91716	14.8588	14.8515	2.45459	0	7.51503	38.5888	33.1492	95.2915	11.2233	51.1364	0	0	0	0	0	0	0	0	0	0
	0	0	0	0	0	0	0	0	0	0	2.29358	0	2.31054	2.34192	4.70146	0	7.48503	16.0256	0	20.7182	0	0	0	5.58659	17.7515	2.47647	7.42574	2.45459	0	0	55.1268	11.0497	16.8161	0	28.4091	0	0	0	0	0	0	0	0	0	0
	0	0	0	0	0	0	0	0	0	0	2.29358	0	0	2.34192	0	0	0	0	0	0	0	12.0048	17.5029	0	11.8343	0	0	0	0	0	0	0	0	0	0	0	0	0	0	0	0	0	0	0	0
	0	0	0	0	0	0	0	0	0	0	0	0	0	0	0	0	0	0	0	0	0	0	0	0	0	0	0	0	0	0	0	0	0	0	0	0	0	0	0	0	0	0	0	0	0
	0	0	0	0	0	45.819	28.9017	18.1159	75.0577	78.0379	0	0	0	0	0	0	0	0	0	0	68.2594	54.0216	29.1715	0	17.7515	56.9589	37.1287	137.457	130.368	72.6453	0	0	0	0	0	0	0	0	0	0	0	0	0	0	0
	0	0	42.5532	12.7226	0	17.1821	17.341	0	5.77367	27.8707	2.29358	2.29358	6.93161	2.34192	2.35073	0	0	0	0	0	51.1945	6.0024	35.0058	39.1061	35.503	0	0	0	0	0	0	0	0	5.61167	0	0.9996	0	4.998	5.9976	0	5.96481	6.01685	2.98597	0	0
	0	0	63.8298	12.7226	0	5.72738	5.78035	6.03865	17.321	5.57414	13.7615	22.9358	9.24214	32.7869	25.858	38.0518	22.4551	32.0513	30.2115	48.3425	62.5711	36.0144	29.1715	16.7598	41.4201	0	0	2.45459	0	0	0	11.0497	11.2108	11.2233	5.68182	37.9848	9.996	16.9932	39.984	17.9928	49.2097	30.0842	25.3807	28.8403	24.0168
	0	0	85.1064	50.8906	0	0	11.5607	6.03865	0	5.57414	27.5229	18.3486	30.037	23.4192	25.858	144.597	157.186	144.231	158.61	151.934	28.4414	60.024	23.3372	16.7598	17.7515	0	7.42574	2.45459	0	7.51503	44.1014	22.0994	89.6861	168.35	68.1818	188.924	60.9756	74.97	215.914	108.956	198.33	123.345	74.6491	112.325	111.078
	0	0	21.2766	25.4453	0	5.72738	0	0	0	0	25.2294	16.055	36.9686	21.0773	18.8058	380.518	404.192	232.372	317.221	366.022	5.68828	36.0144	35.0058	16.7598	41.4201	9.90589	2.47525	7.36377	10.2249	10.02	88.2029	154.696	89.6861	471.38	136.364	263.894	100.96	87.9648	282.887	208.916	353.415	179.001	147.805	148.755	208.646
	0	0	21.2766	38.1679	0	0	0	0	0	5.57414	2.29358	2.29358	4.62107	4.68384	0	144.597	276.946	192.308	166.163	179.558	5.68828	24.0096	11.6686	27.933	5.91716	2.47647	7.42574	7.36377	5.11247	7.51503	71.6648	88.3978	44.843	89.7868	51.1364	269.892	118.952	75.9696	228.908	126.949	247.54	192.539	86.593	132.058	186.13
	0	0	0	0	0	0	0	0	0	0	2.29358	0	0	2.34192	2.35073	121.766	164.671	128.205	98.1873	27.6243	11.3766	12.0048	29.1715	16.7598	11.8343	0	4.9505	0	10.2249	0	38.5888	5.52486	16.8161	33.67	28.4091	297.881	150.94	155.938	386.845	381.847	424.993	227.136	320.991	273.224	390.273
	0	0	0	0	0	0	11.5607	0	0	0	0	4.58716	0	2.34192	0	403.349	411.677	440.705	415.408	345.304	5.68828	0	11.6686	16.7598	11.8343	0	0	0	7.66871	0	49.6141	44.1989	16.8161	140.292	45.4545	409.836	39.984	41.9832	613.754	234.906	600.954	194.043	131.383	160.899	303.212
	0	0	0	0	0	0	5.78035	0	0	0	0	2.29358	2.31054	0	2.35073	235.921	209.581	112.179	256.798	124.309	0	12.0048	0	0	0	2.47647	2.47525	12.273	7.66871	7.51503	44.1014	88.3978	22.4215	28.0584	39.7727	0	0	0	0	0	0	0	0	0	0
	0	0	0	0	0	0	0	0	0	0	4.58716	0	2.31054	0	4.70146	76.1035	44.9102	112.179	37.7644	69.0608	0	0	17.5029	11.1732	11.8343	9.90589	4.9505	4.90918	5.11247	0	44.1014	11.0497	5.60538	50.5051	102.273	0	0	0	0	0	0	0	0	0	0
	0	0	0	0	0	0	0	0	0	0	0	0	0	0	0	0	0	0	0	0	0	0	0	16.7598	0	0	0	0	0	0	0	0	0	0	0	0	0	0	0	0	0	0	0	0	0
	0	0	0	0	0	0	0	0	0	0	0	2.29358	0	0	0	0	0	0	0	0	0	0	0	0	0	0	0	0	0	0	0	0	0	0	0	0	0	0	0	0	0	0	0	0	0
	0	0	0	0	0	28.6369	46.2428	6.03865	40.4157	50.1672	0	0	0	0	0	0	0	0	0	0	28.4414	18.0072	11.6686	16.7598	0	141.159	133.663	247.914	71.5746	202.906	0	0	0	0	0	0	0	0	0	0	0	0	0	0	0
	0	0	21.2766	0	0	22.9095	5.78035	0	5.77367	11.1483	0	16.055	2.31054	0	4.70146	0	0	0	0	0	45.5063	42.0168	17.5029	5.58659	23.6686	0	0	0	0	0	0	0	0	0	0	0	0	0	0	0	0	0	0	0	0
	0	0	0	0	0	0	0	0	0	11.1483	25.2294	29.8165	16.1738	18.7354	7.05219	15.2207	0	0	0	0	17.0648	36.0144	52.5088	5.58659	11.8343	0	2.47525	2.45459	0	2.50501	5.51268	11.0497	33.6323	22.4467	22.7273	0	0	0	0	0	0	0	0	0	0
	0	0	0	0	0	0	0	0	17.321	0	13.7615	50.4587	18.4843	44.4965	9.40291	30.4414	104.79	40.0641	83.0816	55.2486	5.68828	30.012	5.83431	5.58659	23.6686	0	14.8515	9.81836	2.55624	5.01002	88.2029	88.3978	128.924	28.0584	68.1818	0	0	0	0	0	0	0	0	0	0
	0	0	0	0	0	0	5.78035	0	0	0	20.6422	18.3486	36.9686	18.7354	14.1044	106.545	112.275	72.1154	158.61	158.84	11.3766	18.0072	5.83431	11.1732	17.7515	0	12.3762	12.273	20.4499	12.5251	121.279	270.718	330.717	61.7284	125	0	0	0	0	0	0	0	0	0	0
	0	0	0	0	0	0	11.5607	0	0	11.1483	0	4.58716	4.62107	4.68384	4.70146	68.4932	22.4551	88.141	52.8701	117.403	5.68828	6.0024	17.5029	16.7598	5.91716	2.47647	19.802	17.1821	0	7.51503	148.842	165.746	184.978	22.4467	17.0455	0	0	0	0	0	0	0	0	0	0
	0	0	0	0	0	0	0	0	17.321	0	2.29358	4.58716	4.62107	9.36768	0	45.6621	29.9401	8.01282	52.8701	75.9669	0	12.0048	17.5029	11.1732	0	0	0	0	0	10.02	38.5888	33.1492	72.87	5.61167	34.0909	0	0	0	0	0	0	0	0	0	0
	0	0	0	0	0	0	0	0	5.77367	0	0	0	0	2.34192	0	83.7139	157.186	168.269	158.61	158.84	5.68828	0	0	11.1732	0	0	0	9.81836	5.11247	2.50501	60.6395	110.497	28.0269	33.67	62.5	0	0	0	0	0	0	0	0	0	0
	0	0	0	0	0	5.72738	0	0	0	0	2.29358	2.29358	0	0	0	0	82.3353	56.0897	83.0816	110.497	0	0	0	5.58659	29.5858	2.47647	4.9505	2.45459	0	12.5251	88.2029	138.122	190.583	0	34.0909	0	0	0	0	0	0	0	0	0	0
	0	0	0	0	0	5.72738	0	0	0	0	0	0	0	0	2.35073	30.4414	14.9701	56.0897	52.8701	27.6243	0	6.0024	0	11.1732	5.91716	12.3824	4.9505	0	7.66871	2.50501	121.279	71.8232	56.0538	16.835	39.7727	0	0	0	0	0	0	0	0	0	0
	0	0	0	0	0	0	0	0	0	0	0	0	0	0	2.35073	0	0	0	0	0	5.68828	0	0	0	5.91716	0	0	0	0	0	0	0	0	0	0	0	0	0	0	0	0	0	0	0	0
	0	0	0	0	0	0	0	0	0	0	0	0	0	0	0	0	0	0	0	0	0	0	0	0	0	0	0	0	0	0	0	0	0	0	0	0	0	0	0	0	0	0	0	0	0
	0	0	0	0	0	34.3643	23.1214	30.1932	34.642	22.2965	0	0	0	0	0	0	0	0	0	0	22.7531	24.0096	23.3372	5.58659	29.5858	151.065	86.6337	36.8189	127.812	77.6553	0	0	0	0	0	0	0	0	0	0	0	0	0	0	0
	0	0	0	0	0	11.4548	11.5607	0	28.8684	11.1483	4.58716	0	2.31054	2.34192	4.70146	15.2207	0	0	0	0	34.1297	54.0216	5.83431	11.1732	17.7515	0	0	0	0	0	0	0	0	0	0	0	0	0	0	0	0	0	0	0	0
	0	0	0	0	0	5.72738	5.78035	6.03865	0	11.1483	6.88073	13.7615	13.8632	11.7096	28.2087	0	0	0	0	0	17.0648	30.012	17.5029	22.3464	29.5858	0	0	4.90918	0	2.50501	5.51268	5.52486	5.60538	28.0584	11.3636	0	0	0	0	0	0	0	0	0	0
	0	0	0	0	0	0	0	0	0	0	20.6422	13.7615	11.5527	16.3934	21.1566	0	0	16.0256	30.2115	20.7182	17.0648	36.0144	23.3372	22.3464	5.91716	7.42942	2.47525	0	2.55624	0	60.6395	77.3481	44.843	5.61167	62.5	0	0	0	0	0	0	0	0	0	0
	0	0	0	0	0	0	0	0	0	0	13.7615	6.88073	13.8632	16.3934	7.05219	91.3242	22.4551	152.244	37.7644	55.2486	11.3766	0	5.83431	5.58659	11.8343	9.90589	2.47525	2.45459	15.3374	7.51503	181.918	88.3978	50.4484	123.457	96.5909	0	0	0	0	0	0	0	0	0	0
	0	0	0	0	0	0	0	0	0	0	0	0	0	4.68384	0	7.61035	44.9102	88.141	30.2115	48.3425	22.7531	18.0072	11.6686	11.1732	29.5858	19.8118	9.90099	2.45459	2.55624	2.50501	159.868	33.1492	5.60538	16.835	17.0455	0	0	0	0	0	0	0	0	0	0
	0	0	0	0	0	0	0	0	0	0	2.29358	4.58716	2.31054	0	0	30.4414	0	16.0256	15.1057	20.7182	5.68828	6.0024	0	16.7598	0	0	4.9505	0	5.11247	0	82.6902	22.0994	16.8161	11.2233	17.0455	0	0	0	0	0	0	0	0	0	0
	0	0	0	0	0	0	0	0	5.77367	5.57414	0	0	0	0	0	98.9346	59.8802	104.167	22.6586	69.0608	5.68828	6.0024	0	0	23.6686	0	2.47525	0	5.11247	0	77.1775	38.674	16.8161	22.4467	34.0909	0	0	0	0	0	0	0	0	0	0
	0	0	0	0	0	0	0	0	0	0	0	2.29358	0	0	2.35073	30.4414	29.9401	72.1154	52.8701	27.6243	0	0	0	16.7598	0	2.47647	7.42574	0	5.11247	7.51503	77.1775	49.7238	44.843	0	17.0455	0	0	0	0	0	0	0	0	0	0
	0	0	0	0	0	0	0	0	0	0	0	2.29358	0	2.34192	2.35073	7.61035	0	16.0256	15.1057	0	5.68828	0	0	0	0	14.8588	4.9505	2.45459	10.2249	0	60.6395	44.1989	22.4215	22.4467	17.0455	0	0	0	0	0	0	0	0	0	0
	0	0	0	0	0	0	0	0	5.77367	0	0	0	2.31054	0	0	0	0	0	0	0	5.68828	0	0	0	0	0	0	0	0	0	0	0	0	0	0	0	0	0	0	0	0	0	0	0	0
	0	0	0	0	0	0	0	0	0	0	0	0	0	0	0	0	0	0	0	0	0	0	0	0	0	0	0	0	0	0	0	0	0	0	0	0	0	0	0	0	0	0	0	0	0
	0	0	0	0	0	17.1821	0	6.03865	28.8684	0	0	0	0	0	0	0	0	0	0	0	11.3766	36.0144	0	11.1732	23.6686	0	0	0	0	0	0	0	0	0	0	0	0	0	0	0	0	0	0	0	0
	0	0	0	0	0	0	0	0	0	0	2.29358	2.29358	4.62107	0	11.7536	0	0	0	0	0	22.7531	12.0048	5.83431	11.1732	0	0	0	0	0	0	0	0	0	0	0	0	0	0	0	0	0	0	0	0	0
	0	0	0	0	0	22.9095	0	0	0	0	18.3486	11.4679	4.62107	16.3934	2.35073	0	0	0	0	0	11.3766	24.0096	0	5.58659	11.8343	0	0	0	0	0	0	0	0	0	0	0	0	0	0	0	0	0	0	0	0
	0	0	0	0	0	0	0	0	0	0	11.4679	11.4679	16.1738	25.7611	7.05219	0	0	0	0	0	28.4414	0	17.5029	11.1732	23.6686	0	0	0	0	0	0	0	0	0	0	0	0	0	0	0	0	0	0	0	0
	0	0	0	0	0	0	0	0	0	0	11.4679	6.88073	2.31054	25.7611	11.7536	0	0	0	0	0	11.3766	0	17.5029	0	17.7515	0	0	0	0	0	0	0	0	0	0	0	0	0	0	0	0	0	0	0	0
	0	0	0	0	0	0	0	0	0	0	0	4.58716	0	0	0	0	0	0	0	0	11.3766	18.0072	0	0	5.91716	0	0	0	0	0	0	0	0	0	0	0	0	0	0	0	0	0	0	0	0
	0	0	0	0	0	0	0	0	0	0	0	0	0	0	0	0	0	0	0	0	5.68828	0	0	0	5.91716	0	0	0	0	0	0	0	0	0	0	0	0	0	0	0	0	0	0	0	0
	0	0	0	0	0	0	5.78035	0	0	0	0	0	2.31054	0	2.35073	0	0	0	0	0	0	0	17.5029	0	0	0	0	0	0	0	0	0	0	0	0	0	0	0	0	0	0	0	0	0	0
	0	0	0	0	0	0	0	0	5.77367	0	0	2.29358	0	0	2.35073	0	0	0	0	0	0	0	23.3372	0	5.91716	0	0	0	0	0	0	0	0	0	0	0	0	0	0	0	0	0	0	0	0
	0	0	0	0	0	0	0	0	0	0	0	0	0	0	0	0	0	0	0	0	0	0	0	0	0	0	0	0	0	0	0	0	0	0	0	0	0	0	0	0	0	0	0	0	0
	0	0	0	0	0	0	0	0	0	0	0	0	0	0	0	0	0	0	0	0	0	0	0	0	5.91716	0	0	0	0	0	0	0	0	0	0	0	0	0	0	0	0	0	0	0	0
	0	0	0	0	0	0	0	0	0	0	0	0	0	0	0	0	0	0	0	0	0	0	0	0	0	0	0	0	0	0	0	0	0	0	0	0	0	0	0	0	0	0	0	0	0
	0	0	0	0	0	11.4548	0	0	34.642	0	0	0	0	0	0	0	0	0	0	0	0	0	0	0	0	0	0	0	0	0	0	0	0	0	0	0	0	0	0	0	0	0	0	0	0
	0	0	0	0	0	0	5.78035	0	0	0	0	4.58716	0	0	0	0	0	0	0	0	0	0	0	0	0	0	0	0	0	0	0	0	0	0	0	0	0	0	0	0	0	0	0	0	0
	0	0	0	0	0	0	0	0	0	0	2.29358	11.4679	0	9.36768	2.35073	0	0	0	0	0	0	0	0	0	11.8343	0	0	0	0	0	0	0	0	0	0	0	0	0	0	0	0	0	0	0	0
	0	0	0	0	0	0	5.78035	0	0	0	4.58716	6.88073	6.93161	4.68384	7.05219	0	0	0	0	0	0	0	5.83431	5.58659	0	0	0	0	0	0	0	0	0	0	0	0	0	0	0	0	0	0	0	0	0
	0	0	0	0	0	0	0	0	0	0	9.17431	2.29358	6.93161	9.36768	2.35073	0	0	0	0	0	0	6.0024	0	0	0	0	0	0	0	0	0	0	0	0	0	0	0	0	0	0	0	0	0	0	0
	0	0	0	0	0	0	0	0	0	0	0	0	0	2.34192	0	0	0	0	0	0	0	12.0048	5.83431	0	0	0	0	0	0	0	0	0	0	0	0	0	0	0	0	0	0	0	0	0	0
	0	0	0	0	0	0	0	0	0	0	0	0	0	0	2.35073	0	0	0	0	0	0	0	0	0	0	0	0	0	0	0	0	0	0	0	0	0	0	0	0	0	0	0	0	0	0
	0	0	0	0	0	0	0	0	0	0	0	0	0	0	0	0	0	0	0	0	0	0	0	0	0	0	0	0	0	0	0	0	0	0	0	0	0	0	0	0	0	0	0	0	0
	0	0	0	0	0	0	0	6.03865	0	0	0	0	0	4.68384	0	0	0	0	0	0	0	0	0	0	0	0	0	0	0	0	0	0	0	0	0	0	0	0	0	0	0	0	0	0	0
	0	0	0	0	0	0	0	0	0	0	0	0	0	0	0	0	0	0	0	0	0	0	0	0	0	0	0	0	0	0	0	0	0	0	0	0	0	0	0	0	0	0	0	0	0
	0	0	0	0	0	5.72738	5.78035	0	0	0	0	2.29358	0	0	0	0	0	0	0	0	0	0	0	0	0	0	0	0	0	0	0	0	0	0	0	0	0	0	0	0	0	0	0	0	0
[6,6]	58.8235	58.1395	21.2766	12.7226	25.1256	0	0	0	0	5.57414	2.29358	2.29358	4.62107	2.34192	2.35073	7.61035	7.48503	8.01282	7.55287	6.90608	5.68828	6.0024	5.83431	5.58659	5.91716	2.47647	2.47525	2.45459	2.55624	2.50501	5.51268	5.52486	5.60538	5.61167	5.68182	0.9996	0.9996	0.9996	0.9996	0.9996	1.4912	1.50421	1.49298	1.51791	1.50105

## Sheet: Fig5H
partner1	simulation																																								Observations
divided by partner 2	m361					m362					m363					m364					m365					85 dead					no interactions not dead					random dead					SC_SC
cleaned from potentially dead cells																																									SC_T24	SC_T48	SE_T24	SE_T48	SE_T72	SC_T72
log10 binned ratio	REP1	REP2	REP3	REP4	REP5	REP1	REP2	REP3	REP4	REP5	REP1	REP2	REP3	REP4	REP5	REP1	REP2	REP3	REP4	REP5	REP1	REP2	REP3	REP4	REP5	REP1	REP2	REP3	REP4	REP5	REP1	REP2	REP3	REP4	REP5	REP1	REP2	REP3	REP4	REP5	REP1	REP2	REP3	REP4	REP5	REP6
0	0.24533	0.279907	0.307339	0.266892	0.308761	0.254704	0.227356	0.233211	0.26055	0.248055	0.204611	0.166898	0.176991	0.189928	0.173454	0.132164	0.114465	0.130593	0.14377	0.100571	0.461577	0.463403	0.465082	0.482252	0.480816	0.224859	0.182222	0.154386	0.19878	0.195266	0.2052	0.223	0.2662	0.2982	0.207	0.276886	0.285843	0.242012	0.20703	0.237983	0.409639	0.428571	0.180258	0.29156	0.361446	0.408602
0.25	0.125778	0.15331	0.125	0.140766	0.181624	0.217531	0.211345	0.226771	0.221101	0.218764	0.0994236	0.140473	0.10177	0.122302	0.12368	0.0982456	0.109434	0.095526	0.120341	0.110857	0.0242669	0.0358701	0.0297177	0.0278905	0.0364254	0.161582	0.143333	0.152047	0.137805	0.144379	0.2222	0.1852	0.1722	0.1226	0.1922	0.142078	0.154769	0.181953	0.19154	0.161604	0.301205	0.166667	0.120172	0.189258	0.204819	0.258065
0.5	0.110834	0.0987224	0.0928899	0.106982	0.103632	0.160165	0.160567	0.167433	0.152294	0.168421	0.115274	0.123783	0.109145	0.0920863	0.092006	0.120468	0.122013	0.140266	0.129925	0.112	0.0111223	0.0116335	0.0108965	0.0121704	0.00971345	0.122034	0.0933333	0.11462	0.104878	0.113609	0.1296	0.1292	0.1128	0.1222	0.1588	0.128143	0.113077	0.125148	0.162645	0.151283	0.204819	0.178571	0.107296	0.104859	0.168675	0.129032
0.75	0.0921544	0.0847851	0.0745413	0.0709459	0.0779915	0.106471	0.116194	0.117295	0.101835	0.106178	0.0720461	0.0848401	0.0825959	0.0820144	0.0829563	0.0818713	0.109434	0.0967352	0.0979766	0.125714	0.016178	0.0063015	0.013373	0.0111562	0.00679942	0.0632768	0.107778	0.0877193	0.0878049	0.0686391	0.1072	0.137	0.121	0.1008	0.1194	0.115117	0.10138	0.110059	0.106345	0.120613	0.060241	0.0714286	0.0643777	0.0613811	0.144578	0.0537634
1	0.0697385	0.0696864	0.0894495	0.0518018	0.0448718	0.0601193	0.073193	0.0662374	0.0811927	0.0810069	0.074928	0.0917942	0.0575221	0.0964029	0.107089	0.101754	0.0918239	0.0943168	0.0713525	0.0891429	0.0232558	0.0193892	0.0198118	0.0182556	0.0203983	0.0474576	0.0866667	0.0643275	0.0609756	0.0698225	0.1014	0.0992	0.1226	0.122	0.1076	0.12057	0.115477	0.111834	0.0974084	0.0958419	0	0.0357143	0.0815451	0.0485934	0.0361446	0.0752688
1.25	0.0448319	0.0360046	0.0447248	0.0630631	0.0309829	0.0564479	0.0544373	0.0427783	0.0357798	0.0324943	0.0979827	0.108484	0.0943953	0.0935252	0.125189	0.0830409	0.072956	0.0713422	0.0777423	0.0948571	0.0278059	0.0300533	0.0316989	0.0243408	0.028169	0.0711864	0.0822222	0.0725146	0.0780488	0.0639053	0.0914	0.0908	0.0862	0.0942	0.0802	0.0896698	0.0938812	0.0976331	0.0956211	0.0949572	0.0120482	0.0238095	0.0643777	0.0537084	0.0481928	0.0430108
1.5	0.0410959	0.0325203	0.0183486	0.0551802	0.0320513	0.0224874	0.0288198	0.0271389	0.0311927	0.0251716	0.0965418	0.093185	0.0988201	0.110791	0.0799397	0.0631579	0.0628931	0.0785973	0.0553781	0.0697143	0.0535895	0.0426563	0.0534918	0.0471602	0.0378825	0.059887	0.0722222	0.0818713	0.0829268	0.0650888	0.0704	0.0716	0.058	0.0718	0.06	0.059073	0.0611878	0.0692308	0.0604707	0.0639929	0.0120482	0.0714286	0.0858369	0.0511509	0	0
1.75	0.0448319	0.0232288	0.0172018	0.036036	0.0192308	0.0201927	0.021043	0.0234591	0.016055	0.016476	0.0835735	0.0751043	0.0914454	0.0776978	0.0769231	0.0736842	0.0427673	0.0532044	0.0532481	0.0708571	0.078362	0.0610761	0.0683507	0.0689655	0.0582807	0.079096	0.0811111	0.0783626	0.0939024	0.0863905	0.044	0.0346	0.0372	0.0388	0.0452	0.0384732	0.0434913	0.0319527	0.0470658	0.0395164	0	0.0119048	0.0858369	0.0537084	0.0120482	0.0107527
2	0.0249066	0.0197445	0.021789	0.0292793	0.0235043	0.0165213	0.016011	0.0202392	0.0192661	0.0242563	0.074928	0.0347705	0.10177	0.0633094	0.0512821	0.0549708	0.0503145	0.0471584	0.0617678	0.0537143	0.0985844	0.0785264	0.0911342	0.0532454	0.0670228	0.0689266	0.0533333	0.0643275	0.0597561	0.0698225	0.019	0.0204	0.0168	0.0186	0.021	0.0184792	0.0212957	0.0189349	0.0199583	0.0227072	0	0.0119048	0.055794	0.0460358	0.0120482	0.0107527
2.25	0.0323786	0.0232288	0.0172018	0.036036	0.0149573	0.018357	0.0201281	0.0165593	0.0188073	0.0173913	0.0345821	0.0486787	0.0442478	0.0374101	0.0497738	0.0385965	0.0515723	0.0374849	0.0394036	0.048	0.0348837	0.070286	0.0381377	0.0654158	0.0616804	0.0531073	0.0411111	0.0654971	0.047561	0.060355	0.007	0.0078	0.0058	0.0082	0.006	0.0102999	0.00839832	0.00887574	0.00744712	0.00737246	0	0	0.0772532	0.0358056	0.0120482	0
2.5	0.0261519	0.0220674	0.0252294	0.0191441	0.0192308	0.0146856	0.0114364	0.0151794	0.0133028	0.00869565	0.0259366	0.023644	0.0176991	0.028777	0.0196078	0.0350877	0.0339623	0.0362757	0.029819	0.0342857	0.0237614	0.0193892	0.0282318	0.0177485	0.023798	0.0169492	0.0255556	0.0397661	0.0292683	0.0284024	0.0024	0.0008	0.0012	0.0024	0.0018	0.000908816	0.00119976	0.00236686	0.00417039	0.00265408	0	0	0.0300429	0.0383632	0	0.0107527
2.75	0.011208	0.0243902	0.0183486	0.0202703	0.0213675	0.0133089	0.0192132	0.0165593	0.012844	0.00915332	0.00576369	0.00556328	0.0117994	0.00431655	0.0105581	0.025731	0.0238994	0.0290206	0.028754	0.0251429	0.016178	0.0140572	0.0108965	0.0136917	0.0184556	0.0259887	0.0144444	0.0105263	0.0109756	0.0236686	0.0002	0.0004	0	0.0002	0.0008	0.000302939	0	0	0.000297885	0.00117959	0	0	0.0300429	0.0230179	0	0
3	0.011208	0.0162602	0.021789	0.018018	0.017094	0.0128499	0.0114364	0.00781969	0.0119266	0.0118993	0.0100865	0.00278164	0.00884956	0.00143885	0.00603318	0.019883	0.0314465	0.0205562	0.0127796	0.008	0.00859454	0.0174503	0.0094106	0.0121704	0.0179699	0.00564972	0.0144444	0.00350877	0.00487805	0.00828402	0	0	0	0	0	0	0	0	0	0.000294898	0	0	0.00429184	0	0	0
3.25	0.0211706	0.0139373	0.0149083	0.0101351	0.0181624	0.00963745	0.0118939	0.00597976	0.0087156	0.00732265	0	0	0.00294985	0	0	0.0105263	0.0163522	0.0217654	0.028754	0.008	0.0187058	0.00920989	0.0108965	0.0182556	0.0218553	0	0.00222222	0.00935672	0.00121951	0.00118343	0	0	0	0	0	0	0	0	0	0	0	0	0.00429184	0.00255755	0	0
3.5	0.0124533	0.0150987	0.00917431	0.0157658	0.0160256	0.00688389	0.00548948	0.00689972	0.00733945	0.00961098	0.00432277	0	0	0	0.0015083	0.0116959	0.00880503	0.00604595	0.0202343	0.0125714	0.0227503	0.0174503	0.0316989	0.0035497	0.0189412	0	0	0.00116959	0.00121951	0.00118343	0	0	0	0	0	0	0	0	0	0	0	0	0.00429184	0	0	0
3.75	0.00996264	0.018583	0.0286697	0.0135135	0.0138889	0.0018357	0.00457457	0.00183993	0.00321101	0.00549199	0	0	0	0	0	0.00818713	0.00880503	0.00604595	0.0085197	0.00914286	0.0202224	0.0222976	0.0227836	0.0218053	0.0262263	0	0	0	0	0	0	0	0	0	0	0	0	0	0	0	0	0	0.00429184	0	0	0
4	0.0161893	0.0209059	0.0149083	0.0135135	0.0213675	0.00367141	0.00365965	0.00229991	0.00366972	0.00823799	0	0	0	0	0	0.0140351	0.0150943	0.019347	0.00745474	0.00571429	0.0379171	0.0315075	0.0277365	0.0517241	0.0301117	0	0	0	0	0	0	0	0	0	0	0	0	0	0	0	0	0	0	0	0	0
4.25	0.0136986	0.018583	0.0137615	0.00788288	0.00961539	0.000917852	0.00137237	0.000459982	0.000917431	0.000457666	0	0	0	0	0	0.0128655	0.0150943	0.00483676	0.00212992	0.00914286	0.0217391	0.0344159	0.0351659	0.0339757	0.0165129	0	0	0	0	0	0	0	0	0	0	0	0	0	0	0	0	0	0	0	0	0
4.5	0.0136986	0.00464576	0.00802752	0.00337838	0.00641026	0.00275356	0.000914913	0.00183993	0	0.000457666	0	0	0	0	0	0.00818713	0.00880503	0.00483676	0.00532481	0.00914286	0.000505561	0.0150267	0.00148588	0.0162272	0.0145702	0	0	0	0	0	0	0	0	0	0	0	0	0	0	0	0	0	0	0	0	0
4.75	0.00871731	0.00348432	0.0114679	0.0045045	0.0042735	0.000458926	0.000457457	0	0	0.000457666	0	0	0	0	0	0.00116959	0.00628931	0.00362757	0	0.00114286	0	0	0	0	0.00437105	0	0	0	0	0	0	0	0	0	0	0	0	0	0	0	0	0	0	0	0	0
5	0.00249066	0.00464576	0.00802752	0.00900901	0.0042735	0	0	0	0	0	0	0	0	0	0	0.00350877	0.00251572	0.00241838	0.00106496	0.00228571	0	0	0	0	0	0	0	0	0	0	0	0	0	0	0	0	0	0	0	0	0	0	0	0	0	0
5.25	0.00498132	0.00348432	0.00344037	0.0045045	0.00641026	0	0.000457457	0	0	0	0	0	0	0	0	0.00116959	0.00125786	0	0.00106496	0	0	0	0	0	0	0	0	0	0	0	0	0	0	0	0	0	0	0	0	0	0	0	0	0	0	0
5.5	0.00373599	0.00464576	0.00917431	0.00112613	0.00106838	0	0	0	0	0	0	0	0	0	0	0	0	0	0.00319489	0	0	0	0	0	0	0	0	0	0	0	0	0	0	0	0	0	0	0	0	0	0	0	0	0	0	0
5.75	0.00498132	0.00232288	0.00344037	0	0	0	0	0	0	0	0	0	0	0	0	0	0	0	0	0	0	0	0	0	0	0	0	0	0	0	0	0	0	0	0	0	0	0	0	0	0	0	0	0	0	0
6	0.00498132	0.00232288	0.00114679	0	0.00106838	0	0	0	0	0	0	0	0	0	0	0	0	0	0	0	0	0	0	0	0	0	0	0	0	0	0	0	0	0	0	0	0	0	0	0	0	0	0	0	0	0
6.25	0.00124533	0.00232288	0	0.00225225	0.00213675	0	0	0	0	0	0	0	0	0	0	0	0	0	0	0	0	0	0	0	0	0	0	0	0	0	0	0	0	0	0	0	0	0	0	0	0	0	0	0	0	0
6.5	0.00124533	0.00116144	0	0	0	0	0	0	0	0	0	0	0	0	0	0	0	0	0	0	0	0	0	0	0	0	0	0	0	0	0	0	0	0	0	0	0	0	0	0	0	0	0	0	0	0

## Sheet: Fig5I
	SUM deviation to experiment
model	>bin=2.0	>bin=0 < bin=0.75	>bin 0.75-< bin2
NULL	0.151813	0.198028	-0.175728
bimodal	0.0208129	0.219028	-0.0242279
rd+/–	0.0893129	0.116028	-0.0407279
rd+	-0.0331871	0.343028	-0.237228
rd	-0.0866871	0.397028	-0.180728
rd–	-0.110187	0.253528	-0.00472793
prop†	-0.0731871	0.299028	-0.173728
rd†	0.148813	0.193028	-0.172228
