# Supplementary material for: Environmental connectivity controls diversity in soil microbial communities
Source: Commun Biol. 2021 Apr 22;4:492. doi: 10.1038/s42003-021-02023-2 (PMC8062517; doi:10.1038/s42003-021-02023-2)
Supplement: Supplementary file 8 — Supplementary Data 5 [file 42003_2021_2023_MOESM8_ESM.xlsx]

## Sheet: Fig6a
	ttest values						difference of means
Comparison	Shannon_effective	Shannon_entropy	Simpson_concentration	Simpson_effective	Richness		Shannon_effective	Shannon_entropy	Simpson_concentration	Simpson_effective	Richness
SC_liq72_t0	0.00610295	0.000108725	6.09005e-05	0.0172233	0.000309358		63.5	1.3231	-0.073372	23.375	383.875		t0-sample
SC_mixC48_t0	0.000152311	7.75127e-09	6.3502e-09	0.0010012	4.21622e-07		75.0833	2.38965	-0.167588	26.7917	508.375
SC_SE48_t0	0.00469913	4.80846e-06	1.13866e-07	0.0145603	0.000109463		74.5833	2.30914	-0.19785	27.125	485.875
SC_SE48_liq72	1.24236e-06	1.94507e-07	3.83853e-05	0.00118343	0.000978141		11.0833	0.986038	-0.124477	3.75	102		LIQ-sample
SC_mixC48_liq72	4.02893e-09	6.64427e-08	0.000119123	7.55593e-05	1.25756e-06		11.5833	1.06655	-0.0942162	3.41667	124.5

## Sheet: Fig6b
	ttest values						difference of means
Comparison	Shannon_effective	Shannon_entropy	Simpson_concentration	Simpson_effective	Richness		Shannon_effective	Shannon_entropy	Simpson_concentration	Simpson_effective	Richness
SIM_liqOTU_t0	0.00153108	4.01322e-06	1.75239e-05	0.00734108	0.000208651		68.85	1.70429	-0.0802858	23.925	334.875		t0-sample
SIM_liqrand_t0	0.00469575	0.000206059	0.000940742	0.0144129	0.000238865		56.45	1.01008	-0.0382116	20.725	328.675
SIM_liqOTU_85dead_t0	0.00153216	4.44767e-06	2.05316e-05	0.00792631	0.000198126		68.85	1.67866	-0.0718655	23.525	337.475
361_SCt0	0.000167875	5.82e-05	0.0114002	0.000648483	1.72e-05		68.2	3.18747	-0.531233	23.4	512.8		t0_beads(combined)
362_SCt0	0.000259008	3.8e-06	0.00121392	0.00143864	0.000111673		63.8	2.16256	-0.166176	20.6	409.8
363_SCt0	0.000470971	1.11e-05	5.77e-05	0.00231775	0.000488036		61.6	1.90721	-0.141528	20.4	359.6
364_SCt0	0.000280579	5.51e-06	0.00122482	0.00172114	0.000203503		63.2	2.07768	-0.152938	20.2	390.8
365_SCt0	0.00029379	4.84e-06	0.00174359	0.00190506	0.000262671		63.2	2.08467	-0.168564	20.4	393.8
noI85d_SCt0	0.000329406	3.29e-06	4.55e-05	0.00182158	0.000347354		62.2	1.95459	-0.128589	19.8	377.8
noInoD_SCt0	0.000308459	2.49e-06	1.03e-05	0.0014983	0.000170624		64	2.19544	-0.179466	21.4	416.8
noIrD_SCt0	0.000295623	2.2e-06	3.48e-05	0.00143457	0.000157804		64.6	2.26555	-0.197056	21.6	421.2
361_SimLIQ	0.00015115	0.00544828	0.0265478	0.000168681	1.89e-05		8.8	1.49156	-0.445852	5.2	143.8		LIQ-beads(total)
362_SimLIQ	0.0027107	0.00632636	0.0428881	0.0147016	3.58e-05		4.4	0.466658	-0.0807945	2.4	40.8		simulated LIQ, 85 dead
363_SimLIQ	0.0302015	0.00835216	0.00478355	0.00461517	0.0614595		2.2	0.211301	-0.0561467	2.2	-9.4
364_SimLIQ	0.0107385	0.0191079	0.0722373	0.0347106	0.00502727		3.8	0.381771	-0.0675565	2	21.8
365_SimLIQ	0.0128248	0.0198287	0.0930707	0.0918414	0.000819471		3.8	0.388761	-0.0831826	2.2	24.8
noI85d_SimLIQ	0.00744397	0.00431718	0.0158062	0.0138499	0.119684		2.8	0.258679	-0.0432072	1.6	8.8
noInoD_SimLIQ	0.00018704	5.93e-05	0.000297965	1.53e-05	1.63e-05		4.6	0.499536	-0.0940846	3.2	47.8
noIrD_SimLIQ	0.000150648	6.74e-05	0.00273665	0.000257311	3.67e-06		5.2	0.569644	-0.111675	3.4	52.2

## Sheet: Fig6c
	ttest values						difference of means
Comparison	Shannon_effective	Shannon_entropy	Simpson_concentration	Simpson_effective	Richness		Shannon_effective	Shannon_entropy	Simpson_concentration	Simpson_effective	Richness
361_single-double	0.0439573	0.0243169	0.0648945	0.0577298	0.000154301		30.6	2.33976	-0.473543	12	249.6		Single-double
362_single-double	0.0890093	0.0280686	0.388484	1	0.00207637		1	0.146882	0.00632522	0	13.4
363_single-double	7.9e-05	4.99e-05	0.00453197	0.000151011	3.37e-06		-6.6	-0.634	0.095958	-2.8	-101.6
364_single-double	0.621308	0.402943	0.0906398	0.208	0.00175723		-0.2	-0.0365933	0.0260077	-0.6	-41
365_single-double	0.070484	0.0508093	0.104785	0.0993007	9.63e-05		-1.2	-0.185899	0.0587514	-0.8	-67.2
noI85d_single-double	0.00283785	0.00408795	0.0110909	0	4.04e-05		-1.6	-0.154822	0.0368932	-1	-62.6
noInoD_single-double	0.000124726	5.27e-05	0.00111921	0.000843833	0.000859696		-3.6	-0.447415	0.0869901	-1.8	-55.4
noIrD_single-double	0.000156192	0.00035981	0.00900839	0.00283785	0.000115408		-3.4	-0.456968	0.0976516	-1.6	-55.4

## Sheet: Fig6d
	Richness
SAMPLE	REP1	REP2	REP3	REP4	REP5	REP6	REP7	REP8	MEAN_RICHNESS	STD_RICHNESS
SCT0	346	551	475	692	425	729	406	719	542.875	153.047
LIQT72					145	182	176	133	159	23.7346
BEADS_MIXC_T48			38	36	32	34	40	27	34.5	4.63681
BEADS_SE_T48						62	46	63	57	9.53939
SIM_BEADS_361				70	100	13	84	41	61.6	34.7606
SIM_BEADS_362				164	160	165	176	158	164.6	6.9857
SIM_BEADS_noInoD				167	157	151	149	164	157.6	7.8613
SIM_LIQ_noInoD				212	201	203	207	217	208	5.2

## Sheet: Fig6e_rel_abund
otu	sa1	sa2	sa3	sa4	sa5	sa6	sa7	sa8	sa9	sa10	sa11	sa12	sa13	sa14	sa15	sa16	sa17	sa18	sa19	sa20	sa21	sa22	sa23	sa24	sa25	sa26	sa27	sa28	sa29	sa30	sa31	sa32	sa33	sa34	sa35	sa36	sa37	sa38	sa39	sa40	sa41	sa42	sa43	sa44	sa45	sa46	sa47	sa48	sa49
OTU1	0	7.43352e-05	0.000222922	0.000157965	0.000164066	8.2173e-05	0.000196109	0.000397008	0	0	0	0	0	0	0	0	0	0	0	0	0	0	0	0	0	0	0	0	0	0	0	0	2e-05	0	0	0	0	0	0	0	0	0	0	0	0	0	0	0	0
OTU2	0	0	0.000472069	0.000303293	0.000638034	0.000365213	0.00149043	0.000717176	0	0	0	0	0	0	0	0	0	0	2e-05	0	0	0	0	0	0	0	2e-05	0	0	0	0	2e-05	2e-05	0	0	0	0	0	0	0	0	0	2e-05	0	0	0	4e-05	0	0
OTU3	0.000327721	0.000127432	0.00225544	0.000638178	0.00164066	0.000356083	0.00152965	0.00230521	2e-05	0	0	0	0	2e-05	8e-05	2e-05	0	2e-05	0.00014	2e-05	0.00014	0.00014	6e-05	6e-05	8e-05	4e-05	0	6e-05	2e-05	0	6e-05	2e-05	4e-05	0	0	0	0	0	0	0	0	0	2e-05	2e-05	0.0001	0.00012	2e-05	2e-05	4e-05
OTU4	0.000191171	0.00015929	0.000576974	0.000303293	0.000510427	0.000429126	0	0.000307361	0	0	0	0	0	0	0	2e-05	2e-05	0	0	2e-05	0	0	0	0	0	0	0	0	0	0	0	0	0	0	0	0	0	0	0	0	0	0	0	0	2e-05	0	0	0	0
OTU5	8.19303e-05	0.000191148	0.000511408	0.000353841	0.00078387	0.000493038	0.00286319	0.00243328	2e-05	0	0	0	2e-05	0	0	0	2e-05	2e-05	6e-05	0	2e-05	4e-05	4e-05	0	2e-05	0	2e-05	2e-05	0	4e-05	4e-05	0	2e-05	0	0	0	0	0	0	0	0	0	6e-05	2e-05	2e-05	4e-05	2e-05	2e-05	0
OTU6	0.000983163	0.00173095	0.000957252	0.00107416	0.00492198	0.003853	0.0189049	0.0147533	0	2e-05	2e-05	2e-05	0	0.00032	0.00034	0.00022	0.0002	0.00044	0.00108	0.00036	0.00076	0.00076	0.00058	0.00034	0.00018	0.00028	0.00054	0.00026	0.00012	0.00034	0.0001	0.0005	0.00074	0	0	0	0	0	0	0	0	0	0.00018	0.00022	0.00022	0.00058	0.00018	0.00024	0.00024
OTU7	0	0	0.000157356	5.05488e-05	3.64591e-05	0.000228258	0.00172576	0.00288151	0	0	0	0	0	0	0	0	0	2e-05	0	4e-05	2e-05	6e-05	2e-05	0	0	0	0	0	0	0	0	0	0	0	0	0	0	0	0	0	0	0	0	2e-05	0	4e-05	2e-05	2e-05	0
OTU8	0.000286756	0.00143361	0.00338316	0.00531394	0.00140368	0.00308605	0.00819736	0.00722299	2e-05	2e-05	0	0	6e-05	8e-05	0.00028	0.00038	0.00042	0.00046	0.00048	0.00056	0.00046	0.00066	0.00068	0.0005	0.0002	0.00014	0.00028	0.00044	0.00042	0.00028	0.00038	0.00054	0.0004	0	0	0	0	0	0	0	0	0	0.0002	0.00032	0.00044	0.00034	0.00012	0.00014	0.0002
OTU9	0.00105144	0.00208139	0.00620247	0.00647656	0.0049949	0.00610819	0.0296909	0.0210286	0.00048	8e-05	4e-05	0.00014	8e-05	0.00128	0.0007	0.0011	0.0007	0.00098	0.00194	0.00128	0.00142	0.00232	0.00204	0.00082	0.0006	0.00156	0.00326	0.00076	0.0008	0.0035	0.00218	0.00088	0.00102	0	0	0	0	0	0	0	0	0	0.00128	0.00304	0.00098	0.00158	0.00134	0.00094	0.00138
OTU10	0.00251253	0.0065415	0.0129688	0.013863	0.0156592	0.0227984	0.0658142	0.0532632	0.0228	0	0.0002	0.00048	0.00038	0.00764	0.00894	0.00604	0.00638	0.00908	0.00818	0.00818	0.00758	0.0094	0.01324	0.00766	0.00498	0.00414	0.00794	0.00588	0.00622	0.0065	0.00556	0.00492	0.01508	0	0	0	0	0	0	0	0	0	0.00696	0.00722	0.00804	0.00878	0.0071	0.00518	0.0075
OTU11	8.19303e-05	2.12386e-05	0.000170469	0.000139009	0.000182295	0.00026478	0.00200031	0.00203627	0	0	0	0	0	0	0	0	0	0	0	0	4e-05	0	4e-05	0	2e-05	0	2e-05	0	0	0	0	2e-05	0	0	0	0	0	0	0	0	0	0	0	0	0	0	0	2e-05	0
OTU12	0	6.37159e-05	0.000262261	0.000221151	0.000328132	0.000657384	0.000235331	0.000230521	0	0	0	0	0	0	0	0	0	2e-05	2e-05	0	0	2e-05	0	0	0	0	0	0	0	0	0	0	2e-05	0	0	0	0	0	0	0	0	0	0	0	0	0	0	0	0
OTU13	0.000395996	7.43352e-05	0.00199318	0.000499169	0.00293496	0.000328692	0.00858958	0.00528918	0	0	0	0	0	6e-05	6e-05	4e-05	0	4e-05	0.0002	0.00018	0.00022	0.00014	0.00024	8e-05	0.00014	4e-05	8e-05	0.00014	0.0001	0.00016	0.00012	0.0001	6e-05	0	0	0	0	0	0	0	0	0	0.0001	0.00032	8e-05	0.00012	0.00014	4e-05	4e-05
OTU14	0.000286756	0.000106193	0.000944138	0.000669771	0.00244276	0.00055695	0.000823659	0.000576302	4e-05	0	0	0	0	0	0	0	0	0	0	0	0	4e-05	6e-05	0	2e-05	0	0	6e-05	2e-05	0	0	4e-05	0	0	0	0	0	0	0	0	0	0	0	4e-05	0	4e-05	4e-05	0	0
OTU15	0	0.000127432	0.000498295	0.000568674	0.000583345	0.000209998	0	0.000512269	0	0	0	0	0	0	0	0	0	0	0	2e-05	0	2e-05	2e-05	0	0	0	0	0	0	0	0	0	4e-05	0	0	0	0	0	0	0	0	0	0	0	2e-05	0	2e-05	0	0
OTU16	0	0.000265483	0.000498295	0.000208514	0.000546886	0.000109564	0.0018042	0.00119103	0	0	0	0	0	0	0	0	0	0	6e-05	0	0	0	0	0	2e-05	0	2e-05	0	0	2e-05	2e-05	2e-05	0	0	0	0	0	0	0	0	0	0	2e-05	0	0	2e-05	0	0	0
OTU17	0.000286756	0	0.000576974	0.000303293	0.000437509	0.000182607	7.84437e-05	0.000192101	0	0	0	0	0	0	0	0	0	0	0	0	0	0	0	2e-05	0	0	0	0	0	0	0	0	0	0	0	0	0	0	0	0	0	0	2e-05	0	0	0	0	0	0
OTU18	0.00010924	4.24773e-05	0.000144243	7.58232e-05	0.000583345	0.000392604	0.00105899	0.00107576	0	0	0	0	0	0	0	0	0	0	0	0	0	0	2e-05	0	0	0	0	0	2e-05	0	0	0	0	0	0	0	0	0	0	0	0	0	0	2e-05	2e-05	0	0	0	0
OTU19	5.46202e-05	0	0.000957252	0.000101098	0.000510427	0.000118694	0	0.000960504	0	0	0	0	0	0	4e-05	0	0	0	0	0	0	2e-05	2e-05	0	0	0	0	0	0	0	6e-05	2e-05	0	0	0	8.31976e-05	0.000183781	0	0	0.000153866	0.000462457	0	0	0	0	0	0	0	0
OTU20	0.000450617	0.00062654	0.00056386	0.000246425	0.000273443	0.000182607	0	0	0.0002	0	0	0	0	0	0	0	2e-05	2e-05	0	0	0	0	0	0	0	0	0	0	2e-05	2e-05	0	0	0	0	0	0	0	0	0	0	0	0	2e-05	0	0	0	0	0	0
OTU21	0.00143378	0.000297341	0.00363231	0.000834055	0.00532303	0.00147911	0.0105115	0.00810665	8e-05	0	2e-05	0	0	0.00012	0.00018	0.00014	0.00012	0.0003	0.00032	0.00024	0.00048	0.00046	0.00042	0.00018	0.00016	0.00024	0.00014	0.0001	4e-05	4e-05	0.00018	0.00012	4e-05	0	0	0	0	0	0	0	0	0	0.00016	0.00014	0.00016	0.00038	0.00024	0.00014	4e-05
OTU22	0	0	0.00013113	5.68674e-05	0.000109377	0.000155216	0.000274553	8.9647e-05	0	0	0	0	0	0	0	0	0	0	0	0	4e-05	0	2e-05	0	0	0	0	0	0	0	0	0	0	0	0	0	0	0	0	0	0	0	0	0	0	0	0	0	0
OTU23	0.00327721	0.00726361	0.00304222	0.00243898	0.00147659	0.00107738	0	0.00081963	2e-05	0	0	0	0	6e-05	0.00024	0.00018	6e-05	0.0002	0.00046	0.00036	0.00018	0.00054	0.00024	0.0002	0.00024	0.0001	0.00016	8e-05	6e-05	0.00022	0.00024	4e-05	0.00022	0	0	0	0	0	0	0	0	0	0.00026	0.00024	0.00012	0.00018	0.00018	0.00012	0.0001
OTU24	0.00269004	0.00398224	0.00883819	0.00608481	0.00417457	0.00366126	0.00686382	0.00443113	8e-05	0	0	2e-05	4e-05	0.00034	0.0005	0.00044	0.0005	0.00036	0.00046	0.00106	0.00084	0.00106	0.00106	0.00052	0.00062	0.0001	0.00092	0.0003	0.00016	0.0009	0.00046	0.00056	0.00094	0	0	0	0	0	0	0	0	0	0.00092	0.0006	0.00062	0.00034	0.0007	0.00044	0.0003
OTU25	0.000518892	0.000477869	0.000760556	0.000473895	0.000710952	0.000136955	0	0	0	0	0	0	2e-05	0	2e-05	0	0	0	2e-05	0	0	0.0001	0	0	2e-05	2e-05	0	0	0	0	0	0	0	0	0	0	0	0	0	0	0	0	0	0	2e-05	0	0	4e-05	0
OTU26	0.00150206	0.00212386	0.00397325	0.00313402	0.00120315	0.00118694	0.00156887	0.000973311	2e-05	0	0	0	0	8e-05	4e-05	0.0001	8e-05	6e-05	0.00018	0.00018	0.00012	0.00032	0.0003	0.0001	0	0.0001	0.0001	0.00014	4e-05	0.00014	4e-05	0.0001	0.00024	0	0	0	0	0	0	0	0	0	0.0002	0.00014	0.0002	0.0001	0.0002	0.00012	4e-05
OTU27	0.00202095	0.00350438	0.00777603	0.00547822	0.00525011	0.0064095	0.00235331	0.000589109	0.00016	0	0	0	6e-05	8e-05	0.00032	0.00038	0.00016	0.0002	0.00134	0.00054	0.001	0.00072	0.00112	0.00058	0.00056	0.00056	0.00064	0.00036	0.0003	0.0006	0.00036	0.0006	0.00034	0.000213488	0	0	0.000712153	0.000553465	0.000891638	0.000205155	0.000189187	0.00192534	0.00058	0.00042	0.0003	0.0004	0.00024	0.00046	0.0006
OTU28	0.000710062	0.000849545	0.00111461	0.000435983	0.00196879	0.00168911	0	0.000473849	0	0	0	0	0	0	0	0	2e-05	6e-05	4e-05	2e-05	6e-05	0.00016	4e-05	0	2e-05	2e-05	4e-05	4e-05	2e-05	4e-05	6e-05	4e-05	4e-05	0.000393267	0	0.000427874	0	0.00030994	0	0	0	0	4e-05	0.00012	6e-05	2e-05	4e-05	6e-05	2e-05
OTU29	0.00105144	0.000403534	0.000393391	0.000543399	0.00156774	0.000246519	0.000627549	0.000409815	0	0	0	0	0	0	2e-05	0	2e-05	0	2e-05	0	0	0	2e-05	0	0	0	2e-05	0	0	0	2e-05	0	2e-05	0.00368548	0.00235349	0.00254347	0.157822	0.163006	0.174399	0.229068	0.238838	0.0565836	2e-05	0	0	2e-05	4e-05	0	0
OTU30	0.00150206	0.000722114	0.00140309	0.000871966	0.0024063	0.00100434	0.00149043	0.000870857	0	0	0	0	0	2e-05	2e-05	4e-05	0	2e-05	6e-05	0.0001	8e-05	0.00014	0.00012	4e-05	2e-05	6e-05	0.00012	0.0001	0	4e-05	0	8e-05	4e-05	0.000393267	0.0014121	0.000867633	0.00158511	0.00225814	0.00144891	0	0	0	0.00014	6e-05	0	2e-05	4e-05	2e-05	2e-05
OTU31	0.426775	0.252931	0.034225	0.01773	0.051225	0.0332436	0.0232586	0.0170714	0.27846	0.00058	0.09062	0.00962	0.00276	0.27358	0.45244	0.5383	0.25136	0.5019	0.2395	0.55042	0.44726	0.32442	0.36756	0.11368	0.21372	0.3528	0.36456	0.43302	0.58734	0.58402	0.56792	0.33912	0.174	0.0398885	0.0433043	0.0377836	0.0891569	0.0593978	0.0728914	0.0281831	0.0380266	0.0835383	0.23218	0.31824	0.55246	0.43442	0.29448	0.43244	0.44496
OTU32	0.000341376	0.000382295	0.00145555	0.00105521	0.00082033	0.000666514	0.000941324	0	0	0	0	0	0	0	0	0	0	2e-05	2e-05	2e-05	8e-05	6e-05	2e-05	4e-05	2e-05	4e-05	0	0	2e-05	2e-05	0	4e-05	0	8.98897e-05	0	0	0	0	0	0	0	0	0	2e-05	0	2e-05	2e-05	4e-05	0
OTU33	0	0	0.000406504	0.000303293	0.000510427	0.000474777	0.000784437	0.000601916	0	0	0	0	0	0	0	0	2e-05	0	0	4e-05	0	2e-05	0	2e-05	0	0	0	0	0	2e-05	0	0	0	0	0	0	0	0	0	0	0	0	2e-05	0	0	0	0	2e-05	0
OTU34	0.000423306	0	0.00129819	0.00108048	0.00078387	0.000493038	0	0.000345781	0	0	0	0	0	0	2e-05	0	0	0	0	6e-05	4e-05	2e-05	2e-05	4e-05	0	0	0	0	2e-05	0	0	2e-05	2e-05	0	0	0	0	0	0	0	0	0	6e-05	4e-05	2e-05	6e-05	4e-05	0	0
OTU35	0.000873923	0.0013168	0.00474692	0.00239475	0.00233338	0.00107738	0.000588328	0.000294555	0	0	0	0	0	0	2e-05	2e-05	8e-05	0	0.0002	0.00028	0.0002	0.00036	0.00028	2e-05	0.00012	0.00012	0.00014	6e-05	6e-05	8e-05	6e-05	4e-05	0.00012	0	0	0	0	0	0	0	0	0	0.00012	0.0001	8e-05	0.00016	0.00016	4e-05	4e-05
OTU36	0.0217115	0.0233837	0.121518	0.0709705	0.0812126	0.0528007	0.0271807	0.0215281	0.19576	0.00026	0.00072	0.0108	0.0009	0.05406	0.04112	0.0396	0.11	0.08778	0.06596	0.0602	0.03754	0.03998	0.03502	0.0615	0.12662	0.0318	0.03112	0.0352	0.03926	0.0313	0.02042	0.14834	0.03994	0.000528102	0.000706048	0.000451644	0	4.42772e-05	0	0	0	0	0.08368	0.04582	0.09518	0.02984	0.08124	0.08882	0.07596
OTU37	0.00185709	0.000955739	0.00916601	0.00379748	0.00840382	0.0050856	0.0108252	0.00906716	8e-05	0	0	2e-05	6e-05	0.0009	0.00042	0.00054	0.00032	0.0003	0.0007	0.00118	0.00106	0.00066	0.0017	0.0007	0.0005	0.00048	0.00022	0.00084	0.00032	0.00034	0.00054	0.00036	0.00122	0	0	0	0	0	0	0	0	0	0.00042	0.00072	0.00098	0.00096	0.00062	0.00054	0.00066
OTU38	0.0111016	0.0111609	0.0611199	0.0367616	0.0849497	0.0596302	0.0779338	0.0671328	0.00296	0.00012	0.00012	0.00376	0.00052	0.04016	0.03332	0.02508	0.05758	0.04712	0.065	0.04888	0.02276	0.07262	0.04512	0.04104	0.11592	0.06032	0.02542	0.01794	0.0594	0.02438	0.03176	0.08002	0.03222	0.000258433	0	0	0	6.64158e-05	0.00022291	0.000141044	0.000105104	0	0.02916	0.03448	0.03408	0.06928	0.01902	0.06834	0.03474
OTU39	0.000436961	0.00030796	0.000983478	0.000511806	0.00184118	0.00106825	0.00192187	0.00172891	2e-05	0	0	0	0	0	0	2e-05	4e-05	2e-05	2e-05	0.00012	6e-05	0.0001	0.0001	2e-05	0	0	4e-05	6e-05	2e-05	2e-05	2e-05	6e-05	8e-05	0	0	0	0	0	0	0	0	0	8e-05	2e-05	6e-05	6e-05	6e-05	2e-05	2e-05
OTU40	0.000177516	0.000212386	0.000655652	0.00063186	0.000729182	0.00131477	0.0012551	0.00140874	0	0	0	0	0	0	0	2e-05	0	0	0.00016	2e-05	8e-05	8e-05	0	2e-05	2e-05	0	2e-05	2e-05	0	0	0	0	2e-05	0	0	0	0	0	0	0	0	0	0	0	0	0	4e-05	0	0
OTU41	0.000232136	0.000371676	0.00106216	0.000619222	0.000710952	0.00155216	0.00192187	0.00204908	0	0	0	0	2e-05	0	0	0	2e-05	4e-05	0	8e-05	8e-05	6e-05	2e-05	2e-05	0	0	0	4e-05	2e-05	4e-05	8e-05	2e-05	4e-05	0	0	0	0	0	0	0	0	0	2e-05	0.00012	2e-05	2e-05	2e-05	2e-05	4e-05
OTU42	0	0.000212386	0	0.000126372	0.000182295	0.000301301	0.000235331	0.000934891	0	0	0	2e-05	0	0	2e-05	0	0	0	0	0	0	0	0	0	0	2e-05	0	0	2e-05	0	0	0	0	0	0	0	0	0	0	0	0	0	0	0	0	0	0	2e-05	0
OTU43	0	9.55739e-05	0.000354052	9.47789e-05	0.000164066	0.000182607	0.00101977	0.000486655	0	0	0	0	0	0	0	0	0	0	0	0	0	0	0	0	0	0	0	0	0	0	0	0	0	0	0	0	0	0	0	0	0	0	0	0	0	0	0	0	0
OTU44	0	0.000106193	0.000157356	7.58232e-05	0.00038282	0.000292171	0.000352997	0.000960504	0	0	0	0	0	0	0	0	0	0	0	0	0	0	2e-05	0	0	0	0	0	0	0	0	0	0	0	0	0	0	0	0	0	0	0	2e-05	0	0	0	0	0	0
OTU45	0	5.30966e-05	0.000118017	0.000290655	0	0.00027391	0.000745215	0.0011526	0	0	0	0	0	0	0	0	0	0	0	0	2e-05	0	2e-05	0	0	0	2e-05	2e-05	0	0	0	2e-05	2e-05	0	0	0	0	0	0	0	0	0	0	0	0	2e-05	0	0	0
OTU46	0.000191171	0.00014867	0.000458956	0.00036016	0.000473968	0.000520429	0.000352997	0.000627529	0	0	0	0	0	0	2e-05	0	0	0	2e-05	0	0	2e-05	2e-05	0	0	0	0	0	0	0	2e-05	0	0	0	0	0	0	0	0	0	0	0	0	0	0	0	0	0	2e-05
OTU47	0	0	0.000144243	0.000556036	0.000218755	0.00148824	0.000352997	0.000576302	0	0	0	0	0	0	0	2e-05	0	0	0	0	0	0	0.0001	2e-05	0	0	0	2e-05	4e-05	0	0	6e-05	2e-05	0	0	0	0	0	0	0	0	0	0	0	2e-05	0	0	0	2e-05
OTU48	0.000163861	0.000212386	0.000616313	0.000612904	0.000182295	8.2173e-05	0	0.000192101	0	0	0	2e-05	0	0	0	0	2e-05	0	0	0	2e-05	0	2e-05	0	0	2e-05	0	0	0	0	2e-05	0	0	0	0	0	0	0	0	0	0	0	0	0	0	0	0	0	0
OTU49	0.00013655	0.000127432	7.86782e-05	0.000423346	0	0.000209998	0	0.000294555	0	0	0	0	0	0	0	0	0	0	0	0	0	0	0	0	0	0	2e-05	0	0	0	0	0	0	0	0	0	0	0	0	0	0	0	2e-05	0	0	0	0	0	0
OTU50	0.000559857	0.000329199	0.00259638	0.00486532	0.000747411	0.000885643	0.000627549	0.00117822	2e-05	0	0.86778	0	0	2e-05	0	4e-05	6e-05	4e-05	0.00026	0.00032	0.0003	0.0001	0.00014	0.00028	4e-05	6e-05	0.00016	0.00014	0	8e-05	0.00014	0.00014	0.00026	0	0	0	0	0	0	0	0	0	6e-05	0.00028	0.00016	0.00022	8e-05	0.0001	2e-05
OTU51	4.09651e-05	0.000477869	0.000681878	0.00169338	0	0.000447386	0.000274553	0.000640336	0	0	0	0	0	2e-05	2e-05	0	0	0	2e-05	4e-05	2e-05	2e-05	2e-05	0	0	4e-05	4e-05	0	0	6e-05	0	0	2e-05	0	0	0	0	0	0	0	0	0	2e-05	6e-05	2e-05	2e-05	2e-05	2e-05	0
OTU52	0.000245791	0.000520347	0.00138998	0.00168707	0.000346361	0.000328692	0.000705993	0.0011398	0	0	0	0.9343	0	0	2e-05	0	0	2e-05	2e-05	4e-05	4e-05	4e-05	8e-05	4e-05	2e-05	0	4e-05	0	2e-05	4e-05	2e-05	2e-05	8e-05	0	0	0	0	0	0	0	0	0	0	2e-05	0	4e-05	0	2e-05	4e-05
OTU53	0.000259446	0.000254864	0.000773669	0.00105521	0.000565116	0.000493038	0	0.000397008	0	0	0	0	0	0	0	0	0	0	4e-05	0	2e-05	2e-05	0	0	0	0	4e-05	0	0	2e-05	0	0	2e-05	0	0	0	0	0	0	0	0	0	2e-05	2e-05	4e-05	0	0	0	4e-05
OTU54	8.19303e-05	0	0.000144243	0.000151646	0	9.13034e-05	0.000117666	5.12269e-05	0	0	0	0	0	0	0	0	0	0	0	0	0	2e-05	0	0	0	0	0	0	0	0	0	0	0	0	0	0	0	0	0	0	0	0	0	0	0	0	0	0	0
OTU55	0.00010924	0.000127432	0.000419617	9.47789e-05	0.000346361	0.000155216	0.000902102	0.001524	0	0	0	0	0	0	0	0	0	0	0	0	2e-05	0	0	0	0	0	2e-05	0	0	0	0	0	2e-05	0	0	0	0	0	0	0	0	0	0	2e-05	0	0	0	0	0
OTU56	0	0.000138051	0.000157356	6.3186e-05	0.000145836	3.65213e-05	0	0.000140874	0	0	0	0	0	0	0	0	0	0	0	0	0	0	0	0	0	0	0	0	0	0	0	0	0	0	0	0	0	0	0	0	0	0	0	0	0	0	0	0	0
OTU57	0.000245791	0.000244244	0.000314713	0.000562355	0.000346361	0.000200867	0.000274553	0.00105015	0	0	0	0	0	0	0	0	0	0	0	4e-05	2e-05	0	6e-05	0	0	0	0	0	0	0	0	2e-05	0	0	0	0	0	0	0	0	0	0	0	6e-05	2e-05	0	0	0	0
OTU58	0	0	7.86782e-05	0.000296974	0.000164066	0.000228258	7.84437e-05	0.000345781	0	0	0	0	0	0	0	0	0	0	4e-05	0	0	0	0	0	0	0	0	0	0	0	0	0	0	0	0	0	0	0	0	0	0	0	0	0	4e-05	0	0	0	0
OTU59	0.000464272	0.000233625	0.0028193	0.0025148	0.00038282	0.000392604	0.000470662	0.00089647	2e-05	0.00012	0	0	0	0	2e-05	0	2e-05	2e-05	6e-05	0.0001	0.00022	0.0001	6e-05	2e-05	4e-05	0	0.0001	2e-05	8e-05	2e-05	8e-05	8e-05	6e-05	0	0	0	0	0	0	0	0	0	0.00012	0.0001	2e-05	0.00012	0.00012	0	0
OTU60	0.000355031	0.000361057	0	0	0.00253391	0.00167998	0.000705993	0.00139593	0	0	0	0	0	2e-05	4e-05	2e-05	0	2e-05	0.0001	8e-05	2e-05	0.00012	2e-05	0	2e-05	6e-05	2e-05	2e-05	2e-05	0	2e-05	0	2e-05	0	0	0	0	0	0	0	0	0	8e-05	6e-05	2e-05	8e-05	6e-05	0	0
OTU61	0.000341376	0.000191148	0	7.58232e-05	0.00145836	0.00177129	0.00627549	0.0103094	2e-05	0	0	0	2e-05	2e-05	2e-05	6e-05	4e-05	6e-05	0.00044	0.00024	0.00016	0.00038	0.00042	0.00012	4e-05	4e-05	0.00018	0.0001	6e-05	0.0001	6e-05	0.00012	0.00018	0	0	0	0	0	0	0	0	0	0.00022	8e-05	0.00012	0.00026	0.00018	8e-05	8e-05
OTU62	0.000150206	0.000276102	0.000275374	0.000221151	0.000601575	0.00119607	0.00941324	0.0125634	2e-05	0	0	0	2e-05	2e-05	0.00014	2e-05	0.00012	8e-05	0.00038	0.00022	0.00038	0.00054	0.00036	0.00016	0.00018	4e-05	0.0001	0.0001	6e-05	0.0001	8e-05	0.0001	4e-05	0	0	0	0	0	0	0	0	0	0.00038	0.0001	0.00016	0.00012	0.00028	2e-05	4e-05
OTU63	0.000573512	0.00101945	0.000721217	0.000562355	0.00103908	0.00118694	0	0	0	0	0	0	0	0	2e-05	0	0	0	8e-05	6e-05	4e-05	2e-05	8e-05	2e-05	0	2e-05	4e-05	2e-05	6e-05	0	0	2e-05	4e-05	0	0	0	0	0	0	0	0	0	0	4e-05	6e-05	0	0	4e-05	2e-05
OTU64	0.00106509	0.00061592	0.000708104	0.000581311	0.00193233	0.00178955	0.000352997	0.000204908	0	0	0	2e-05	0	2e-05	0	0	4e-05	0	0.00014	2e-05	2e-05	8e-05	0	2e-05	4e-05	0	0	0	2e-05	0	2e-05	4e-05	2e-05	0	0	0	0	0	0	0	0	0	4e-05	0.00018	2e-05	4e-05	8e-05	2e-05	0
OTU65	0.000587167	0.000998216	0.00188828	0.00358896	0.0008021	0.00136042	0.000117666	6.40336e-05	0	2e-05	0	4e-05	0	0	2e-05	0	2e-05	4e-05	0.00014	0.00028	0.0003	0.00012	0.00012	4e-05	0.0001	6e-05	0.00024	0.00012	4e-05	0.00024	2e-05	0.00016	8e-05	0	0	0	0	0	0	0	0	0	0.00022	8e-05	8e-05	0.00012	0.0002	6e-05	6e-05
OTU66	0.00199364	0.00310084	0.00333071	0.00650815	0.0331595	0.0398448	0.0175322	0.0246401	0.00234	0	4e-05	0.00038	0.00012	0.00518	0.00354	0.00426	0.00288	0.00342	0.00632	0.00454	0.00734	0.00926	0.00786	0.00256	0.00356	0.00248	0.0041	0.00602	0.00322	0.00258	0.00356	0.00374	0.00716	0	0	0	4.59453e-05	0	0	0	4.20415e-05	0	0.00484	0.0065	0.00482	0.0042	0.00412	0.00686	0.00336
OTU67	5.46202e-05	0	0.000288487	0.000284337	0.0100445	0.0100342	0.00447129	0.00635213	2e-05	0	0	0	4e-05	0.00012	0.0002	0.00034	0.00014	0.00034	0.0003	0.00026	0.00062	0.00034	0.00072	0.00018	0.00012	0.0004	0.00026	0.00032	0.00018	0.00014	0.00014	0.00028	0.00054	0	0	0	0	0	0	0	0	0	0.00012	0.0003	0.0003	0.00028	0.00026	0.00046	0.00024
OTU68	0.042672	0.027589	0.00630737	0.005573	0.0410165	0.025291	0.0034123	0.0043799	0.04182	0	2e-05	0.00024	4e-05	0.00352	0.01324	0.00818	0.0048	0.0057	0.01046	0.0061	0.00646	0.00798	0.01138	0.00552	0.00526	0.00426	0.005	0.00858	0.00416	0.00978	0.0053	0.00638	0.01034	0.0230118	0.021753	0.023949	0.010958	0.00788134	0.00730029	0.00455187	0.00363659	0.0037972	0.00626	0.01434	0.00544	0.00462	0.00566	0.00746	0.00932
OTU69	0.0229541	0.0359145	0.0341463	0.0396745	0.0170264	0.0166263	0.0037653	0.00566057	0.00162	0.00014	0	0.00232	0.00026	0.01198	0.00542	0.007	0.00486	0.00774	0.01696	0.00652	0.01128	0.0158	0.0222	0.0116	0.01568	0.0053	0.02	0.01068	0.00988	0.01482	0.01592	0.01814	0.01934	0.000831479	0.000773291	0.00110534	0	0	0	0	0	0	0.00684	0.01266	0.00898	0.0218	0.0072	0.00988	0.02468
OTU70	0.15295	0.117811	0.0780094	0.0766825	0.132201	0.111792	0.0137669	0.0204011	0.05416	0.00054	0.02508	0.00812	0.00242	0.38208	0.21698	0.09446	0.43926	0.18796	0.35752	0.10148	0.17554	0.13546	0.2892	0.26642	0.31586	0.36426	0.29302	0.25668	0.08154	0.10498	0.20186	0.09208	0.43744	0.0263489	0.0309989	0.0248642	0.0116701	0.00963029	0.0109504	0.00153866	0.00163962	0.00165793	0.37486	0.22378	0.10562	0.20896	0.3567	0.10298	0.10842
OTU71	0.00316797	0.00553267	0.00116706	0.0012574	0.00127607	0.00301301	0	0	0	0	2e-05	0	2e-05	6e-05	6e-05	0.00012	4e-05	6e-05	0.0003	0.00012	0.00034	0.00042	0.00018	0.0001	0.00014	0.00012	0.00012	0.00034	0.00014	8e-05	0.00016	0.00022	6e-05	0	0.000100864	0	0	0	0	0	0	0	0.00014	0.00016	0.00012	4e-05	8e-05	0.00012	0.00014
OTU72	0.000218481	0.000116813	0.00127196	0.00100466	0.000583345	0.000146085	0	0	0	0	0	0	0	0	0	2e-05	0	0	4e-05	4e-05	4e-05	0	0	2e-05	0	0	0	2e-05	0	2e-05	0	0	0	0.00159554	0.00168107	0.00213937	0	0	0	0	0	0	0	0	0	0	4e-05	0	0
OTU73	0.00116068	0.00147609	0.00666142	0.00908614	0.00300788	0.00259302	0.00149043	0.000640336	0	2e-05	0	0	6e-05	0.0004	0.00024	0.00038	0.00024	0.00032	0.001	0.00082	0.00066	0.00056	0.00102	0.0004	0.0005	0.0002	0.00034	0.00032	0.00044	4e-05	0.00032	0.00038	0.00042	0.0144161	0.0127761	0.0185055	0.000413508	0.000354217	0	5.12886e-05	0	0	0.0002	0.00052	0.00044	0.0003	0.00024	0.0003	0.00012
OTU74	4.09651e-05	5.30966e-05	7.86782e-05	0.000157965	0	8.2173e-05	0.000156887	0.000614723	0	0	0	0	0	0	0	0	0	0	0	0	0	0	2e-05	0	0	0	0	0	0	0	0	0	0	0	0	0	0	0	0	0	0	0	0	0	0	0	0	0	0
OTU75	6.82752e-05	0.00014867	0.00056386	0.000663453	0.00102085	0.00107738	0.00145121	0.00198504	0	0	0	0	0	4e-05	0	0	0	4e-05	6e-05	2e-05	8e-05	6e-05	2e-05	0	0	4e-05	2e-05	2e-05	0	2e-05	0	4e-05	0	0	0	0	0	0	0	0	0	0	0.0001	2e-05	0	2e-05	2e-05	0	4e-05
OTU76	0.000204826	0.00014867	0.000655652	0.000903559	0.000546886	0.000410865	0.000352997	0.00119103	0	0.82698	0	0	0	0	0	6e-05	0	2e-05	0	8e-05	0	2e-05	2e-05	0	2e-05	4e-05	2e-05	2e-05	2e-05	0	2e-05	0	0	0	0	0	0	0	0	0	0	0	2e-05	2e-05	0	0	0	0	2e-05
OTU77	0.000409651	0.000382295	0.00162602	0.00197772	0.00173181	0.00124173	0.00321619	0.00308642	2e-05	0	0	0	0	0	0.0001	6e-05	4e-05	4e-05	0.00014	0.00016	0.00022	0.00026	0.00018	2e-05	6e-05	4e-05	2e-05	8e-05	6e-05	0.00016	0.00014	6e-05	0.00018	0	0	0	0	0	0	0	0	0.000106963	8e-05	0.00024	4e-05	0.00012	6e-05	0	2e-05
OTU78	0.000245791	0.0024212	0.000524521	0.00183239	0.000656264	0.00110477	0.00043144	6.40336e-05	0	0	0	0	2e-05	0	0	6e-05	0	0	0.0001	4e-05	0.00012	8e-05	0.00018	4e-05	2e-05	2e-05	6e-05	2e-05	2e-05	0.00016	4e-05	2e-05	6e-05	0	0	0	0	0	0	0	0	0	0.00012	8e-05	0	0.00016	8e-05	4e-05	2e-05
OTU79	0.00137916	0.00463002	0.00237346	0.0052318	0.000565116	0.00287606	0	8.9647e-05	2e-05	0	0	0	4e-05	8e-05	0.0001	8e-05	0	6e-05	0.00038	0.0002	0.00048	0.0006	0.00062	0.0001	0.00026	0.00032	0.00018	0.00028	0.00014	0.00028	0.00018	0.00016	0.00026	0.000831479	0.000773291	0.00118854	0	0	0	0	0	0	4e-05	0.00014	6e-05	0.0001	4e-05	0.0001	8e-05
OTU80	0.00592629	0.00992906	0.0105035	0.0127446	0.00461208	0.00868295	0.0021572	0.00221556	0.00028	0	0	0.00012	6e-05	0.00088	0.00196	0.00168	0.0015	0.00096	0.00202	0.00308	0.0041	0.00268	0.0016	0.00098	0.00224	0.00112	0.00384	0.00248	0.00106	0.00208	0.00142	0.00116	0.00216	0.00213488	0.00289144	0.00377955	0.0010108	0.000642019	0.000919502	0	0.000231228	0	0.00194	0.00348	0.00274	0.0017	0.0021	0.00112	0.00122
OTU81	0.000600822	0.00202829	0.00114083	0.00164284	0.000546886	0.00105912	0	0	0	0	0	0	0	0	4e-05	2e-05	0	2e-05	4e-05	0.00014	0.00012	4e-05	0.00014	2e-05	4e-05	2e-05	2e-05	2e-05	2e-05	4e-05	8e-05	4e-05	4e-05	0.000134834	0	0	0	0	0	0	0	0	0.00012	4e-05	0.00012	0.0001	8e-05	2e-05	2e-05
OTU82	0.0154575	0.034757	0.0461448	0.0709768	0.0240448	0.0436247	0.0509884	0.0307746	0.01436	0.00014	0.0002	0.00854	0.00048	0.036	0.0272	0.02854	0.02684	0.05452	0.02428	0.03346	0.06092	0.02316	0.02734	0.0715	0.03606	0.01868	0.05644	0.0494	0.03258	0.02884	0.018	0.05792	0.02462	0.0139329	0.0181555	0.0214769	0.00748909	0.00518043	0.00738388	0.000923195	0.000420415	0.00288801	0.04488	0.03912	0.02662	0.02274	0.01784	0.05108	0.0205
OTU83	0	0.00015929	0	6.3186e-05	0.000437509	0.000182607	0.000235331	0.000204908	0	0	0	0	0	0	0	0	0	0	0	0	2e-05	0	0	0	0	0	0	0	0	0	0	0	0	0	0	0	0	0	0	0	0	0	0	0	0	0	0	0	0
OTU84	9.55853e-05	0.000722114	0.000196696	0.0002717	0.00297142	0.00290345	0.00976624	0.0132421	0	0	0	2e-05	0	4e-05	0.00016	0.00034	0.00012	6e-05	0.00086	8e-05	0.00024	0.00048	0.00064	0.00012	0.0001	0.00032	0.0001	0.00034	0.00012	0.00016	6e-05	0.00014	0.00042	0.000134834	0	0	0	0	0	0	0	0	8e-05	6e-05	8e-05	0.00016	0.00028	0.00038	0.0001
OTU85	0.000273101	0.000233625	0.00359297	0.00505488	0.00441155	0.00402648	0.0034123	0.00512269	2e-05	0	0	0	2e-05	0.00012	0.0002	0.00014	0.00026	0.00012	0.00046	0.00052	0.00032	0.00056	0.0006	0.0003	0.00046	0.0005	0.00022	0.00028	8e-05	4e-05	0.0001	0.00016	0.00028	0	0	0	0	0	0	0	0	0	0.00014	0.00022	0.00022	0.00016	0.00022	0.00014	0.00038
OTU86	0.00013655	0.000201767	0.00196696	0.00279914	0.00167712	0.00143346	0.00458896	0.00535321	2e-05	0	0	0	0	2e-05	6e-05	0.00024	8e-05	4e-05	0.00028	0.00024	0.0002	0.00012	0.00042	4e-05	0.00016	6e-05	0.00014	0.0002	8e-05	0.00018	2e-05	0.0002	0.00024	0	0	0	0	0	0	0	8.40831e-05	0	8e-05	2e-05	0.00012	8e-05	0.00012	0.00012	0.0001
OTU87	0	5.30966e-05	0	0.000195876	0.000273443	0.000365213	0.000117666	0.000922084	0	0	0	0	0	0	0	0	0	0	0	0	2e-05	0	0	0	0	0	0	2e-05	0	0	2e-05	0	0	0	0	0	0	0	0	0	0	0	0	0	0	0	0	0	0
OTU88	0.000450617	0.00015929	0.00246525	0.00221151	0.00278912	0.00135129	0.00941324	0.00997644	4e-05	0	0	0	0	4e-05	0.00012	0.00016	8e-05	0.00016	0.00034	0.00026	0.00074	0.00032	0.00054	0.00018	0.00016	0.0002	0.00022	0.00016	0.00014	0.00018	6e-05	0.00012	0.00014	0	0	0	0	0	0	0	0	0	0.0001	0.00012	0.00014	0.00018	0.00022	0.00016	0.00018
OTU89	0	0.000106193	9.17912e-05	9.47789e-05	0.000546886	0.000136955	0.0012551	0.00162645	0	0	0	0	0	0	0	0	0	0	2e-05	0	2e-05	4e-05	4e-05	0	0	0	0	0	0	0	0	0	0	0	0	0	0	0	0	0	0	0	2e-05	0	0	0	0	0	0
OTU90	0	3.1858e-05	0	5.68674e-05	0.000127607	6.39123e-05	0.000509884	0.000166487	0	0	0	0	0	0	0	0	0	0	0	0	0	0	0	0	0	0	0	0	0	0	0	0	0	0	0	0	0	0	0	0	0	0	0	0	0	0	0	0	0
OTU91	0.000245791	0.000116813	0.000393391	0.000499169	0	7.30427e-05	0.00105899	0.00119103	0	0.0006	0	0	0	2e-05	0	0	4e-05	0	0	4e-05	0	0	0	0	2e-05	0	0	0	0	2e-05	0	2e-05	2e-05	0	0	0	0	0	0	0	0	0	2e-05	0	2e-05	0	0	0	0
OTU92	0.000150206	0	0.000367165	0.000290655	0.000255214	0.000529559	0.00145121	0.00129348	0	0	0	0	0	2e-05	0	0	0	2e-05	2e-05	2e-05	0	8e-05	2e-05	0	0	0	0	0	0	0	2e-05	2e-05	4e-05	0	0	0	0	0	0	0	0	0	0	2e-05	2e-05	0	2e-05	0	0
OTU93	0	0.000138051	0.000183582	4.42302e-05	0	0.000127825	7.84437e-05	0.000397008	0	0	0	0	0	0	0	0	0	0	0	2e-05	0	0	0	0	0	0	0	0	0	0	0	0	0	0	0	0	0	0	0	0	0	0	0	0	0	0	0	0	0
OTU94	0	2.12386e-05	0.000183582	0.000202195	0	0.000136955	0.000156887	7.68403e-05	0	0	0	0	0	0	0	0	0	0	0	2e-05	0	0	4e-05	0	0	0	0	0	0	0	0	0	0	0	0	0	0	0	0	0	0	0	0	0	0	0	2e-05	0	0
OTU95	0	0	7.86782e-05	1.26372e-05	0.000109377	0.000182607	0.000235331	0.000614723	0	0	0	0	0	0	0	0	2e-05	0	0	0	0	0	0	0	0	0	0	0	0	0	0	0	0	0	0	0	0	0	0	0	0	0	0	0	0	0	0	0	0
OTU96	0	0	0.000183582	0.00036016	0.000182295	0.000100434	0.000549106	0.000448235	0	0	0	0	0	0	0	0	0	0	2e-05	2e-05	0	0	0	0	0	0	0	0	0	0	0	0	0	0	0	0	0	0	0	0	0	0	0	0	0	0	0	0	0
OTU97	0.000382341	0.000743352	0.000773669	0.00104889	0.000765641	0.000255649	0.00313775	0.0026766	0	0	0	0	2e-05	0	2e-05	0	0	0	0.0001	6e-05	0.00012	8e-05	2e-05	6e-05	0.0001	2e-05	2e-05	0	4e-05	0.0001	2e-05	2e-05	6e-05	0	0	0	0	0	0	0	0	0	4e-05	4e-05	4e-05	6e-05	0	0	2e-05
OTU98	0.00013655	4.24773e-05	0.000236035	0.000461258	0.000236984	0.000429126	0.00192187	0.00145997	0	0	0	2e-05	0	0	0	4e-05	0	0	0	2e-05	0	4e-05	2e-05	0	0	0	0	0	0	0	0	2e-05	0	0	0	0	0	0	0	0	0	0	2e-05	6e-05	2e-05	0	4e-05	0	0
OTU99	0.000669097	0.000711494	0.0012064	0.00113103	0.00353653	0.00215476	0.00560872	0.00335536	0	0	0	0	2e-05	8e-05	6e-05	4e-05	4e-05	2e-05	0.00048	0.0002	0.00022	6e-05	0.00042	4e-05	0	0.00018	6e-05	6e-05	0.00012	4e-05	4e-05	0.0001	0.0001	0	0	0	0	0	0	0	0	0	0.00022	0.00012	0.00024	8e-05	8e-05	0.0001	8e-05
OTU100	2.73101e-05	0.000254864	0.000104904	0.000214832	0.000255214	0.000575211	0.00149043	0.00201066	0	0	0	0	0	0	0	0	0	4e-05	2e-05	8e-05	0	2e-05	4e-05	0	0	0	0	0	0	2e-05	2e-05	4e-05	0	0	0	0	0	0	0	0	0	0	0	0	2e-05	0	0	2e-05	0
OTU101	0	6.37159e-05	0.00107527	0.000777187	0	0.00027391	0.000784437	0.000729983	0	0	0	0	0	0	0	0	0	0	0	0	0	0	0	2e-05	0	0	0	0	0	2e-05	0	0	0	0	0	0	0	0	0	0	0	0	0	0	0	0	0	0	0
OTU102	0.00010924	0.000127432	0.00538946	0.00402495	0.000437509	0.000584341	0.000784437	0.000947697	4e-05	0	0	2e-05	0	2e-05	0.00014	6e-05	6e-05	6e-05	0.00016	8e-05	0.00032	0.00032	0.00032	6e-05	6e-05	6e-05	4e-05	0.00016	8e-05	8e-05	6e-05	0.00012	0.0001	0	0	0	0	0	0	0	0	0	4e-05	0.0002	0.00016	0.00014	0	0.00022	0
OTU103	0	0.000212386	0.000157356	0.000132691	9.11477e-05	0.00112303	0	0.000934891	0	0	0	0	0	0	0	0	0	0	0	2e-05	2e-05	2e-05	0	0	0	0	0	0	0	4e-05	0	2e-05	0	0	0	0	0	0	0	0	0	0	0	0	0	0	0	0	0
OTU104	0.000341376	0.00030796	0.000104904	0.000240107	0.000601575	0.00106825	0	0	0	0	0	0	0	0	0	0	0	0	2e-05	0	2e-05	0	0	0	2e-05	0	0	0	0	0	0	0	0	0.366019	0.381703	0.383125	0	0	0	0	0	0	0	0	2e-05	2e-05	0	0	0
OTU105	0.0115249	0.0181059	0.00769735	0.00706419	0.00875018	0.00832687	0.00207876	0.00160084	0.00076	2e-05	0	0.00022	0.00012	0.00188	0.00126	0.0027	0.00078	0.0015	0.00274	0.00246	0.00144	0.00426	0.00486	0.00208	0.00212	0.00118	0.00352	0.00348	0.00228	0.0031	0.0028	0.00218	0.00176	0	0	9.5083e-05	0	0	0	0	0	0	0.00094	0.00322	0.00194	0.00158	0.00196	0.00218	0.00184
OTU106	0.000641787	0.00124246	0.000458956	0.000379116	0.000546886	0.000739557	0	0	0	0	0	0	0	0	4e-05	0	0	0	6e-05	4e-05	6e-05	0.00012	4e-05	0	0	0	0	4e-05	2e-05	2e-05	0	0	2e-05	0	0	0	0	0	0	0	0	0	2e-05	2e-05	2e-05	0	0	2e-05	2e-05
OTU107	0.000450617	0.000286722	0.00302911	0.00184503	0.00404696	0.0023465	0.0176106	0.0131269	0	0	0	0	0.98672	0.00012	0.0002	0.00048	0.00028	0.0002	0.001	0.00042	0.00038	0.00032	0.00054	0.00036	0.00044	0.00016	0.00036	0.0003	0.00016	0.00016	0.00022	0.00022	0.0002	0	0	0	0	0	0	0	0	0	0.00046	0.00058	0.00054	0.00038	0.00028	0.00026	0.00052
OTU108	0.000245791	0.000477869	0.00158668	0.000682408	0.00169535	0.000429126	0.0025102	0.00161365	0	0	0	0	0	2e-05	6e-05	2e-05	0	2e-05	8e-05	0	4e-05	4e-05	0.0002	6e-05	2e-05	0	4e-05	0	4e-05	0.0001	4e-05	2e-05	0.00012	0	0	0	0	0	0	0	0	0	4e-05	4e-05	6e-05	4e-05	4e-05	2e-05	0
OTU109	6.82752e-05	0.000201767	0.000498295	0.000233788	0.00286204	0.00168911	0.00517728	0.00809385	2e-05	0	0	0	0	2e-05	0.0001	6e-05	0.00012	2e-05	0.00032	0.00014	0.00026	0.00034	8e-05	0.00014	8e-05	0.00012	2e-05	0.00018	0	0.0001	0.00014	6e-05	0.00012	0	0	0	0	0	0	0	0	0	0.00014	0.00014	0.00024	0.00016	0.0001	8e-05	6e-05
OTU110	0.000122895	0	0.000826121	0.000454939	0.00102085	0.000703036	0.00133354	0.00429025	0	0	0	0	0	2e-05	0	2e-05	0	2e-05	0.00016	6e-05	0.00014	0	0.00014	2e-05	4e-05	6e-05	4e-05	0.0001	0	8e-05	2e-05	2e-05	6e-05	0	0	0	0	0	0	0	0	0	4e-05	2e-05	6e-05	4e-05	6e-05	2e-05	8e-05
OTU111	0.000150206	0.000116813	0.000721217	0.000796143	0.000236984	0.000429126	0.000352997	0.000832437	0	0	0	0	0	2e-05	2e-05	0	0	2e-05	2e-05	0	0	2e-05	8e-05	2e-05	0	0	0	0	2e-05	0	0	0	0	0	0	0	0	0	0	0	0	0	4e-05	0	2e-05	2e-05	0	0	0
OTU112	0.000191171	0.000223006	0.000537634	0.000530762	0.000455739	0.00055695	0.000823659	0.00161365	0	0	0	0	0	0	0	0	0	6e-05	2e-05	4e-05	6e-05	0	2e-05	4e-05	0	0	4e-05	0	0	2e-05	0	2e-05	2e-05	0	0	0	0	0	0	0	0	0	2e-05	0	0	2e-05	4e-05	2e-05	2e-05
OTU113	0	0.000212386	0	0.000183239	0.00171358	0.00129651	0.00282397	0.00404692	0	0	0	0	0	0	0	2e-05	0	2e-05	0.00012	2e-05	6e-05	0.0001	6e-05	2e-05	6e-05	4e-05	0	4e-05	2e-05	6e-05	2e-05	0.0001	4e-05	0	0	0	0	0	0	0	0	0	0.0001	2e-05	0	0.0001	2e-05	4e-05	2e-05
OTU114	0.000286756	0	0.00152111	0.000890922	0.00242453	0.00196302	0.00223564	0.00357308	0.00022	2e-05	0	0	0	4e-05	4e-05	2e-05	0	8e-05	0.00022	0.0001	0.0001	4e-05	0.0001	0.00012	0.0002	8e-05	4e-05	8e-05	6e-05	2e-05	2e-05	8e-05	0.00012	0	0	0	0	0	0	0	0	0	0.00016	0.0001	0.00018	0.00022	6e-05	2e-05	6e-05
OTU115	0.000273101	0.000520347	0.000275374	0.000139009	0.000528657	0.000703036	0	0.000140874	0	0	0	0	0	2e-05	0	0	0	0	2e-05	0	2e-05	0	2e-05	0	0	0	0	0	0	0	0	0	2e-05	0	0	0	0	0	0	0	0	0	2e-05	0	0	0	0	0	2e-05
OTU116	0	0.000212386	0	0.000120053	0.000145836	0.000474777	0.000823659	0.000845244	0	0	0	0	0	0	0	0	0	2e-05	0	4e-05	0	0	0	2e-05	0	0	0	0	0	0	0	0	0	0	0	0	0	0	0	0	0	0	2e-05	0	2e-05	0	0	2e-05	0
OTU117	4.09651e-05	3.1858e-05	9.17912e-05	0.000467576	0.000200525	0.000483908	0	0.000371395	0	0	0	0	0	0	0	0	2e-05	0	0	4e-05	0	2e-05	0	0	0	0	0	0	0	0	0	2e-05	2e-05	0	0	0	0	0	0	0	0	0	0	0	0	0	0	2e-05	0
OTU118	0.00132454	0.00503356	0.00730396	0.0147476	0.0083309	0.0188541	0.00298086	0.00293274	0.0063	6e-05	0	0.0001	2e-05	0.00186	0.00142	0.00236	0.00214	0.0015	0.00546	0.00238	0.00472	0.00356	0.0032	0.00118	0.00134	0.00178	0.00406	0.00152	0.00252	0.00112	0.00086	0.00418	0.00422	0	0	0	0	0	0	0	0	0	0.00314	0.00162	0.00218	0.00286	0.00098	0.00116	0.00128
OTU119	0.00159764	0.00581939	0.009861	0.0166621	0.00827621	0.0175394	0.0109821	0.0125378	0.0016	0	2e-05	6e-05	4e-05	0.00266	0.00232	0.00328	0.00282	0.00318	0.00476	0.0029	0.0052	0.00534	0.00512	0.00538	0.00604	0.00222	0.00156	0.0048	0.00276	0.00608	0.00194	0.00242	0.00378	0.000134834	0	0	0.00112566	0	0.000111455	0	0	0.00032089	0.00296	0.00416	0.00524	0.00634	0.00158	0.00336	0.00312
OTU120	0.000273101	0.000849545	0.00173092	0.0033994	0.000747411	0.00158868	0.000588328	0.00081963	2e-05	0	0	0	2e-05	2e-05	2e-05	2e-05	0.0001	2e-05	0.00022	0.00012	8e-05	0.00024	0.00014	8e-05	8e-05	2e-05	4e-05	0.00012	2e-05	0.00016	0.00012	6e-05	0.00018	2.24724e-05	0	0	0	0	0	0	0	0	0.00014	0.00018	0.00012	0.0001	8e-05	6e-05	2e-05
OTU121	0	0.000127432	0	0.000113735	3.64591e-05	0.000209998	0.000588328	0.000755597	0	0	0	0	0	0	0	0	0	0	2e-05	2e-05	0	0	0	0	0	0	0	2e-05	0	0	0	0	0	0	0	0	0	0	0	0	6.30623e-05	0	2e-05	0	2e-05	0	0	0	0
OTU122	0	0	0.000196696	3.79116e-05	0.000455739	0.000374344	0.000196109	0.00184417	0	0	0	0	0	0	0	0	0	0	4e-05	0	0	2e-05	0	0	0	0	2e-05	0	0	0	2e-05	6e-05	2e-05	0	0	0	0	0	0	0	0	0	0	0	0	0	0	0	0
OTU123	0	0.000169909	0.000157356	6.3186e-05	0.000328132	0.000209998	0.000392218	0.00107576	0	0	0	0	0	0	0	0	0	0	0	2e-05	0	0	2e-05	0	0	0	2e-05	0	2e-05	0	0	2e-05	0	0	0	0	0	0	0	0	0	0	0	2e-05	0	0	0	0	0
OTU124	0	7.43352e-05	0.000157356	0.000328567	0.000200525	0.000356083	0.000470662	0.000435429	0	0	0	0	0	0	0	0	2e-05	0	4e-05	0	0	0	0	0	0	2e-05	0	0	0	0	0	0	0	0	0	0	0	0	0	0	0	0	0	0	0	2e-05	0	0	2e-05
OTU125	0.000273101	0.000201767	0.000380278	0.000524443	0.00041928	0.000839991	0.000509884	0.00144716	0	0	0	0	0	4e-05	0	0	2e-05	2e-05	4e-05	0	0	0	6e-05	0	0	0	2e-05	6e-05	0	2e-05	2e-05	2e-05	6e-05	0	0	0	0	0	0	0	0	0	0	4e-05	0	2e-05	4e-05	2e-05	4e-05
OTU126	0	0	0.000144243	0.000157965	0.000346361	0.000155216	0.000941324	0.000268941	0	0	0	0	0	0	0	0	0	0	0	0	0	6e-05	0	0	0	0	0	0	0	0	0	0	0	0	0	0	0	0	0	0	0	0	0	0	0	0	0	0	0
OTU127	0	0	5.24521e-05	0.000195876	0.000255214	6.39123e-05	0.000235331	0.000307361	0	0	0	0	0	0	0	0	0	0	0	0	2e-05	0	0	0	0	0	0	0	0	0	0	0	0	0	0	0	0	0	0	0	0	0	0	0	0	0	0	0	0
OTU128	0.000163861	0.000499108	0.00086546	0.00105521	0.000455739	0.000894773	0.00105899	0.00166487	0	0	0	0	0	0	4e-05	2e-05	2e-05	6e-05	0.0001	6e-05	4e-05	4e-05	6e-05	0	6e-05	6e-05	0	0	6e-05	4e-05	2e-05	2e-05	0	0	0	0	0	0	0	0	0	0	4e-05	4e-05	2e-05	4e-05	2e-05	2e-05	2e-05
OTU129	0.000327721	0.000477869	0.00107527	0.00188926	0.000346361	0.000712166	0.00227487	0.00201066	0	0	0	0	0	2e-05	2e-05	4e-05	0	2e-05	6e-05	0.0001	8e-05	0.00018	0.0003	4e-05	4e-05	4e-05	8e-05	2e-05	4e-05	2e-05	4e-05	4e-05	0.0001	0	0	0	0	0	0	0	0	0	0.0001	0	6e-05	8e-05	6e-05	2e-05	4e-05
OTU130	0	0.000286722	0.000340939	0.000126372	0.000145836	0.000356083	0.000352997	0.000499462	0	0	0	0	0	0	0	0	0	0	0	0	2e-05	0	0	0	0	2e-05	0	0	0	0	2e-05	0	0	0	0	0	0	0	0	0	0	0	0	0	0	0	0	0	0
OTU131	0.000286756	0.000424773	0.000655652	0.00112471	0.000273443	0.000730427	0.00105899	0.00129348	2e-05	0	0	0	2e-05	0	0	0	0	0	6e-05	2e-05	2e-05	8e-05	0.00012	0	0	0	2e-05	0	4e-05	0	2e-05	4e-05	4e-05	0	0	0	0	0	0	0	0	0	2e-05	2e-05	4e-05	4e-05	4e-05	0	2e-05
OTU132	4.09651e-05	3.1858e-05	0	0.000107416	0.000145836	0	0.000980546	0.00183136	0	0	0	0	0	0	0	0	0	0	0	2e-05	0	2e-05	0	0	0	0	0	0	0	0	0	0	0	0	0	0	0	0	0	0	0	0	0	2e-05	0	0	0	0	2e-05
OTU133	0.000232136	4.24773e-05	7.86782e-05	0.000322248	5.46886e-05	0.00027391	0	7.68403e-05	0	0	0	0	0	0	0	0	0	0	0	0	0	0	0	0	0	0	0	0	0	0	0	0	0	0	0	3.56561e-05	0	0	0	0	0	0	0	0	0	2e-05	0	0	0
OTU134	0	0	7.86782e-05	6.3186e-05	0.000145836	0.000182607	0.000470662	0.000128067	0	0	0	0	0	0	0	0	0	0	0	0	2e-05	0	0	0	0	0	0	0	0	0	0	0	0	0	0	0	0	0	0	0	0	0	0	0	0	0	0	0	0
OTU135	0.000163861	0.000254864	0.000104904	0.000423346	0	0.000146085	0	0.000128067	0	0	0	0	0	0	0	0	0	0	0	0	2e-05	0	0	0	0	0	0	0	0	2e-05	0	0	0	0	0	0	0	0	0	0	0	0	0	0	2e-05	0	0	0	0
OTU136	0.000669097	0.00119998	0.00460268	0.00482109	0.00198702	0.00288519	0.000784437	0.000665949	2e-05	0	0	4e-05	0	0.0001	0.0001	0.00012	6e-05	0.00014	0.00028	0.00026	0.00022	0.00022	0.00052	0.00014	0.00016	0.00016	0.00034	0.00026	8e-05	0.0001	0.00022	0.00014	0.00018	0.000674172	0.000537942	0.000439759	0.000459453	0.000287802	0.000195046	0	0.000252249	0	0.0002	0.00016	0.00016	0.00026	0.00018	2e-05	8e-05
OTU137	0.000122895	0	0.00106216	5.68674e-05	0.000546886	3.65213e-05	0	7.68403e-05	0	0	0	0	0	0	0	2e-05	0	0	0	2e-05	0	0	0	0	0	0	0	0	0	0	0	0	0	0	0	0	0	0	0	0	0	0.000374372	0	0	2e-05	0	0	0	0
OTU138	0.0163861	0.0294792	0.0686205	0.0817563	0.0570403	0.060598	0.0534594	0.0387788	0.01254	0.00058	0.00028	0.00052	0.00054	0.0783	0.05852	0.02896	0.0295	0.02924	0.0371	0.02854	0.09346	0.1679	0.03734	0.16536	0.02374	0.0247	0.0811	0.08714	0.07014	0.04734	0.02794	0.04158	0.05938	0.00239331	0.0124399	0.00399349	0.000459453	0.000354217	0.000250773	0.000269265	0.000399395	0	0.02744	0.12834	0.07406	0.06802	0.08122	0.07208	0.08968
OTU139	4.09651e-05	0.00061592	0.000931025	0.00158597	0.000856789	0.00140607	0	0.000640336	0	0	0	0	0	0	0	0	0	0	4e-05	0.00018	4e-05	0.00012	0.0001	2e-05	8e-05	0	4e-05	8e-05	0	8e-05	6e-05	8e-05	4e-05	0	0	0	0	0	0	0	0	0	0	6e-05	4e-05	2e-05	0	4e-05	0
OTU140	0.00464272	0.00936624	0.00992657	0.0125677	0.00278912	0.00289432	0.00117666	0.000922084	4e-05	0	0	2e-05	6e-05	0.00068	0.00094	0.0009	0.0003	0.00064	0.0018	0.00092	0.00316	0.0032	0.00182	0.0023	0.00148	0.00116	0.00062	0.00228	0.00098	0.00058	0.0005	0.0021	0.00262	0.00133711	0.00137848	0.00121231	0	0	0	0	0	0	0.00256	0.001	0.00088	0.00124	0.00098	0.001	0.00058
OTU141	0.000327721	0.00123184	0.00245214	0.00294447	0.000309902	0.00150651	0.00396141	0.00256134	0	0	0	0	0	4e-05	8e-05	0.00012	4e-05	0.00014	0.00032	0.0001	0.0002	0.00012	0.00022	0.0002	0.0001	0.0001	6e-05	4e-05	4e-05	0.00016	0.00016	0.00014	0.00022	0	0	0	0	0	0	0	0	0	6e-05	0.00012	0.00012	0.00026	0.00018	6e-05	0.0001
OTU142	6.82752e-05	0.000286722	0.00102282	0.00105521	0.000182295	0.000356083	0.000627549	0.000153681	0	0	0	0	0	2e-05	0	0	0	0	2e-05	2e-05	4e-05	2e-05	4e-05	2e-05	0	0	0	0	0	0	0	0	0	0	0	0	0	0	0	0	0	0	2e-05	0	0	2e-05	0	2e-05	2e-05
OTU143	0.000600822	0.00112565	0.00375033	0.00403758	0.000966166	0.00142433	0.00384374	0.00384202	2e-05	0	0	0	0	4e-05	0.00018	6e-05	0.00016	4e-05	0.0005	0.0005	0.0004	0.0004	0.0004	0.00018	6e-05	0.00018	0.00014	6e-05	0.00024	0.00012	4e-05	0.0004	0.00014	0	0	0	0	0	0	0	0	0	0.0002	0.00022	0.00014	0.0001	0.00022	0.00016	2e-05
OTU144	0	8.49545e-05	0.000275374	0.000208514	0.000309902	5.4782e-05	0	0.000461042	0	0	0	0	0	0	0	0	2e-05	0	0	2e-05	0	0	0	0	0	0	0	0	0	0	0	0	0	0	0	0	0	0	0	0	0	0	0	0	0	0	0	0	0
OTU145	0	0.000180528	0	0.000202195	0.000273443	0.000155216	0.00109821	0.00078121	0	0	0	0	0	0	0	0	0	0	0	0	0	0	0	0	0	0	0	0	0	0	0	0	0	0	0	0	0	0	0	0	0	0	0	0	2e-05	0	0	0	0
OTU146	0	0.000276102	0.000642539	0.000903559	0.00078387	0.000584341	0.00156887	0.00199785	2e-05	0	0	0	0	2e-05	2e-05	0	2e-05	0	4e-05	4e-05	0	4e-05	2e-05	0	2e-05	2e-05	4e-05	0	2e-05	4e-05	4e-05	8e-05	2e-05	0	0	3.56561e-05	0	0	0	0	0	0	2e-05	4e-05	2e-05	6e-05	2e-05	2e-05	0
OTU147	0.000436961	0.000923881	6.55652e-05	0.000385434	0.000328132	0.00121433	0.00302008	0.00385482	0	0	0	2e-05	0	4e-05	2e-05	0	8e-05	6e-05	0.00018	2e-05	6e-05	0.00018	6e-05	0.0001	6e-05	0	0	0	0	2e-05	0	6e-05	0.00012	0	0	0	0	0	0	0	0	0	6e-05	2e-05	0.00014	2e-05	6e-05	2e-05	4e-05
OTU148	0	0.000191148	0	0.000145328	0.000164066	0.000657384	0.00384374	0.0022924	4e-05	0	0	0	0	0	4e-05	0	0	0	4e-05	0	2e-05	2e-05	0.00014	2e-05	4e-05	0	0	0	0	2e-05	2e-05	2e-05	0	0	0	0	0	0	0	0	0	0	8e-05	0	2e-05	2e-05	0	2e-05	4e-05
OTU149	0.000150206	0.000233625	0.000327826	0.000296974	7.29182e-05	0	0	0.000204908	0	0	0	0	0	0	0	0	0	0	0	0	0	0	0	0	0	2e-05	0	0	0	0	0	0	0	0	0	0	0	0	0	0	0	0	0	0	0	0	2e-05	0	0
OTU150	0.000819303	0.00114689	0.00111461	0.00188926	0.00151305	0.00230997	0.00200031	0.00290713	0	0	0	0	0	8e-05	0	4e-05	4e-05	0	0.00018	0.0001	0.00018	0.00042	0.0003	6e-05	0.00012	6e-05	0.00028	4e-05	6e-05	0.00016	8e-05	0.0001	0.00018	0	0	0	0	0	0	0	0	0	0.00012	6e-05	0.0001	0.0001	6e-05	0	4e-05
OTU151	0	0.000212386	7.86782e-05	0	0.000236984	0.000118694	0.000352997	0.000371395	0	0	0	0	0	0	0	0	0	0	0	0	0	0	0	0	0	0	0	0	0	0	0	0	0	0	0	0	0	0	0	0	0	0	0	0	0	0	0	0	0
OTU152	0.000122895	0	0.000157356	0.000176921	0.000145836	0.000310431	0.000627549	0.000448235	0	0	0	0	0	0	0	0	0	0	0	2e-05	0	0	0	0	0	0	0	0	0	0	0	0	0	0	0	0	0	0	0	0	0	0	0	2e-05	0	0	0	2e-05	0
OTU153	0.000573512	0.00127432	0.000157356	0.000916196	0.000947936	0.0012326	0.00403985	0.00398289	0	0	0	0	2e-05	6e-05	0	0	6e-05	0	8e-05	6e-05	0.00042	0.00012	0.00012	2e-05	8e-05	4e-05	8e-05	0.0002	4e-05	4e-05	4e-05	8e-05	0.00022	0	0	0	0	0	0	0	0	0	0.00014	0.00012	0.0001	2e-05	4e-05	0	4e-05
OTU154	0.00013655	0	6.55652e-05	0.000183239	0.00040105	0.000155216	0.000705993	0.000729983	0	0	0	0	0	0	0	0	0	0	0	0	0	0	0	0	0	0	0	0	0	0	0	0	0	0	0	0	0	0	0	0	0	0	0	2e-05	0	0	0	0	2e-05
OTU155	0.000218481	0.000116813	0.000354052	0.000202195	0.00169535	0.00104086	0.00156887	0.0020875	0	0	0	0	0	2e-05	0	2e-05	0	0	0	0.00018	8e-05	0.0001	2e-05	2e-05	2e-05	0	0	4e-05	0	2e-05	2e-05	0	2e-05	0	0	0	0	0	0	0	0	0	6e-05	4e-05	0	4e-05	2e-05	2e-05	0
OTU156	0.000150206	0.000329199	0.000354052	0.000549718	0	0	7.84437e-05	8.9647e-05	0	0	0	0	0	0	0	0	0	0	2e-05	0	0	0	2e-05	0	0	0	0	0	0	0	0	0	0	0	0	0	0	0	0	0	0	0	2e-05	0	0	0	0	0	0
OTU157	0.00225308	0.00486365	0.00649095	0.0107922	0.00156774	0.00333257	0.00262786	0.00330413	4e-05	0	0	2e-05	2e-05	0.0004	0.00076	0.00026	0.00056	0.00054	0.00106	0.00108	0.00094	0.00142	0.00156	0.00072	0.00072	0.00044	0.00038	0.00058	0.0008	0.0012	0.0005	0.00046	0.00064	0	0.000134485	4.75415e-05	0	0	0	0	0.000105104	0	0.00092	0.0008	0.00034	0.00058	0.00044	0.00044	0.0004
OTU158	0	0.000955739	0.000485182	0.000903559	0.000455739	0.00103173	0.00101977	0.000640336	0	0	0	0	0	0	2e-05	0	0	0	4e-05	2e-05	0.0001	0	2e-05	0	2e-05	2e-05	2e-05	0	4e-05	2e-05	0	2e-05	2e-05	0	0	0	0	0	0	0	0	0	2e-05	0.0001	0	2e-05	2e-05	2e-05	0
OTU159	8.19303e-05	0.000276102	0.000104904	0.000410709	0	0.000164346	0.000117666	0.000320168	0	0	0	0	0	0	0	0	0	0	0	2e-05	4e-05	0	0	0	0	0	0	0	0	0	0	0	0	0	0	0	0	0	0	0	0	0	0	0	0	0	0	0	0
OTU160	0.000314066	0.000329199	0.000721217	0.00063186	0	0.000164346	0	0.000256134	0	0	0	0	0	0	0	0	0	0	0	0	0	0	2e-05	0	0	0	2e-05	0	0	0	2e-05	0	2e-05	0	0	0	0	0	0	0	0	0	2e-05	0	0	2e-05	0	0	0
OTU161	0.000600822	0.00296279	0.00264883	0.00523812	0.000747411	0.00107738	0.000274553	0.000973311	0	0	0	2e-05	0	2e-05	6e-05	4e-05	6e-05	0.0001	0.00044	0.00016	0.00024	0.00042	0.00022	0.0001	0.00012	4e-05	0.0001	0.0002	8e-05	0.00024	0.0001	0.00014	0.00024	0.00074159	0.000975019	0.000606154	0.000574317	0.00157184	0	0.000166688	0.000315312	0.00064178	0.00018	0.0001	0.00026	0.00016	0.00014	0.00016	2e-05
OTU162	0.00010924	0.000456631	0.000511408	0.000903559	0.000218755	0.000237389	0	0	0	0	0	0	0	0	0	0	4e-05	2e-05	0	0	4e-05	2e-05	8e-05	0	0	0	2e-05	2e-05	0	0	6e-05	2e-05	0	0	0	0	0	0	0	0	0	0	0	4e-05	0	2e-05	0	0	0
OTU163	0.000395996	0.000605301	0.00111461	0.000505488	3.64591e-05	0.000757818	0	0.000281748	0	0	0	0	0	2e-05	0	2e-05	2e-05	0	4e-05	4e-05	4e-05	6e-05	4e-05	2e-05	2e-05	4e-05	0	0	0	2e-05	0	0	0	0	0	0	0	0	0	0	0	0	0	2e-05	0	2e-05	0	0	0
OTU164	0.000655442	0.000658398	0.00192762	0.00182607	0.0014219	0.00207259	0.00258864	0.00262538	0	0	0	0	2e-05	6e-05	2e-05	8e-05	2e-05	2e-05	0.00032	0.00016	0.00034	0.00014	0.0003	6e-05	4e-05	4e-05	0.00012	8e-05	4e-05	0	4e-05	0.00016	0.00012	0	0	0	0	0	0	0	0	0	0.00012	0.00032	6e-05	6e-05	6e-05	8e-05	2e-05
OTU165	0.000177516	0.000711494	0.000773669	0.00160492	0.000255214	0.000648254	0.000352997	0.00111418	0	0	0	0	0	4e-05	2e-05	0	4e-05	2e-05	6e-05	0.00012	0	0.00018	4e-05	0	6e-05	0	2e-05	2e-05	0	4e-05	0	2e-05	4e-05	0	0	0	0	0	0	0	0	0	4e-05	4e-05	0	8e-05	2e-05	0	2e-05
OTU166	9.55853e-05	0.000127432	0.000196696	0.000164284	0.000127607	0.000173476	0	0	0	0	0	0	0	0	0	0	0	0	0	4e-05	0	0	0	0	0	0	0	0	0	0	0	0	0	4.49448e-05	0	0	0	0	0	0	0	0	0	0	0	0	0	0	0
OTU167	0	6.37159e-05	0.000576974	0.000707683	0	0.000684775	0.00172576	0.00151119	0	0	0	0	0	2e-05	0	0	2e-05	0	2e-05	4e-05	2e-05	6e-05	2e-05	0	2e-05	0	8e-05	2e-05	0	0	0	2e-05	4e-05	0	0	0	0	0	0	0	0	0	2e-05	0	0	2e-05	2e-05	0	2e-05
OTU168	0	4.24773e-05	3.93391e-05	0.000195876	9.11477e-05	0.000100434	0.000117666	6.40336e-05	0	0	0	0	0	0	0	0	0	0	0	2e-05	2e-05	0	0	0	0	0	0	0	0	0	0	0	0	0	0	0	0	0	0	0	0	0	0	0	0	0	0	0	0
OTU169	0.000150206	9.55739e-05	0.00056386	0.000454939	0.000218755	0.000328692	0.000588328	0.000256134	0	0	0	0	0	0	0	0	0	0	4e-05	0	0	4e-05	0	0	0	0	0	0	0	0	2e-05	0	0	0	0	0	0	0	0	0	0	0	2e-05	0	0	0	2e-05	0	4e-05
OTU170	0.000600822	0.00115751	0.000550747	0.00119421	0.000747411	0.000675645	0	0.000243328	0.00014	0	0	0	0	0	0	2e-05	2e-05	0	8e-05	2e-05	4e-05	6e-05	6e-05	2e-05	2e-05	0	0	4e-05	2e-05	0	0	6e-05	2e-05	0	0	0	0	0	0	0	0	0	0.0001	0	8e-05	2e-05	0	0	4e-05
OTU171	0.000395996	0.000169909	0.00136376	0.00154174	0.000638034	0.0010226	0.00172576	0.00149839	0	0	0	0	2e-05	4e-05	4e-05	2e-05	2e-05	2e-05	6e-05	0.00016	0.00012	6e-05	4e-05	4e-05	0	2e-05	2e-05	2e-05	2e-05	2e-05	2e-05	0.00012	0.0001	0	0	0	0	0	0	0	0	0	2e-05	0.0001	2e-05	6e-05	0	2e-05	0
OTU172	5.46202e-05	0.000637159	0.000996591	0.00113735	0.00041928	0.000365213	0	0.000153681	0	0	0	0	0	0	0	0	0	2e-05	0	0.0001	2e-05	2e-05	0	0	0	2e-05	2e-05	2e-05	0	2e-05	4e-05	0	0	0	0	0	0	0	0	0	0	0	0	4e-05	6e-05	2e-05	0	2e-05	2e-05
OTU173	0.000191171	0.000244244	0.000904799	0.000543399	0.000437509	0.000164346	0	0.000192101	0	0	0	0.00064	0	0	0	2e-05	0	0	0	0	0	4e-05	0	0	0	0	0	0	0	2e-05	2e-05	2e-05	0	0	0	0	0	0	0	0	0	0	2e-05	4e-05	0	0	0	0	0
OTU174	0.000942198	0.00133803	0.00208497	0.00199036	0.000328132	9.13034e-05	7.84437e-05	0.000217714	0	2e-05	0	0	0	2e-05	2e-05	4e-05	2e-05	2e-05	0.00026	4e-05	0.00012	0.00024	4e-05	0.00012	2e-05	2e-05	2e-05	2e-05	2e-05	4e-05	2e-05	8e-05	6e-05	0	0	0	0	0	0	0	0	0	6e-05	2e-05	6e-05	8e-05	6e-05	0	2e-05
OTU175	0	0.000244244	0.000524521	0.00036016	0.000291673	0.000867382	0.00235331	0.00300958	0	0	0	0	0	0	4e-05	0	4e-05	4e-05	2e-05	0.00016	8e-05	0.00014	4e-05	4e-05	0	0	6e-05	2e-05	0	4e-05	4e-05	4e-05	2e-05	0	0	0	0	0	0	0	0	0	2e-05	0	0	4e-05	0	2e-05	4e-05
OTU176	0.000204826	0.000223006	0.000144243	4.42302e-05	0	0.000237389	0	0.000512269	0	0	0	0	0	0	0	0	0	0	0	0	0	0	2e-05	0	0	0	0	0	0	0	2e-05	0	0	0	0	0	0	0	0	0	0	0	0	0	0	2e-05	0	0	0
OTU177	0	2.12386e-05	0.000104904	0.000221151	0.000127607	0.000173476	0.000156887	0.000371395	0	0	0	0	0	0	0	0	0	0	0	0	0	0	2e-05	0	0	0	0	0	0	0	0	0	0	0	0	0	0	0	0	0	0	0	0	0	0	0	0	0	0
OTU178	0.00010924	0.000594682	0.000904799	0.00107416	0.000692723	0.00179868	0.00243175	0.00240766	0	0	0	0	0	0	2e-05	0	0	2e-05	0.00016	0.0001	0.0001	0.00022	0.00012	2e-05	4e-05	2e-05	6e-05	8e-05	2e-05	8e-05	4e-05	0.0001	2e-05	0	0	0	0	0	0	0	0	0	0.0001	2e-05	0.0002	4e-05	6e-05	0	2e-05
OTU179	0	3.1858e-05	0.000681878	0.00129531	0	4.56517e-05	0.000196109	0.000256134	0	0	0	0	0	0	2e-05	2e-05	0	4e-05	0	0	0	2e-05	0	0	0	0	0	0	2e-05	2e-05	0	2e-05	6e-05	0	0	0	0	0	0	0	0	0	4e-05	0	2e-05	0	2e-05	0	0
OTU180	0.000150206	0.00014867	0.000209809	0.000120053	0.000200525	7.30427e-05	0	0.000243328	0	0	0	0	0	0	0	0	0	2e-05	0	0	0	0	0	0	0	0	0	0	0	0	0	0	0	0	0	0	0	0	0	0	0	0	0	0	0	0	0	0	0
OTU181	0.000409651	0.00152918	0.00125885	0.00211041	0.00195056	0.00335996	0.00141199	0.00101173	0	6e-05	0	0	0	4e-05	6e-05	4e-05	6e-05	6e-05	0.00018	6e-05	2e-05	0.00024	0.0001	0.00018	0.0002	4e-05	4e-05	0.00012	0.0001	0.0001	0.00018	0.0001	0.0002	0	0	0	0	0	0	0	0	0	0.00028	0.00012	0.00016	4e-05	0.00022	2e-05	6e-05
OTU182	0.000150206	0.00014867	0.000327826	0.000398072	0.000236984	0.000228258	0.000470662	0.000358588	0	0	0	0	0	0	0	0	2e-05	0	2e-05	4e-05	0	0	4e-05	0	0	0	2e-05	0	2e-05	0	0	0	0	0	0	0	0	0	0	0	0	0	0	0	0	2e-05	2e-05	0	2e-05
OTU183	0.000395996	0.00061592	0.00305534	0.00293815	0.000565116	0.000931294	0	0	2e-05	0	0	0.00508	0	0	2e-05	0	2e-05	0	0.00014	0.00018	0.00014	8e-05	6e-05	0.0002	0.00012	2e-05	4e-05	6e-05	8e-05	4e-05	2e-05	2e-05	0.0002	0	0	0	0	0	0	0	0	0	0.00018	0.0002	0.0001	6e-05	8e-05	6e-05	0
OTU184	0.00260811	0.00519285	0.00587464	0.00653975	0.00464853	0.00322301	0.00101977	0.00161365	4e-05	2e-05	0	0	0	0.00018	0.0004	0.00016	0.00038	0.00032	0.00068	0.00048	0.00078	0.00056	0.00062	0.00068	0.00026	0.00026	0.00026	0.00052	0.00042	0.00034	0.0003	0.00036	0.00036	0.0013034	0.00201728	0.00153321	0.000298645	0	0	0	0	0	0.00068	0.00038	0.0003	0.00032	0.00068	0.00032	0.00018
OTU185	0.000204826	0.000700875	0.000996591	0.00257799	0.000674493	0.00150651	0.00145121	0.00070437	2e-05	0	0	0	4e-05	2e-05	2e-05	2e-05	4e-05	0	0.00012	8e-05	4e-05	0.00018	0.00032	8e-05	0.0001	8e-05	2e-05	2e-05	6e-05	4e-05	2e-05	6e-05	0.0002	0	0	0	0	0	0	0	0	0	4e-05	4e-05	0.0001	2e-05	0.0001	2e-05	4e-05
OTU186	0.00135185	0.00229377	0.00584841	0.0083595	0.00131253	0.00182607	0	0.000448235	2e-05	0	0	0	0	0.00014	0.0003	0.0002	0.00014	0.00012	0.00044	0.00048	0.00082	0.00056	0.00072	0.00016	0.0001	0.00012	0.00024	0.0002	0.00012	0.00034	0.00012	0.00016	0.00054	0.000494393	0	0.000237708	0	0	0	0	0	0	0.00016	0.00046	0.00018	0.00026	0.00036	0.00034	0.00016
OTU187	0.000245791	0.000488489	0.00232101	0.00235684	0.00187764	0.00129651	0.0030593	0.00394447	0	0	0	0	4e-05	6e-05	2e-05	6e-05	8e-05	0.00014	0.00028	0.00024	0.0002	0.00014	0.00018	2e-05	0.00018	0.00018	8e-05	0.00012	0.00016	8e-05	8e-05	0.00012	0.00026	0	0	0	0	0	0	0	0	0	8e-05	0.00024	8e-05	0.00012	0.00012	8e-05	4e-05
OTU188	0.014051	0.025635	0.0515867	0.0508773	0.0286933	0.0364209	0.0205522	0.0161109	0.00412	0.00024	6e-05	0.00822	0.00052	0.00618	0.01096	0.00858	0.00816	0.01044	0.01614	0.02186	0.01864	0.044	0.0129	0.0602	0.01592	0.02734	0.03098	0.01452	0.0335	0.03844	0.01306	0.02002	0.0217	0.000393267	0.000235349	0.000427874	0.00034459	0.000287802	0	8.97551e-05	0	0	0.00852	0.05418	0.01152	0.01018	0.0083	0.0146	0.01622
OTU189	0.000587167	0.00114689	0.00287175	0.00243266	0.00269797	0.00386213	0.000352997	0.000845244	0	0	0	0	0	2e-05	0.00012	0.0001	6e-05	6e-05	0.00042	0.00018	0.0002	0.00016	0.00046	0.00014	0.00014	0.0001	6e-05	0.00018	4e-05	0.00014	6e-05	8e-05	8e-05	8.98897e-05	0	8.31976e-05	0	0	0	0	0	0	0.00026	0.00014	0.00028	0.00014	4e-05	0.00016	2e-05
OTU190	0.00128357	0.00179466	0.00277996	0.00336781	0.00231515	0.00237389	0.0021572	0.00111418	0	2e-05	0	2e-05	0	6e-05	4e-05	0.0001	4e-05	6e-05	0.0003	0.0001	0.00014	0.00026	0.00034	0.00012	6e-05	0.00014	0.00012	0.0002	0.00012	2e-05	8e-05	0.00012	4e-05	0	0	0	0	0	0	0	0	0	0.00024	0.00012	0.0001	0.00026	0.00018	0.00014	0.00022
OTU191	0.00204826	0.00389729	0.00731707	0.00791088	0.00353653	0.0055969	0.00298086	0.00231802	2e-05	2e-05	0	0	2e-05	0.00012	0.00088	0.00038	0.00042	0.0012	0.0013	0.00118	0.0007	0.00094	0.0008	0.0008	0.00108	0.00066	0.0003	0.00076	0.00034	0.0003	0.00032	0.00024	0.00054	0	0	0	0	0	0	0	0	0	0.00062	0.001	0.00038	0.00074	0.00046	0.00044	0.00028
OTU192	0	0.00046725	0.00245214	0.00192717	0.00280735	0.00181694	0.000745215	0.00149839	0	2e-05	0	0	0	4e-05	0.0001	0	4e-05	4e-05	0.00016	0.00016	8e-05	0.00014	0.0003	0	0.0001	6e-05	0.0001	2e-05	8e-05	4e-05	8e-05	0.00014	0.00014	0	0	0	0	0	0	0	0	0	0.00014	0.00018	8e-05	0.0002	0.00018	2e-05	4e-05
OTU193	0.000327721	0.000382295	0.00125885	0.000688727	0	0.000876512	0	0.000409815	2e-05	0	0	0	0	0	2e-05	2e-05	0	2e-05	4e-05	4e-05	2e-05	2e-05	6e-05	2e-05	0	0	0	4e-05	2e-05	4e-05	2e-05	0	0	0	0	0	0	0	0	0	0	0	0	0	6e-05	0	0	2e-05	0
OTU194	0.0029768	0.00513975	0.00899554	0.00964218	0.00475791	0.00834513	0.00254942	0.00290713	0.00012	0	0	0	8e-05	0.0005	0.0014	0.00066	0.00062	0.00054	0.0013	0.00088	0.00134	0.00104	0.00294	0.00076	0.0013	0.00084	0.00126	0.00132	0.00034	0.00256	0.00078	0.00132	0.00112	0	0	0	0	0	0	0	0	0	0.00178	0.00112	0.00156	0.0012	0.00074	0.00074	0.00066
OTU195	0	0.00014867	0.000314713	0.000638178	0.000583345	0.00119607	0.0034123	0.00373956	0	0	0	0	0	2e-05	4e-05	6e-05	2e-05	2e-05	2e-05	8e-05	0.00018	0.00018	2e-05	2e-05	0	4e-05	0	4e-05	0	8e-05	0	0	2e-05	0	0	0	0	0	0	0	0	0	6e-05	0	6e-05	6e-05	8e-05	4e-05	0
OTU196	0.00013655	0.00119998	0	0.000126372	0.000601575	0.00144259	0.00231409	0.00235644	0	2e-05	0	0	0	0	2e-05	2e-05	0	0	4e-05	8e-05	2e-05	6e-05	0.00018	2e-05	4e-05	8e-05	0	0	4e-05	4e-05	2e-05	2e-05	0	0	0	0	0	0	0	0	0	0	0	4e-05	2e-05	2e-05	2e-05	0	4e-05
OTU197	2.73101e-05	0.000339818	0.000157356	0.000189558	0.000309902	0.000346953	0.00368685	0.00434148	0	0	0	0	0	2e-05	4e-05	0	4e-05	2e-05	0.00016	2e-05	0	4e-05	2e-05	2e-05	0	0	0	2e-05	0	4e-05	0	4e-05	2e-05	0	0	0	0	0	0	0	0	0	0	6e-05	8e-05	4e-05	4e-05	0	0
OTU198	0	0.00030796	0.00112772	0.00121317	3.64591e-05	0.000173476	0	3.84202e-05	0	0	0	0	0	0	0	0	0	2e-05	0	6e-05	0	2e-05	2e-05	0	0	0	4e-05	2e-05	2e-05	0	2e-05	0	0	0	0	0	0	0	0	0	0	0	0	0.0001	0	0	0	2e-05	0
OTU199	0.000327721	0.000955739	0.00760556	0.0149751	0.0020964	0.00383474	0.00196109	0.00338097	6e-05	2e-05	0	2e-05	4e-05	0.00042	0.0003	0.00046	0.0005	0.00032	0.00198	0.00064	0.00142	0.00128	0.00154	0.00094	0.00038	0.00098	0.00078	0.00098	0.00074	0.00134	0.00038	0.00116	0.00126	0	0	0	0	0	0	0	0	0	0.0011	0.00094	0.0012	0.00106	0.00046	0.00054	0.00068
OTU200	0.000573512	0.000700875	0.00246525	0.00479581	0.000182295	0.00164346	7.84437e-05	0.000435429	2e-05	0	0	0	2e-05	2e-05	4e-05	0	4e-05	4e-05	0.00026	0.00028	0.0001	0.00022	0.00028	0.00016	0.00018	0	0.00012	8e-05	8e-05	6e-05	0.00012	4e-05	0.00014	0	0	0	0	0	0	0	0	0	0.0003	0.00012	0.00016	2e-05	0.00014	8e-05	0.0001
OTU201	2.73101e-05	0.000594682	0.00220299	0.00331094	0.00102085	0.00206346	0.00239253	0.00516111	2e-05	0	0	2e-05	2e-05	4e-05	0.00018	0.0001	0.00014	2e-05	0.00024	0.00026	0.00024	0.00056	0.0003	0.00014	8e-05	0.00012	6e-05	0.00026	0.00016	6e-05	0.0001	6e-05	0.00014	0	0	0	0	0	0	0	0	0	0.00026	0.00026	8e-05	0.00012	0.00012	8e-05	0.0002
OTU202	0.000355031	0.000212386	0.0016129	0.00267277	0.00038282	0.00117781	0.000980546	0.000678756	2e-05	0	0	0	0	4e-05	2e-05	0	0	6e-05	6e-05	0.00014	0.00014	0.00016	8e-05	0.0001	0	4e-05	4e-05	6e-05	2e-05	4e-05	6e-05	8e-05	0.0001	0	0	0	0	0	0	0	0	0	6e-05	0.00016	2e-05	0.00014	2e-05	2e-05	4e-05
OTU203	2.73101e-05	0	0	3.1593e-05	0.000109377	0.000100434	0.000156887	0.000461042	0	0	0	0	0	0	0	0	0	0	0	0	0	0	2e-05	0	0	0	0	0	0	0	0	0	0	0	0	0	0	0	0	0	0	0	0	0	0	0	0	0	0
OTU204	0.000382341	0.00014867	0.000209809	0.000233788	0.00353653	0.00322301	0	0.000128067	0	0	0	0	0	2e-05	0	2e-05	2e-05	0	0.0001	8e-05	4e-05	0	6e-05	2e-05	0	4e-05	4e-05	6e-05	4e-05	4e-05	2e-05	4e-05	6e-05	0	0	0	0	0	0	0	0	0	4e-05	4e-05	4e-05	6e-05	6e-05	2e-05	2e-05
OTU205	0	8.49545e-05	0.000340939	5.05488e-05	0.000510427	0.000237389	0.00164732	0.0022924	0	0	0	2e-05	0	0	0	2e-05	2e-05	0	2e-05	0	6e-05	0	4e-05	0	0	2e-05	0	0	0	2e-05	0	4e-05	0	0	0	0	0	0	0	0	0	0	0	2e-05	2e-05	0	0	0	0
OTU206	0.000163861	0.000127432	0.00013113	0	0.00082033	0.000328692	0.00235331	0.00289432	0	0	0	0	0	0	0	0	4e-05	2e-05	0	0	6e-05	6e-05	0	2e-05	4e-05	2e-05	4e-05	2e-05	2e-05	4e-05	0	0	2e-05	0	0	0	0	0	0	0	0	0	2e-05	6e-05	0	6e-05	2e-05	0	0
OTU207	0	0.000116813	3.93391e-05	0	0.000510427	0.000511299	0.000823659	0.000755597	0	0	0	0	0	0	2e-05	0	0	0	2e-05	0	0	0	0	0	2e-05	0	2e-05	0	0	2e-05	0	0	0	0	0	0	0	0	0	0	0	0	4e-05	2e-05	0	2e-05	0	0	0
OTU208	0.000423306	0.00015929	0.00152111	0.000732957	0.00235161	0.000666514	0.0046674	0.0053276	2e-05	0	0	0	0	0	4e-05	8e-05	4e-05	4e-05	0.00012	8e-05	0.0001	0.00022	0.0003	8e-05	2e-05	0.0001	0.00014	8e-05	8e-05	4e-05	0.0001	0.00016	4e-05	0	0	0	0	0	0	0	0	0	8e-05	0.00018	4e-05	0.0001	0.00014	4e-05	4e-05
OTU209	0.00010924	8.49545e-05	0.000590087	0.000372797	0.00100263	0.00082173	0.000823659	0.00178013	0	0	0	0	0	4e-05	0	2e-05	0	2e-05	0	0	6e-05	2e-05	6e-05	4e-05	0	0	2e-05	0	0	0	0	4e-05	0	0	0	0	0	0	0	0	0	0.000106963	4e-05	2e-05	8e-05	2e-05	0	0	0
OTU210	0.00013655	0.000223006	0	0	0.000619805	0.00211824	0.00137276	0.00107576	2e-05	0	0	0.00076	0	0	0	0	0	2e-05	4e-05	0	4e-05	4e-05	2e-05	2e-05	2e-05	0	0	0	0	0	0	0	4e-05	0	0	0	0	0	0	0	0	0	8e-05	2e-05	8e-05	0	6e-05	0	0
OTU211	0	0	0.000616313	0.000663453	0.000565116	0.000584341	0.000666771	0.00202346	0	0	0	0	0	0	2e-05	0	0	2e-05	0	2e-05	0	0	2e-05	2e-05	2e-05	4e-05	0	2e-05	4e-05	2e-05	0	2e-05	2e-05	0	0	0	0	0	0	0	0	0	4e-05	6e-05	2e-05	0	0	2e-05	0
OTU212	0	0	7.86782e-05	5.68674e-05	0.000255214	0.000328692	0.000902102	0.000422622	2e-05	0	0	0	0	0	0	0	0	0	0	0	2e-05	0	0	0	0	0	0	0	0	0	0	0	0	0	0	0	0	0	0	0	0	0	0	0	0	0	0	0	2e-05
OTU213	4.09651e-05	0.000414153	0.000222922	0.000600267	0.00040105	0.000858252	0.000352997	0.00280467	0	0	0	0	0	0	0	0	2e-05	0	2e-05	0.0001	2e-05	0.00012	0.0001	2e-05	2e-05	0	2e-05	0	2e-05	6e-05	4e-05	2e-05	0.0001	0	0	0	0	0	0	0	0	0	0	0	0	4e-05	2e-05	2e-05	0
OTU214	0	0	7.86782e-05	0.000151646	9.11477e-05	0.000164346	0.00043144	0.000307361	0	0	0	0	0	0	0	2e-05	0	0	0	0	0	2e-05	2e-05	0	0	0	0	0	0	0	0	0	0	0	0	0	0	0	0	0	0	0	0	0	0	0	0	0	0
OTU215	6.82752e-05	0.000212386	0.000170469	0.000120053	0.00082033	0.000493038	0.000156887	0.000281748	0	0	0	0	0	0	0	0	0	0	6e-05	0	0	0	0	0	0	0	0	0	0	0	0	0	0	0	0	0	0	0	0	0	0	0	0	0	0	0	0	0	0
OTU216	0	9.55739e-05	0	5.68674e-05	0.00041928	0.00028304	0.000196109	0.000268941	0	0	0	0	0	0	0	0	0	0	0	0	0	0	0	0	0	0	0	0	0	0	0	0	0	0	0	0	0	0	0	0	0	0	0	0	0	2e-05	0	0	0
OTU217	0.00010924	0.000817688	0.000196696	0.000537081	0.00038282	0.00440995	0.00192187	0.00254854	2e-05	0	0	0	0	4e-05	4e-05	2e-05	4e-05	0	0.00014	0	0.0002	0.0001	0.00024	0.0001	0.00012	0.00012	0.0001	2e-05	6e-05	8e-05	8e-05	0.00022	0.00028	0	0	0	0	0	0	0	0	0	0.00016	0.00014	0.0002	6e-05	4e-05	6e-05	0
OTU218	0	7.43352e-05	0.000222922	0.000107416	0.000255214	9.13034e-05	0	0.000256134	0	0	0	0	0	0	0	0	0	0	0	2e-05	0	0	0	0	0	0	0	0	0	0	0	0	0	0	0	0	0	0	0	0	0	0	0	0	0	0	0	0	0
OTU219	0	0	5.24521e-05	2.52744e-05	9.11477e-05	0.000146085	0.000156887	0.000409815	0	0	0	0	0	0	0	0	0	0	0	0	0	0	0	0	0	0	0	0	0	0	0	0	0	0	0	0	0	0	0	0	0	0	0	0	0	0	0	0	0
OTU220	0.000286756	0.00030796	0.000144243	6.95046e-05	0.00435686	0.0045743	0.00486351	0.0064802	0	0	0	0	0	8e-05	0.0001	4e-05	8e-05	6e-05	0.00022	0.00028	0.00028	0.00022	0.00018	0.00014	0.00024	6e-05	0.0001	4e-05	0.0001	0.00018	0	0.00022	0.0001	0	0	0	0	0	0	0	0	0	0.0002	0.00016	0.00018	0.00012	8e-05	4e-05	2e-05
OTU221	0.000314066	0.000254864	0.000157356	0.000157965	0.000984396	0.00166172	0	0	0	0	0	0	0	0	0	0	0	0	0	0	0	2e-05	6e-05	0	0	0	0	0	0	0	2e-05	4e-05	0	0	0	0	0	0	0	0	0	0	4e-05	0	0	2e-05	0	0	0
OTU222	0	6.37159e-05	5.24521e-05	0	0.000164066	0.00027391	7.84437e-05	0.000448235	0	0	0	0	0	0	0	0	0	0	0	0	0	0	0	0	0	0	0	0	0	0	0	0	0	0	0	0	0	0	0	0	0	0	0	0	0	0	0	0	0
OTU223	0.000327721	0.000244244	0	0	0.00113023	0.00107738	0.000588328	0.000691563	0	0	0	0	0	2e-05	2e-05	0	0	0	2e-05	0	0	0	0	0	0	2e-05	2e-05	0	2e-05	0	2e-05	0	0	0	0	0	0	0	0	0	0	0	0	0	0	0	0	0	0
OTU224	0.00262177	0.00383357	0.00521899	0.00453675	0.00393758	0.00388039	0.00352997	0.00180575	0	0	0	4e-05	2e-05	0.00016	0.00018	0.00038	0.00028	0.00016	0.0005	0.00044	0.00086	0.00046	0.00102	0.00048	0.00034	0.00022	0.00032	0.0003	0.0005	0.0001	0.00026	0.00028	0.0004	0.00682038	0.00921225	0.00254347	0.00468642	0.00402922	0.00275851	0.00371843	0	0	0.00046	0.0003	0.0001	0.0004	0.00018	0.00026	0.00032
OTU225	0.000204826	0.000520347	0.00013113	0.000878285	0.000328132	0.00053869	0	7.68403e-05	0	0	0	0	0	0	0	0	0	0	0	0	2e-05	0	2e-05	2e-05	0	0	0	4e-05	0	0	0	0	0	0	0	0	0	0	0	0	0	0	0	2e-05	2e-05	2e-05	0	0	0
OTU226	0.000177516	0.000212386	0.00337005	0.00312771	0.00284381	0.00225519	0.00851114	0.00813227	4e-05	0	0	2e-05	2e-05	0.00012	8e-05	0.00018	8e-05	0.00028	0.00042	0.0002	0.00042	0.00046	0.00048	0.00014	4e-05	0.00012	0.00012	0.00024	0.00028	0.00032	0.00024	0.0002	0.00032	0	0	0	0	0	0	0	0	0	0.00014	0.00026	0.0002	0.0002	0.00014	0.00016	0.00014
OTU227	0	0	0.000380278	0.000227469	0.00040105	0.00027391	0.000392218	0.000345781	0	0	0	0	0	0	0	0	0	0	2e-05	0	0	6e-05	0	0	0	0	0	0	0	0	0	0	0	0	0	0	0	0	0	0	0	0	0	0	0	0	0	0	0
OTU228	0.000887578	0.00156104	0.00159979	0.00195876	0.000273443	0.000237389	0	0	2e-05	0	0	0	0	0	0	0	0	0	6e-05	6e-05	0.00014	0.00016	0.0001	4e-05	2e-05	0	8e-05	2e-05	0	2e-05	4e-05	0.00012	4e-05	0	0	0.00205617	0	0	0	0	0	0	2e-05	4e-05	8e-05	4e-05	2e-05	0	2e-05
OTU229	0.000409651	0.000297341	0.000288487	0.000101098	0.000328132	0.000246519	0.000196109	0.000166487	0	0	0	0	0	0	0	0	0	0	2e-05	0	0	0	0	0	0	0	0	0	0	0	0	0	0	0	0	0	0	0	0	0	0	0	0	0	0	0	0	0	0
OTU230	0.0115112	0.0155785	0.00688434	0.00932625	0.00490375	0.00502168	0.00239253	0.000960504	0.00116	6e-05	0	4e-05	4e-05	0.0008	0.00208	0.00082	0.0012	0.00164	0.00224	0.0028	0.00306	0.0039	0.00246	0.00146	0.00124	0.00094	0.00284	0.00118	0.00082	0.0016	0.0018	0.00346	0.00462	0.0180678	0.0178866	0.0174002	0.00183781	0.00128404	0.00103096	0.000410309	0.00105104	0	0.00276	0.0023	0.00172	0.00112	0.00308	0.00066	0.00182
OTU231	0.0023077	0.00259111	0.00398636	0.00449884	0.000947936	0.00167998	0	0	0	0	0	0	0	6e-05	0.00018	0.0001	6e-05	0.00012	0.0004	0.00028	0.00032	6e-05	0.00068	0.00024	0.00014	0.00024	0.0001	0.00018	0.00012	0.00014	0.00018	0.00024	0.00044	0.00300007	0.00211815	0.00348242	0	0	0	0	0	0	0.0002	0.0003	0.0002	0.00016	0.00012	0.0001	0.00014
OTU232	0.00342742	0.00545833	0.00545502	0.00629332	0.00335424	0.00307692	0.00749137	0.00806823	0	0	0	2e-05	4e-05	0.00034	0.00066	0.00034	0.00068	0.00102	0.00198	0.00108	0.00136	0.00122	0.00082	0.00116	0.00036	0.0008	0.00044	0.00066	0.00036	0.00028	0.00022	0.00066	0.00092	0	0	0	0	0	0	0	0	0	0.00034	0.00138	0.0006	0.00056	0.001	0.00048	0.00052
OTU233	0.00182978	0.00457693	0.00375033	0.00775924	0.00295319	0.00560603	0.0030593	0.00404692	0	0	0	2e-05	4e-05	0.00034	0.0002	0.00024	0.00028	0.00044	0.0009	0.00074	0.0007	0.00066	0.00078	0.0004	0.00074	0.00066	0.00092	0.00044	0.00024	0.0002	0.0002	0.00028	0.00108	0.000280905	0.000403456	0.00143813	0	0	0	0	0	0	0.00064	0.00036	0.00072	0.0006	0.00044	0.00038	0.00046
OTU234	0.00413748	0.00627602	0.00718594	0.00831527	0.00346361	0.00477517	0.0236508	0.0332462	0.00048	0	4e-05	0.00018	8e-05	0.00102	0.00368	0.00182	0.00116	0.00188	0.00262	0.00206	0.00514	0.00362	0.00282	0.00496	0.00176	0.00194	0.00164	0.00316	0.00198	0.0044	0.0022	0.00168	0.00662	0.000382031	0.00100864	0	0	0	0	0	0	0	0.00378	0.00542	0.00268	0.00228	0.0026	0.00144	0.00176
OTU235	0.00166592	0.00353623	0.00239969	0.00275491	0.000911477	0.00239215	0.00149043	0.00165207	2e-05	0	2e-05	0	0	2e-05	2e-05	0.00014	8e-05	0.0002	0.00026	0.00022	0.00028	0.0002	0.0002	0.0001	2e-05	0.00012	0.0001	0.0003	0.00014	0.00016	0.00022	0.00014	0.00014	0	0	0	0	0	0	0	0	0	0.00018	0.00022	0.0001	0.00016	8e-05	4e-05	0.00012
OTU236	0.00191171	0.00407782	0.00308156	0.00368374	0.00153128	0.00200867	0.00262786	0.000870857	2e-05	0	0	2e-05	0	8e-05	0.00016	0.00016	0.00024	6e-05	0.00036	0.00034	0.00062	0.00032	0.0005	0.00012	0.00022	0.00016	0.00014	0.00024	0.00014	0.00022	0.00014	0.0002	0.00022	0.00056181	0	0.000380332	0	0	0	0	0	0	0.00012	0.00024	0.00012	0.00022	0.00016	0.00012	0.00014
OTU237	0.000518892	0.000350438	0.00124574	0.000732957	0.0035183	0.00272997	0.00313775	0.0036115	2e-05	0	0	6e-05	0	0	0	0.0001	4e-05	6e-05	8e-05	0.00034	0.00018	0.00042	0.00036	0.00014	2e-05	2e-05	0.00012	0.00016	6e-05	8e-05	6e-05	4e-05	8e-05	0	0	0	0	0	0	0	0	0	0.00028	0.00024	0.00018	2e-05	0.00014	6e-05	8e-05
OTU238	0	0.00031858	0.000445843	0.000890922	0.00158597	0.00115955	0.00294164	0.00320168	0	0	0	0	0	4e-05	0	4e-05	2e-05	0	6e-05	0.0001	0.0001	6e-05	0.0001	4e-05	2e-05	2e-05	0.0001	0.00012	2e-05	6e-05	2e-05	6e-05	0.0001	0	0	0	0	0	0	0	0	0	6e-05	6e-05	4e-05	4e-05	4e-05	2e-05	4e-05
OTU239	0.000846613	0.000477869	0.000773669	0.000688727	0.000328132	0.000319562	0.000823659	0	0	0	0	0	0	0	0	0	0	0	0	4e-05	2e-05	0	6e-05	2e-05	0	0	2e-05	0	6e-05	0	4e-05	0	0	0	0	0	0	0	0	0	0	0	2e-05	4e-05	2e-05	2e-05	0	0	0
OTU240	0.000928543	0.0009345	0.00043273	0.00031593	0.00167712	0.000839991	0.000666771	0.000345781	0	0	0	0	0	0	0	0	2e-05	0	0	0	0.0001	6e-05	2e-05	0	0	2e-05	2e-05	4e-05	0	4e-05	0	2e-05	0	0	0	0	0	0	0	0	0	0	4e-05	0	6e-05	0	0	0	0
OTU241	0.00468368	0.00447073	0.00220299	0.00214832	0.0062345	0.00528646	0.000745215	0.00148558	2e-05	0	0	0	2e-05	0.00024	0.00016	0.00012	0.00026	0.00034	0.00068	0.00064	0.0003	0.00064	0.00066	6e-05	6e-05	0.0001	0.0001	0.00018	0.0003	0.0003	0.0003	0.00012	0.0005	0	0	0	0	0	0	0	0	0	0.00024	0.0002	0.00012	0.00046	0.00026	0.0003	0.00012
OTU242	0.000518892	0.00116813	0.000773669	0.00147223	0.000164066	0.000922164	0	0.000307361	0	2e-05	0	0	0	0	0	4e-05	0	2e-05	6e-05	0.0001	6e-05	0.00012	0.0001	0	0	0	2e-05	4e-05	8e-05	2e-05	0	6e-05	2e-05	0.00616868	0.00702686	0.00957961	0.000390535	0.000332079	0.000362228	0.00120528	0.00134533	0.00240667	6e-05	4e-05	0	4e-05	4e-05	2e-05	0
OTU243	0.000273101	0.000690256	0.000760556	0.000979382	0	0.000301301	0.0180813	0.0157138	2e-05	0	0	0	2e-05	6e-05	0.00026	0.00032	0.0001	0.00018	0.0005	0.00036	0.00038	0.00064	0.00056	4e-05	0.00016	0.0001	8e-05	0.00014	6e-05	0.00014	0.00018	0.00022	0.00034	0	0	0	0	0	0	0	0	0	0.0002	8e-05	0.00018	6e-05	0.00012	0.00016	0.0001
OTU244	0.00695042	0.00796449	0.0161946	0.0139009	0.0134352	0.0120338	0.0149435	0.0117822	0.00328	4e-05	0	0.00022	0.00012	0.00234	0.00288	0.00322	0.00288	0.00174	0.00382	0.003	0.00494	0.00678	0.00398	0.0029	0.002	0.0041	0.00228	0.0029	0.00196	0.00214	0.0039	0.00294	0.00396	0.00532596	0.000235349	0.00240085	0.000390535	0	0	0	0.000168166	0	0.00222	0.00478	0.00262	0.00292	0.00462	0.00184	0.00348
OTU245	0.000368686	0.00118936	0.00013113	0.000176921	0.00082033	0.00197215	0	0.000217714	0	0	0	0	0	0	0	0	0	2e-05	0	0	4e-05	0	0	2e-05	0	4e-05	4e-05	0	0	0	0	6e-05	2e-05	0	0	0	0	0	0	0	0	0	2e-05	4e-05	0	4e-05	0	0	0
OTU246	0	7.43352e-05	0.000222922	0.000265381	0.000346361	0.000146085	0.00043144	0.000397008	0	0	0	0	0	0	0	0	0	0	2e-05	0	0	0	0	0	0	0	0	0	0	0	0	0	0	0	0	0	0	0	0	0	0	0	0	0	0	0	0	0	2e-05
OTU247	0.000641787	0.000753972	0.00128508	0.000935152	0	0.000301301	0	0.000153681	0	0	0	0	0	0	0	2e-05	4e-05	0	0	4e-05	2e-05	2e-05	0	0	4e-05	4e-05	0	0	2e-05	4e-05	2e-05	0	2e-05	0	0	0	0	0	0	0	0	0	0	0	0	2e-05	2e-05	2e-05	0
OTU248	0.00135185	0.00162476	0.00198007	0.00228733	0.00483083	0.00524081	0.00576561	0.00464884	0	0	0	0	2e-05	6e-05	0.00014	0.00018	0.00024	6e-05	0.00042	0.00044	0.00042	0.00064	0.00012	6e-05	0.00016	6e-05	0.00014	8e-05	6e-05	0.00026	0.00012	8e-05	0.00012	0	0	0	0	0	0	0	0	0	0.0002	0.0002	6e-05	0.0003	0.00012	0.0001	0.00014
OTU249	0.00116068	0.000753972	0.00112772	0.00143432	0.00317194	0.00259302	0.00741293	0.00618565	0	0	0	4e-05	0	8e-05	8e-05	0.0002	6e-05	8e-05	0.00024	0.00018	0.0004	0.00018	0.00046	0.0002	0.00018	0.00014	0.00026	0.0001	4e-05	0.00028	0.00014	0.00024	0.0002	0	0	0	0	0	0	0	0	0	0.00018	0.00022	0.00026	0.00014	0.00022	0.00014	8e-05
OTU250	0.000546202	0.000562824	0	0.000202195	0.000455739	0.00055695	0.00141199	0.000794017	0	0	0	0	0	0	2e-05	0	0	0	2e-05	0	0	8e-05	8e-05	0	0	0	0	0	2e-05	0	2e-05	0	2e-05	0	0	0	0	0	0	0	0	0	0	0	0	2e-05	2e-05	2e-05	0
OTU251	0.000163861	6.37159e-05	0.000157356	6.95046e-05	0	0.000584341	0.000313775	0.000845244	0	0	0	0	0	0	0	0	0	0	2e-05	0	0	0	0	0	0	0	0	0	0	0	0	0	2e-05	0	0	0	0	0	0	0	0	0	0	0	0	0	0	0	0
OTU252	0.00111971	0.0012106	0.00056386	0.000739276	0.00324486	0.00278475	0.0136884	0.0138441	0.00054	0	0	0	2e-05	0.00016	0.00016	0.00028	0.00038	0.0002	0.00058	0.00044	0.00044	0.00048	0.00044	0.00024	0.0001	0.00024	0.00042	0.00024	0.00016	0.00018	0.00012	0.00018	0.00048	0	0	0	0	0	0	0	0	0	0.00034	0.0003	0.00034	0.00016	0.00022	0.0001	0.0002
OTU253	0.000409651	0.00111503	0.000419617	0.000657134	0.00359122	0.00249258	0.0122372	0.0127171	2e-05	0	0	0	0	4e-05	0.0002	0.00028	0.0001	0.0002	0.00066	0.00024	0.00036	0.00052	0.00038	0.00022	0.00012	0.00014	0.0001	0.00024	0.00014	0.00012	0.0002	2e-05	0.0002	0	0	0	0	0	0	0	0	0	0.00016	0.00028	0.0001	0.0003	0.00028	0.00022	0.00014
OTU254	8.19303e-05	0.000530966	0	1.89558e-05	0.000309902	0.000657384	0.00121588	0.00089647	0	0	0	0	0	0	0	0	0	2e-05	8e-05	0	2e-05	0	0	0	2e-05	0	0	0	0	0	0	0	0	0	0	0	0	0	0	0	0	0	0	0	0	0	0	0	0
OTU255	0	0	0.000157356	8.21418e-05	0.000127607	0.000182607	0.000352997	0.000268941	0	0	0	0	0	0	0	0	0	0	2e-05	0	0	0	0	0	0	0	0	0	0	0	0	0	0	0	0	0	0	0	0	0	0	0	0	0	0	0	2e-05	0	0
OTU256	0.000860268	0.000520347	0.000118017	0.000290655	0.00293496	0.00154303	0.00149043	0.00226679	0	0	0	0	0	2e-05	2e-05	8e-05	2e-05	2e-05	0.0001	8e-05	0.0002	0.0001	0.00012	2e-05	2e-05	2e-05	0	2e-05	2e-05	4e-05	4e-05	2e-05	4e-05	0	0	0	0	0	0	0	0	0	0.0001	0.00014	4e-05	4e-05	8e-05	2e-05	2e-05
OTU257	0.000355031	0.00062654	0.000406504	0.000726639	0.00113023	0.00178955	0.00278475	0.00224118	0	0	0	6e-05	0	0	0	2e-05	4e-05	2e-05	8e-05	8e-05	0.00018	6e-05	4e-05	0	8e-05	6e-05	6e-05	8e-05	2e-05	4e-05	6e-05	2e-05	0.0001	6.74172e-05	0	0.000166395	0	0	0	0	0	0	4e-05	0.0001	0	8e-05	0	8e-05	2e-05
OTU258	0.000546202	0.000446011	0.000170469	0.000303293	0.000875018	0.00174389	0	0.000845244	0	0.16718	0	0	0	0	2e-05	2e-05	4e-05	8e-05	2e-05	0	2e-05	2e-05	4e-05	4e-05	0	0	0	0	0	2e-05	2e-05	2e-05	2e-05	0	0	0	0	0	0	0	0	0	0	2e-05	2e-05	0	0	0	0
OTU259	0	6.37159e-05	0.000524521	0.000303293	0.000565116	0.000383474	0.00109821	0.000384202	0	0	0	0	0	0	0	2e-05	0	0	2e-05	2e-05	0	2e-05	0	0	0	0	0	0	0	2e-05	0	0	0	0	0	0	0	0	0	0	0	0	0	0	0	0	4e-05	0	0
OTU260	0.000409651	0.000403534	0	0.000120053	0.000692723	0.0008126	0.0046674	0.00435429	0	0	0	0	0	4e-05	2e-05	0	0	0	0.00012	4e-05	6e-05	8e-05	0.0001	0.00012	2e-05	6e-05	0.00012	6e-05	0.00012	0.0001	0.0001	2e-05	2e-05	0	0	0	0	0	0	0	0	0	0.0001	0.0001	4e-05	6e-05	2e-05	4e-05	0
OTU261	0.000436961	0.000116813	0.000327826	0.000259062	0.00107554	0.000830861	0.00219642	0.00274064	0	0	0	0	0	0	0	2e-05	0	2e-05	2e-05	4e-05	2e-05	0.00012	4e-05	4e-05	2e-05	2e-05	8e-05	6e-05	4e-05	0	2e-05	4e-05	2e-05	0	0	0	0	0	0	0	0	0	0	8e-05	6e-05	4e-05	4e-05	0	0
OTU262	6.82752e-05	0.000212386	0.000209809	0.000139009	0.000291673	0.000502168	0.00043144	0.000268941	0	0	0	0	0	0	0	0	0	0	0	0	2e-05	0	0	0	0	0	0	0	0	0	0	0	2e-05	0	0	0	0	0	0	0	0	0	0	0	0	0	0	0	0
OTU263	0.00202095	0.00288845	0.00267506	0.00320985	0.00102085	0.00211824	0.000941324	0.00124225	0.00012	2e-05	0	0	2e-05	4e-05	2e-05	4e-05	6e-05	0.00024	0.0005	0.00014	0.0004	0.00042	0.0003	0.0001	0.00018	4e-05	0.0002	6e-05	6e-05	0.00024	6e-05	0.0001	0.00018	0	0	0	0	0	0	0	0	0	0.00014	0.00016	0.0002	0.00026	0.0001	0.0002	2e-05
OTU264	0.00010924	0.000180528	0.000222922	9.47789e-05	0	0.000118694	0	0.000268941	0	0	0	0	0	0	0	0	0	0	0	0	0	0	0	0	0	0	0	0	0	0	0	0	0	0	0	0	0	0	0	0	0	0	0	0	0	0	0	0	0
OTU265	4.09651e-05	0.000743352	6.55652e-05	0.000240107	0.000309902	0.00082173	0.00427518	0.00468726	0	0	0	0	0	0	4e-05	2e-05	2e-05	0	0.0001	0.0001	0.00014	0.0001	8e-05	0	2e-05	2e-05	4e-05	2e-05	4e-05	4e-05	6e-05	4e-05	6e-05	0	0	0	0	0	0	0	0	0	2e-05	6e-05	0.0001	2e-05	6e-05	0	2e-05
OTU266	6.82752e-05	0.00169909	0.000222922	0.000770869	0.00125784	0.0032504	0.00509884	0.00498181	0	0	0	0	0	4e-05	6e-05	2e-05	0.0001	0.0001	0.00018	0.00032	0.00032	0.0001	0.00026	4e-05	4e-05	0.00022	0.0001	0.00018	0.0001	6e-05	4e-05	0.0001	0.00016	0	0	0	0	0	0	0	0	0	6e-05	6e-05	0.0003	0.0002	0.00014	4e-05	2e-05
OTU267	2.73101e-05	0.000223006	0.000209809	0.000663453	0	0.000693906	0.00564794	0.00555812	0	0	0	0	0	0	2e-05	2e-05	0	2e-05	4e-05	6e-05	0.00012	0.00012	0.00014	2e-05	6e-05	2e-05	4e-05	0	2e-05	2e-05	0.00012	0.00012	8e-05	0	0	0	0	0	0	0	0	0	4e-05	0.0001	0.00012	8e-05	4e-05	2e-05	2e-05
OTU268	0.000764683	0.00155042	0.00133753	0.00105521	0.000583345	0.00103173	0	0	0	0	0	0	2e-05	0	8e-05	4e-05	0	2e-05	8e-05	4e-05	0	0.0001	0.0001	0	2e-05	0	0	2e-05	2e-05	4e-05	4e-05	2e-05	8e-05	0.00255062	0.00309316	0.00222257	0.0245348	0.0752491	0.0238792	0.0695089	0.00859749	0.133009	2e-05	8e-05	0.0001	2e-05	6e-05	0	4e-05
OTU269	0.000204826	0.000870784	0.00013113	0.000429665	0.000109377	0.000374344	0.00117666	0.000998924	0	0	0	0	0	0	2e-05	2e-05	0	0	0	2e-05	0	0	4e-05	2e-05	0	0	0	2e-05	0	0	2e-05	0	0	0	0	0	0	0	0	0	0	0	4e-05	0	0	0	0	0	2e-05
OTU270	0	0.000530966	0	0.000176921	0.000236984	0.000684775	0.00286319	0.00181855	0	0	0	0	0	0	0	0	0	4e-05	2e-05	0	0	4e-05	0.0001	2e-05	2e-05	0	2e-05	0	0	2e-05	0	0	0	0	0	0	0	0	0	0	0	0	2e-05	4e-05	2e-05	2e-05	0	2e-05	4e-05
OTU271	0.000559857	0.00254864	0.0010097	0.00218623	0.00173181	0.00718557	0.00239253	0.0024717	2e-05	0	0	4e-05	0	0.00016	0.00014	0.00014	0.00016	0.00012	0.00026	0.0003	0.00026	0.00044	0.00054	0.00022	0.00012	0.0001	0.0002	0.0003	6e-05	8e-05	0.00014	0.00014	0.00018	0	0	0	0	0	0	0	0	0	0.00016	0.00018	0.00022	0.0002	0.00022	4e-05	0.00032
OTU272	6.82752e-05	0.00101945	6.55652e-05	0.00145328	0.00038282	0.00226432	0.00200031	0.00394447	0	0.00032	0	0	2e-05	4e-05	0	2e-05	0.00012	0.0001	0.00012	0.00012	0.0002	0.0002	6e-05	4e-05	6e-05	0.0001	0.00024	8e-05	0.0001	0.00016	6e-05	2e-05	0	0	0	0	0	0	0	0	0	0	0.0002	2e-05	0.0001	0.00012	6e-05	2e-05	2e-05
OTU273	0.000314066	0.000828307	0.000708104	0.00128268	0.00120315	0.00124173	0.00235331	0.00463603	0	0	0	0	0	0	6e-05	0	0	8e-05	0.00014	8e-05	0.00012	4e-05	0.00012	0	0.00014	6e-05	8e-05	6e-05	2e-05	8e-05	4e-05	0.00012	0.00012	0	0	0	0	0	0	0	0	0	6e-05	0.0001	0.00012	4e-05	0.00014	0	2e-05
OTU274	4.09651e-05	0.000116813	0.000170469	0.000176921	0.00102085	0.000776079	0.000666771	0.00181855	0	0	0	0	0	0	0	0	0	4e-05	4e-05	2e-05	2e-05	4e-05	0	2e-05	0	2e-05	4e-05	2e-05	0	0	4e-05	0	4e-05	0	0	0	0	0	0	0	0	0	4e-05	2e-05	2e-05	4e-05	0	0	0
OTU275	0.000395996	0.00162476	2.62261e-05	0.000398072	0.00267974	0.0033417	0	0.000256134	0	2e-05	0.00022	0	0	4e-05	6e-05	0	2e-05	0	0.0001	0.00018	0.00012	0.00022	0.0002	2e-05	4e-05	4e-05	0	2e-05	6e-05	4e-05	0	8e-05	6e-05	0.00901144	0.0180883	0.0073927	0.0385941	0.0344255	0.021873	0.111322	0.133293	0.149214	4e-05	6e-05	4e-05	6e-05	6e-05	4e-05	4e-05
OTU276	0.00013655	0.000860165	0	0.000341204	0.00165889	0.00497603	0.000274553	0.000435429	0	0	0	0	0	0	2e-05	0	2e-05	2e-05	0.0002	6e-05	0.00012	6e-05	0.00012	8e-05	6e-05	6e-05	4e-05	6e-05	6e-05	0.0001	4e-05	2e-05	0.0001	0	0	0	0	0	0	0	0	0	6e-05	0.00014	6e-05	0.0001	6e-05	2e-05	6e-05
OTU277	0.000245791	0.000329199	0	0.000221151	0.00251568	0.0037617	7.84437e-05	0	0	0	0	0	0	0	0	2e-05	0	0	0.0001	2e-05	6e-05	2e-05	0.0002	0	0	0	2e-05	4e-05	8e-05	2e-05	2e-05	4e-05	4e-05	0	0	0	0	0	0	0	0	0	4e-05	6e-05	8e-05	2e-05	2e-05	0	0
OTU278	0.000614477	0.000403534	7.86782e-05	0.000145328	0.00617982	0.00523168	0.000509884	0.000563496	2e-05	0	0	0.00024	0	0	0.0001	4e-05	6e-05	6e-05	0.0002	4e-05	0.0003	0.00018	8e-05	0.00012	6e-05	4e-05	4e-05	0.0001	0.00012	0.00012	6e-05	0.00012	0.00016	0	0	0	0	0	0	0	0	0	0.00012	0.0001	0.0002	0.00018	0.00014	2e-05	4e-05
OTU279	0.017656	0.0225767	0.0219381	0.0179069	0.0160238	0.0182881	0.00129432	0.00116541	0.01148	0.0002	2e-05	0.00016	0.0002	0.0026	0.00376	0.00398	0.00382	0.00426	0.00634	0.00368	0.00864	0.00994	0.00836	0.00478	0.00764	0.00366	0.00646	0.00626	0.00218	0.00628	0.0042	0.00656	0.00978	0.0746758	0.0714118	0.0759357	0.382196	0.372814	0.392404	0.110694	0.171635	0.213231	0.00382	0.00438	0.00638	0.00482	0.00532	0.00324	0.00838
OTU280	0.0796635	0.127166	0.0412667	0.0425368	0.0458291	0.0503812	0.00576561	0.00536602	0.01262	0.00132	0.00226	0.00378	0.00194	0.07514	0.0907	0.17394	0.02686	0.02074	0.07318	0.07064	0.0261	0.06068	0.04498	0.14324	0.07634	0.06582	0.02912	0.0239	0.03998	0.05182	0.04938	0.13858	0.0868	0.370053	0.331574	0.342917	0.262348	0.259752	0.280476	0.436864	0.395338	0.34747	0.1221	0.05404	0.02136	0.06534	0.07218	0.10748	0.1251
OTU281	2.73101e-05	0	0	0.000145328	0.000583345	0.00028304	0.00286319	0.00436709	0	0	0	0	0	0	0	4e-05	0	0	4e-05	4e-05	0.0001	8e-05	6e-05	4e-05	0	4e-05	0	4e-05	2e-05	0	4e-05	0	0	0	0	0	0	0	0	0	0	0	6e-05	4e-05	2e-05	4e-05	6e-05	2e-05	0
OTU282	5.46202e-05	0.000297341	0.000249148	0.000221151	0.000619805	0.000438256	0	0	0	0	0	0	0	0	0	0	0	0	0	0	0	0	0	2e-05	0	0	0	0	0	0	0	2e-05	2e-05	0	0	0	0	0	0	0	0	0	0	0	0	0	2e-05	0	0
OTU283	0.000300411	0.00015929	0	0	0.00760172	0.00479343	0.0300439	0.0431971	0.00102	2e-05	0	0.00016	0.0002	0.00042	0.00118	0.00134	0.00116	0.00092	0.00188	0.00104	0.00294	0.00198	0.00176	0.00224	0.00112	0.00152	0.00122	0.00066	0.00102	0.00304	0.0022	0.00072	0.00296	0	0	0	0	0	0	0	0	0	0.00212	0.00112	0.00122	0.00164	0.00066	0.00052	0.00068
OTU284	0.000546202	0.000913261	0.000472069	0.000625541	0.00233338	0.00104086	0.000666771	0.000371395	0.0003	0	0	0	0	0	2e-05	0	0	0	4e-05	2e-05	0.00022	4e-05	0	0	0	2e-05	4e-05	6e-05	4e-05	0	0	4e-05	0	0	0	0	0	0	0	0	0	0	0	6e-05	0	4e-05	2e-05	0	0
OTU285	9.55853e-05	9.55739e-05	0.000236035	0.000101098	0.000929707	0.00114129	0.00286319	0.00450797	0	0	0	0	2e-05	0	2e-05	6e-05	0	0	2e-05	0.00014	6e-05	4e-05	0.00014	8e-05	2e-05	2e-05	6e-05	4e-05	2e-05	8e-05	2e-05	2e-05	6e-05	0	0	0	0	0	0	0	8.40831e-05	0	4e-05	6e-05	6e-05	2e-05	2e-05	2e-05	8e-05
OTU286	0.000423306	0.000361057	0.00107527	0.00109312	0.00189587	0.00129651	0.0021572	0.00172891	0.31086	0	0	0	0	0	2e-05	0	2e-05	0	4e-05	0.00014	0.00012	0.00022	4e-05	4e-05	2e-05	2e-05	4e-05	2e-05	0.0001	6e-05	4e-05	4e-05	0.00016	0	0	0	0	0	0	0	0	0	4e-05	8e-05	6e-05	0.00012	4e-05	2e-05	0
OTU287	0.000696407	0.000998216	0.00305534	0.00191453	0.00235161	0.00167085	0.00509884	0.00810665	0	0	0	0	4e-05	0.0001	0.00012	4e-05	0.0001	0.0001	0.00024	0.00028	0.00048	0.00062	0.00016	4e-05	0.0001	0.00016	0.0003	0.00018	0.00014	0.00018	0.00012	0.0004	0.00034	0	0	0	0	0	0	0	0	0	0.0001	0.00022	0.00018	4e-05	0.00012	0.00018	0.00018
OTU288	9.55853e-05	0	0.000590087	0.000265381	0.00114846	0.000976946	0.00655005	0.00918242	0.01534	0	0	0	0	2e-05	4e-05	6e-05	4e-05	0.00012	0.00046	0.00032	6e-05	0.00026	0.0005	0.00012	8e-05	4e-05	0.0001	0.00018	4e-05	8e-05	0.00012	4e-05	0.0003	0	0	0	0	0	0	0	0	0	0.00016	0.00016	6e-05	0.00018	0.0001	0.00022	4e-05
OTU289	0.000559857	0.000201767	0.00142932	0.00127004	0.00220578	0.00210911	0.012551	0.0124609	2e-05	0	0	0	2e-05	2e-05	0.00034	8e-05	0.0001	0.0001	0.00032	0.00058	0.00104	0.0005	0.00054	0.00018	0.0003	0.0002	0.00034	0.00016	0.00014	0.00022	8e-05	0.00012	0.00034	0	0	0	0	0	0	0	0	0	0.00016	0.0002	0.00034	0.00022	0.00014	0.00022	0.00024
OTU290	0.00312701	0.00310084	0.00511408	0.00695677	0.00165889	0.00316823	0.00333386	0.00370114	2e-05	2e-05	0	2e-05	2e-05	0.00034	0.0003	0.00048	0.0001	0.00024	0.00108	0.00048	0.00078	0.00096	0.0014	0.00024	0.0001	0.00026	0.00012	0.00052	8e-05	0.00026	8e-05	0.00028	0.00032	8.98897e-05	0.000134485	0.000130739	0	0	0	0	0	0	0.00026	0.00072	0.0005	0.0005	0.0003	0.00026	0.00022
OTU291	8.19303e-05	7.43352e-05	0.00110149	0.00111839	0.00100263	0.00115042	0.0109037	0.00886225	0	0	0	0	0	8e-05	2e-05	2e-05	0	6e-05	0.00036	0.00022	0.0001	0.00018	0.00026	0.00012	0.00014	6e-05	0.00014	0.00012	0.00012	0.00012	0.0001	0.0002	0.00018	0.000471921	0.000706048	0.000915174	0.000712153	0.000287802	0.000250773	0.000936017	0.00367863	0.00272756	0.00016	0.00012	0.00014	0.00014	0.00022	0.0001	4e-05
OTU292	0	0.000116813	0.000249148	0.000334886	0.000528657	0.000575211	0.000627549	0.000268941	0	0	0	0	0	2e-05	0	0	2e-05	0	2e-05	2e-05	0	0	0	0	0	0	0	0	0	2e-05	0	0	2e-05	0	0	0	0	0	0	0	0	0	0	0	2e-05	2e-05	2e-05	0	0
OTU293	0.000532547	0.000371676	0.000826121	0.00127004	0.00133076	0.00251084	0.00188265	0.00157523	0	0	0	2e-05	0	2e-05	2e-05	0	8e-05	2e-05	0.00016	0.00014	0.0001	0.00012	0.0002	6e-05	2e-05	4e-05	2e-05	0.0001	2e-05	8e-05	6e-05	6e-05	0.00014	0	0	0	0	0	0	0	0	0	0.00012	6e-05	0.00016	4e-05	6e-05	2e-05	2e-05
OTU294	0	0.000414153	5.24521e-05	0.000499169	0.000273443	0.000913034	0.0025102	0.00329133	0	0	0	0	0	2e-05	2e-05	0	6e-05	2e-05	0	0.00012	4e-05	6e-05	0	0	2e-05	2e-05	2e-05	6e-05	2e-05	0	4e-05	4e-05	2e-05	0	0	0	0	0	0	0	0	0	4e-05	6e-05	2e-05	8e-05	2e-05	0	2e-05
OTU295	0.00010924	0.000265483	0.000406504	0.000511806	0	0.000136955	0	0.000166487	0	0	0	0	0	0	0	0	0	0	6e-05	0	2e-05	0	0	0	2e-05	0	0	0	0	0	0	0	0	0	0	0	0	0	0	0	0	0	0	0	0	0	0	0	0
OTU296	0.000245791	6.37159e-05	0.000314713	0.00040439	0.00040105	0.000419995	0	0.000589109	0	0	0	0	0	0	0	0	0	0	2e-05	0	0	0	0	0	0	2e-05	0	0	0	0	0	0	0	0	0	0	0	0	0	0	0	0	0	0	0	4e-05	0	0	0
OTU297	0.000355031	0.000223006	0.000340939	0.00114367	0	0.000374344	0	0.000371395	0	0	0	0	0	0	0	0	0	0	2e-05	2e-05	6e-05	2e-05	2e-05	0	0	0	0	2e-05	0	0	2e-05	0	2e-05	0	0	0	0	0	0	0	0	0	2e-05	2e-05	0	0	2e-05	0	0
OTU298	0.00126992	0.00101945	0.000773669	0.000600267	0	0.000118694	0	0.000102454	0	0	0	0	0	2e-05	0	0	4e-05	0	2e-05	0	2e-05	2e-05	4e-05	2e-05	0	0	0	2e-05	0	0	0	0	0	0	0	0	0	0	0	0	0	0	2e-05	2e-05	2e-05	2e-05	0	2e-05	0
OTU299	0.000191171	0.000254864	0.000222922	0.000366479	0.000346361	0.000182607	0.00145121	0.00211311	0	0	0	0	0	0	0	0	0	0	4e-05	0	0	8e-05	8e-05	2e-05	4e-05	0	2e-05	2e-05	2e-05	2e-05	2e-05	0	0	0	0	0	0	0	0	0	0	0	0	0	4e-05	0	0	0	0
OTU300	0.00010924	0.000297341	0.000406504	0.0011563	0.000127607	0.000976946	0.00211798	0.00431586	0	0	0	0	2e-05	0	2e-05	0	2e-05	2e-05	8e-05	8e-05	4e-05	0.00028	0.00014	0.00012	2e-05	6e-05	0.0001	4e-05	4e-05	6e-05	6e-05	0.0001	6e-05	0	0	0	0	0	0	0	0	0	0.00012	4e-05	2e-05	0.00012	6e-05	2e-05	0
OTU301	0.000491582	0.000392915	0.000681878	0.000625541	0.000145836	0.000684775	7.84437e-05	6.40336e-05	0	0	0.0122	0	0	2e-05	2e-05	0	0	2e-05	2e-05	2e-05	0	2e-05	0	2e-05	4e-05	0	0	0	0	0	2e-05	0	2e-05	0	0	0	0	0	0	0	0	0	0	2e-05	0	0	0	0	0
OTU302	0	0.000223006	0.000104904	0.000486532	0	0.00028304	0.000156887	0.0011526	0	0	0	0	0	0	0	2e-05	0	0	2e-05	0	6e-05	0.00012	2e-05	0	0	0	0	0	0	0	0	2e-05	4e-05	0	0	0	0	0	0	0	0	0	0	0	0	0	0	0	0
OTU303	0	0.000499108	0.000406504	0.000682408	0.000164066	7.30427e-05	7.84437e-05	0.000537882	0	0	0	0	0	0	0	0	0	0	8e-05	2e-05	4e-05	0	0	0	0	2e-05	2e-05	0	0	0	2e-05	0	0	0	0	0	0	0	0	0	0	0	0	2e-05	2e-05	2e-05	0	2e-05	0
OTU304	0	5.30966e-05	0.000118017	0.000221151	0.000236984	0.000100434	0.000784437	0.000332975	0	0	0	0	0	0	0	0	0	0	0	0	0	0	0	0	0	0	0	0	0	0	0	0	0	0	0	0	0	0	0	0	0	0	2e-05	0	2e-05	0	0	0	0
OTU305	0.00353666	0.00544771	0.00649095	0.00433456	0.00122138	0.000995207	0.00141199	0.000998924	0	0	0	0	4e-05	0.00014	0.0001	6e-05	0.0001	0.0001	0.00024	0.00026	0.0004	0.00028	0.0006	0.00024	0.0002	0.00036	0.00018	0.0001	0.00022	0.00014	0.00018	0.00032	0.00016	0	0	0	0	0	0	0	0	0	0.00024	0.00048	0.00026	0.00014	0.00014	0.00022	0.00014
OTU306	5.46202e-05	0.000382295	0.0003016	0.00036016	0	0.000127825	0	0.000153681	0	0	0	0	0	0	0	2e-05	0	0	0	0	0	2e-05	2e-05	0	2e-05	0	0	0	0	0	0	0	0	0	0	0	0	0	0	0	0	0	0	0	0	0	0	0	0
OTU307	0.00129723	0.000881403	0.0102544	0.00634387	0.00118492	0.000575211	0.000117666	0.000998924	2e-05	2e-05	0	0	0	0.00012	0.00034	0.0001	0.00018	0.0004	0.00044	0.00054	0.00068	0.00038	0.0005	0.00024	0.00026	0.0001	6e-05	0.00034	0.00026	6e-05	0.00018	0.0002	0.00044	0	0	0	0	0	0	0	0	0	0.00024	0.00036	0.00014	0.0002	0.00018	0.00024	0.00018
OTU308	5.46202e-05	5.30966e-05	0.0003016	0.000113735	0.000109377	0.000146085	0.000235331	0.000409815	0	0	0	0	0	0	0	0	0	0	0	0	0	0	0	0	0	0	0	0	0	0	0	0	0	0	0	0	0	0	0	0	0	0	0	0	0	0	0	0	0
OTU309	0.000341376	9.55739e-05	0.000747443	0.000322248	0.000182295	0.000109564	0	0.000332975	0	0	0	0	0	0	0	0	0	0	2e-05	0	2e-05	0	0	0	2e-05	0	0	0	0	0	0	0	0	0	0	0	0	0	0	0	0	0	0	2e-05	0	2e-05	0	0	0
OTU310	0.00120164	0.000807068	0.0065434	0.00446725	0.000710952	0.000328692	0.000902102	0.000870857	6e-05	0	0	0	2e-05	8e-05	0.00012	0.00012	8e-05	6e-05	0.00028	0.00022	0.00012	0.00028	0.00032	0.0005	0.0002	6e-05	0.00018	0.00016	8e-05	0.00032	0.00012	0.0002	0.0003	0	0	0	0	0	0	0	0	0	8e-05	8e-05	0.00014	0.0002	6e-05	0.00018	6e-05
OTU311	0.000737372	0.000414153	0.0024128	0.00099202	0.000583345	0.000346953	0	0.000550689	2e-05	0	0	2e-05	0	0	0	2e-05	0	0	2e-05	4e-05	4e-05	0.0001	2e-05	6e-05	2e-05	0	2e-05	0	2e-05	0	4e-05	4e-05	0	0	0	0	0	0	0	0	0	0	2e-05	2e-05	2e-05	2e-05	4e-05	2e-05	2e-05
OTU312	9.55853e-05	0.000212386	0.000642539	0.000429665	0.000182295	7.30427e-05	0	0.000332975	0	0	0	0	0	0	0	0	2e-05	0	0	0	2e-05	2e-05	2e-05	2e-05	0	2e-05	0	0	0	0	0	0	2e-05	0	0	0	0	0	0	0	0	0	0	0	0	0	0	0	0
OTU313	0.000163861	0	0.000799895	0.00103625	0.000619805	0.000639123	0.00290242	0.00256134	0	0	0	0	0	0	4e-05	0	4e-05	6e-05	8e-05	4e-05	0.0001	6e-05	4e-05	2e-05	4e-05	0	4e-05	2e-05	2e-05	0	6e-05	6e-05	8e-05	0	0	0	0	0	0	0	0	0	4e-05	0.0001	4e-05	4e-05	2e-05	2e-05	6e-05
OTU314	0	0	5.24521e-05	8.21418e-05	0.000109377	0.000209998	0.00105899	0.000397008	0	0	0	0	0	0	0	0	0	0	2e-05	0	0	0	0	0	0	0	0	0	0	0	0	0	0	0	0	0	0	0	0	0	0	0	0	0	4e-05	0	0	0	0
[truncated: 27 more columns]

## Sheet: Fig6e_sample_list
sample	treatment	time	sample_id	Compound	Concentration
sa1	SANDEXTRACT	T0	SC-001_T0_210218_19	SC	Bead
sa2	SANDEXTRACT	T0	SC-002_T0_210218_19	SC	Bead
sa3	TOLUENE	T0	SC-001_T0_160318_14	SC	Bead
sa4	TOLUENE	T0	SC-002_T0_160318_14	SC	Bead
sa5	MixC	T0	SC-001_T0_150218_12	SC	Bead
sa6	MixC	T0	SC-002_T0_150218_12	SC	Bead
sa7	MixC	T0	SC-001_T0_130418_11	SC	Bead
sa8	MixC	T0	SC-002_T0_130418_11	SC	Bead
sa9	SIMBD	T120	REP1	361	bimodal
sa10	SIMBD	T120	REP2	361	bimodal
sa11	SIMBD	T120	REP3	361	bimodal
sa12	SIMBD	T120	REP4	361	bimodal
sa13	SIMBD	T120	REP5	361	bimodal
sa14	SIMBD	T120	REP1	362	RandomPosNeg
sa15	SIMBD	T120	REP2	362	RandomPosNeg
sa16	SIMBD	T120	REP3	362	RandomPosNeg
sa17	SIMBD	T120	REP4	362	RandomPosNeg
sa18	SIMBD	T120	REP5	362	RandomPosNeg
sa19	SIMBD	T120	REP1	363	RandomPos
sa20	SIMBD	T120	REP2	363	RandomPos
sa21	SIMBD	T120	REP3	363	RandomPos
sa22	SIMBD	T120	REP4	363	RandomPos
sa23	SIMBD	T120	REP5	363	RandomPos
sa24	SIMBD	T120	REP1	364	Random
sa25	SIMBD	T120	REP2	364	Random
sa26	SIMBD	T120	REP3	364	Random
sa27	SIMBD	T120	REP4	364	Random
sa28	SIMBD	T120	REP5	364	Random
sa29	SIMBD	T120	REP1	365	RandomNeg
sa30	SIMBD	T120	REP2	365	RandomNeg
sa31	SIMBD	T120	REP3	365	RandomNeg
sa32	SIMBD	T120	REP4	365	RandomNeg
sa33	SIMBD	T120	REP5	365	RandomNeg
sa34	SANDEXTRACT	T48	SC-003_T48_	SC	Bead
sa35	SANDEXTRACT	T48	SC-001_T48_	SC	Bead
sa36	SANDEXTRACT	T48	SC-002_T48_	SC	Bead
sa37	MixC	T48	SC-001_T48_150218_12	SC	Bead
sa38	MixC	T48	SC-002_T48_150218_12	SC	Bead
sa39	MixC	T48	SC-003_T48_150218_12	SC	Bead
sa40	MixC	T48	SC-001_T48_130418_11	SC	Bead
sa41	MixC	T48	SC-002_T48_130418_11	SC	Bead
sa42	MixC	T48	SC-003_T48_130418_11	SC	Bead
sa43	SIMBD	T120	REP1	noI85d	No_interact_85_dead
sa44	SIMBD	T120	REP2	noI85d	No_interact_85_dead
sa45	SIMBD	T120	REP3	noI85d	No_interact_85_dead
sa46	SIMBD	T120	REP4	noI85d	No_interact_85_dead
sa47	SIMBD	T120	REP5	noI85d	No_interact_85_dead
sa48	SIMBD	T120	REP1	noInoD	No_interact_no_dead
sa49	SIMBD	T120	REP2	noInoD	No_interact_no_dead
sa50	SIMBD	T120	REP3	noInoD	No_interact_no_dead
sa51	SIMBD	T120	REP4	noInoD	No_interact_no_dead
sa52	SIMBD	T120	REP5	noInoD	No_interact_no_dead
sa53	SIMBD	T120	REP1	noIrD	No_interact_random_dead
sa54	SIMBD	T120	REP2	noIrD	No_interact_random_dead
sa55	SIMBD	T120	REP3	noIrD	No_interact_random_dead
sa56	SIMBD	T120	REP4	noIrD	No_interact_random_dead
sa57	SIMBD	T120	REP5	noIrD	No_interact_random_dead
sa58	SIMLQ	T120	REP1	85d	85dead
sa59	SIMLQ	T120	REP2	85d	85dead
sa60	SIMLQ	T120	REP3	85d	85dead
sa61	SIMLQ	T120	REP4	85d	85dead
sa62	SIMLQ	T120	REP5	85d	85dead
sa63	SIMLQ	T120	REP1	noD	no_dead
sa64	SIMLQ	T120	REP2	noD	no_dead
sa65	SIMLQ	T120	REP3	noD	no_dead
sa66	SIMLQ	T120	REP4	noD	no_dead
sa67	SIMLQ	T120	REP5	noD	no_dead
sa68	SIMLQ	T120	REP1	rD	random dead
sa69	SIMLQ	T120	REP2	rD	random dead
sa70	SIMLQ	T120	REP3	rD	random dead
sa71	SIMLQ	T120	REP4	rD	random dead
sa72	SIMLQ	T120	REP5	rD	random dead
sa73	MixC	T72	SC-001_T72_120819_1	SC	LIQ
sa74	MixC	T72	SC-002_T72_120819_1	SC	LIQ
sa75	MixC	T72	SC-003_T72_120819_1	SC	LIQ
sa76	MixC	T72	SC-004_T72_120819_1	SC	LIQ
